# Supplementary material for: LeafletAnalyzer, an Automated Software for Quantifying, Comparing and Classifying Blade and Serration Features of Compound Leaves during Development, and among Induced Mutants and Natural Variants in the Legume Medicago truncatula
Source: Front Plant Sci. 2017 May 31;8:915. doi: 10.3389/fpls.2017.00915 (PMC5450422; doi:10.3389/fpls.2017.00915)
Supplement: Supplementary file 1 [file Table1.XLSX]

## Sheet: Sheet1
Supplementary Table S1. Ten combinations of three leaflet blade and serration parameters used in the classification of six leaf groups in six-week-old Medicago truncatula wild-type plants
Groups	Parameters	Left leaflets	Right leaflets	Terminal leaflets
1	Tooth Number, Blade Length, Blade width	0.947	0.947	0.952
2	Entropy Alpha Component, Total Tooth Base Length, Blade Length Width Ratio	0.963	0.973	0.968
3	Entropy Alpha Component, Compactness, Total Blade Area	0.979	0.984	0.968
4	Frequency of Tooth, Total Blade Area, Blade Length	0.942	0.952	0.942
5	Alpha Component, Mean Valley Height, Total Tooth Area	0.926	0.957	0.91
6	Alpha Component, Base Teeth Area Ratio, Total Tooth Base Length	0.968	0.963	0.979
7	Relative Valley Area, Blade Length, Mean Tooth Area	0.953	0.952	0.963
8	50% Frequency, Mean Tooth Height, Total Length of Outer Edges	0.921	0.904	0.905
9	Mean Valley Height, Mean Tooth Area, Tooth Number	0.953	0.968	0.958
10	Tooth Number, Blade Length, Blade Length Width Ratio	0.958	0.952	0.963
