# Supplementary material for: LeafletAnalyzer, an Automated Software for Quantifying, Comparing and Classifying Blade and Serration Features of Compound Leaves during Development, and among Induced Mutants and Natural Variants in the Legume Medicago truncatula
Source: Front Plant Sci. 2017 May 31;8:915. doi: 10.3389/fpls.2017.00915 (PMC5450422; doi:10.3389/fpls.2017.00915)
Supplement: Supplementary file 2 [file Table2.XLSX]

## Sheet: Sheet1
Supplementary Table S2. Ten combinations of three parameter groups used in the classificaiton of three Medicago truncatula natural variants, PI516927, PI516939 and PI577609 and the reference plant M. truncatula cv. Jemalong A17, based on individual leaflet groups.
Groups	Parameters	Left leaflets
		L1	L2	L3	L4	L5	L6	L7
1	Base Teeth Area ratio, Lobing, Blade Length Width Ratio.	1	0.985	1	0.985	1	0.969	0.931
2	Mean Valley Depth, Total Tooth Area, Blade length Width Ratio.	1	1	0.967	0.955	0.983	0.969	0.944
3	Lobing, Mean Valley Area, Blade Area.	0.915	0.954	0.984	0.97	0.949	0.938	0.931
4	Outline Teeth Area Ratio, Blade Length, Blade length Width Ratio.	1	0.985	1	0.94	0.949	0.969	0.972
5	Alpha Components, Total Length of Outer Edges, Blade Length.	0.936	1	0.934	0.985	0.949	0.953	0.944
6	Alpha Components, Base Teeth Area Ratio, Total Tooth Base Length.	0.915	0.969	0.902	0.94	0.983	0.938	0.903
7	Alpha Components, Inner Perimeter, Blade Length Width Ratio.	0.979	1	0.984	0.94	0.949	0.953	0.917
8	50% Frequency, Mean Tooth Height, Total Length of Outer Edges.	0.957	0.969	0.967	1	0.949	0.938	0.917
9	Relative Tooth Area, Blade Length, Blade Width.	0.957	1	1	0.955	0.983	0.938	0.931
10	Length Ratio Cross Width, Blade Length Width Ratio, Total Valley Area.	0.936	0.954	0.951	0.94	0.966	0.969	1
Groups	Parameters	Right leaflets
		L1	L2	L3	L4	L5	L6	L7
1	Base Teeth Area ratio, Lobing, Blade Length Width Ratio.	0.933	0.959	1	0.912	1	0.955	0.91
2	Mean Valley Depth, Total Tooth Area, Blade length Width Ratio.	0.967	1	0.957	0.941	0.982	0.955	0.97
3	Lobing, Mean Valley Area, Blade Area.	0.967	0.98	0.942	0.956	0.982	0.955	0.955
4	Outline Teeth Area Ratio, Blade Length, Blade length Width Ratio.	0.967	0.98	0.957	0.956	0.93	0.955	0.925
5	Alpha Components, Total Length of Outer Edges, Blade Length.	0.933	1	0.986	0.912	0.912	0.955	0.91
6	Alpha Components, Base Teeth Area Ratio, Total Tooth Base Length.	0.967	0.959	0.971	0.926	0.947	0.939	0.94
7	Alpha Components, Inner Perimeter, Blade Length Width Ratio.	0.933	0.98	0.986	0.912	0.965	0.955	0.985
8	50% Frequency, Mean Tooth Height, Total Length of Outer Edges.	0.933	0.939	0.942	0.971	0.947	0.955	0.925
9	Relative Tooth Area, Blade Length, Blade Width.	0.967	0.959	0.957	0.926	0.947	0.939	0.925
10	Length Ratio Cross Width, Blade Length Width Ratio, Total Valley Area.	1	0.98	0.957	0.956	0.965	1	0.97
Groups	Parameters	Terminal leaflets
		L1	L2	L3	L4	L5	L6	L7
1	Base Teeth Area ratio, Lobing, Blade Length Width Ratio.	1	0.962	1	0.976	0.985	0.973	0.934
2	Mean Valley Depth, Total Tooth Area, Blade length Width Ratio.	0.979	1	0.975	0.988	0.971	0.945	0.951
3	Lobing, Mean Valley Area, Blade Area.	0.957	0.987	0.963	0.976	0.985	0.973	0.951
4	Outline Teeth Area Ratio, Blade Length, Blade length Width Ratio.	0.915	0.975	0.963	0.916	0.941	0.904	0.951
5	Alpha Components, Total Length of Outer Edges, Blade Length.	0.915	0.937	0.963	0.952	0.985	0.918	0.934
6	Alpha Components, Base Teeth Area Ratio, Total Tooth Base Length.	0.957	0.962	0.963	0.964	0.926	0.945	0.934
7	Alpha Components, Inner Perimeter, Blade Length Width Ratio.	0.979	0.975	0.988	0.952	0.912	0.918	0.902
8	50% Frequency, Mean Tooth Height, Total Length of Outer Edges.	0.957	0.949	0.963	0.952	0.941	0.932	0.934
9	Relative Tooth Area, Blade Length, Blade Width.	1	0.937	0.963	0.964	0.941	0.918	0.918
10	Length Ratio Cross Width, Blade Length Width Ratio, Total Valley Area.	0.979	0.987	0.963	0.94	0.956	0.904	0.918
