# Supplementary material for: LeafletAnalyzer, an Automated Software for Quantifying, Comparing and Classifying Blade and Serration Features of Compound Leaves during Development, and among Induced Mutants and Natural Variants in the Legume Medicago truncatula
Source: Front Plant Sci. 2017 May 31;8:915. doi: 10.3389/fpls.2017.00915 (PMC5450422; doi:10.3389/fpls.2017.00915)
Supplement: Supplementary file 3 [file Table3.XLSX]

## Sheet: Sheet1
Supplementary Table S3. Top ten parameter groups used in the classification of seven leaflet groups in three Medicago truncatula natural variants PI516927, PI516939 and PI577609 and the reference plant M. truncatula cv. Jemalong A17.
Groups	Parameters	Left leaflets				Right leaflets				Terminal leaflets
		A17	PI516927	PI516939	PI577609	A17	PI516927	PI516939	PI577609	A17	PI516927	PI516939	PI577609
1	Blade Length, Tooth Number, Blade Length Width Ratio.	0.957	0.927	0.946	0.969	0.961	0.922	0.913	1	0.955	0.921	0.952	0.981
2	Blade Width, Blade Length, Tooth Number.	0.974	0.945	0.919	0.969	0.951	0.951	0.922	0.939	0.925	0.976	0.944	0.981
3	Mean Valley Depth, Total Tooth Area, Blade Length Width Ratio.	0.915	0.936	0.937	0.918	0.912	0.951	0.913	0.96	0.933	0.937	0.92	0.925
4	Alpha Components, Blade Length, Blade Length Width Ratio.	0.923	0.955	0.919	0.928	0.922	0.931	0.932	0.949	0.94	0.944	0.928	0.981
5	Alpha Components, Compactness, Total Blade Area.	0.915	0.927	0.91	0.959	0.931	0.922	0.922	0.96	0.903	0.921	0.92	0.972
6	50% Frequency, Blade Width, Mean Right Angle.	0.915	0.973	0.91	0.969	0.951	0.931	0.903	0.96	0.903	0.952	0.904	0.943
7	Frequency of Teeth, Total Blade Area, Blade Length.	0.966	0.945	0.919	0.979	0.931	0.98	0.932	0.96	0.948	0.96	0.92	0.962
8	Mean Right Angle, Blade Length Width Ratio, Tooth Number.	0.923	0.936	0.928	0.959	0.951	0.961	0.922	0.939	0.925	0.944	0.936	0.962
9	Blade Length, Tooth Number, Sum of 6-120 Components.	0.949	0.964	0.946	0.948	0.922	0.951	0.913	0.98	0.978	0.968	0.92	0.991
10	Alpha Components, 50% Frequency, Inner Perimeter.	0.906	0.945	0.928	0.979	0.971	0.902	0.893	0.939	0.925	0.937	0.928	0.981
