# Supplementary material for: LeafletAnalyzer, an Automated Software for Quantifying, Comparing and Classifying Blade and Serration Features of Compound Leaves during Development, and among Induced Mutants and Natural Variants in the Legume Medicago truncatula
Source: Front Plant Sci. 2017 May 31;8:915. doi: 10.3389/fpls.2017.00915 (PMC5450422; doi:10.3389/fpls.2017.00915)
Supplement: Supplementary file 4 [file Table4.XLSX]

## Sheet: Sheet1
Supplementary Table S4. Ten combinations of three or more blade and serration parameters used in the classification of Medicago truncatula leaf shape mutants and wild type.
Groups	Parameters	Left leaflets	Right leaflets	Terminal leaflets
1	Lobing, Relative Valley Area, Blade Perimeter.	0.96	0.98	0.97
2	Blade Width, Alpha Components, Tooth Number.	0.99	0.99	0.98
3	Blade Width, Mean Valley Height, Alpha Components, Compactness.	0.96	0.98	0.98
4	Blade Width, Compactness, Mean Right Angle.	0.97	0.98	0.98
5	Compactness, Blade Area excluding Tooth, Sum of 6	0.97	0.96	0.98
6	Blade Perimeter, Base Tooth Area Blade Width Ratio, Compactness, Tooth Valley Area Ratio.	1	1	1
7	Compactness, Inner Perimeter, Base Teeth Area Ratio, Alpha Components.	1	1	1
8	Inner Perimeter, Average Valley Height, Compactness, Blade Length Width ratio.	1	1	1
9	Average Valley Area, Inner Perimeter, Base Teeth Area Ratio, Blade Length Width Ratio.	1	0.99	1
10	Tooth Valley Area Ratio, Compactness, 50% Frequency, Base Teeth Area.	1	0.99	1
