# Supplementary material for: LeafletAnalyzer, an Automated Software for Quantifying, Comparing and Classifying Blade and Serration Features of Compound Leaves during Development, and among Induced Mutants and Natural Variants in the Legume Medicago truncatula
Source: Front Plant Sci. 2017 May 31;8:915. doi: 10.3389/fpls.2017.00915 (PMC5450422; doi:10.3389/fpls.2017.00915)
Supplement: Supplementary file 6 [file File1.XLSX]

## Sheet: 4-1_tz
FileName	Leave	Leaflet	Direction	Tooth Number	Blade Length	Blade Width	Length Width Ratio	Total Blade Area	Total Tooth Area	Total Tooth Base Length	Total Length of Outer Edges	Total Blade Perimeter	Inner Perimeter	Compactness	Shape Factor	Frequency of Teeth	Perimeter Ratio	Tooth Perimeter Ratio	Tooth Num Blade Ratio	Mean Ratio Length Outer	Relative Tooth Area	Blade Area excluding Teeth	Mean Tooth Area	Tooth Area Balde Ratio	Total Valley Area	Mean Valley Area	Relative Valley Area	Tooth Valley Area Ratio	Mean Tooth Height	Mean Valley Height	Mean Angle at Tip	Maximum Left Angle	Minimum Left Angle	Mean Left Angle	Maximum Right Angle	Minimum Right Angle	Mean Right Angle	Area with Teeth Outline	Outline Teeth Area Ratio	Base Teeth Area Ratio	Lobing	THV	50% xFreq. Cut	50% yFreq. Cut	50% Freq. Cut	Base Percent	X Entropy	Y Entropy	Entropy
C:\Leaf\temp\4-1	1	1	l	24	281.668	242.26	1.1627	49891	3444	512.254	945	1260	827.254	0.3949	31.8214	0.029012	1.5231	1.8448	0.019048	0	0.06903	46447	143.5	0.074149	3507	146.125	0.070293	0.98204	9.3423	7.8821	86.9683	89.5443	19.4697	41.5039	74.92	15.2489	43.6216	40462	0.81101	0.74198	1.0703	0.48514	23	24	24	0.83854	1.5193	1.5913	1.6067
C:\Leaf\temp\4-1	1	2	r	20	244.233	231.709	1.0541	42124	2779	408.69	792	1201	817.69	0.36699	34.2418	0.024459	1.4688	1.9379	0.016653	0	0.065972	39345	138.95	0.070632	2692	134.6	0.063907	1.0323	8.6486	7.5135	88.3272	82.9569	13.0493	42.0182	73.9203	5.4629	39.8404	29070	0.69011	0.62413	1.0639	0.51145	23	22	23	0.83865	1.5749	1.3933	1.589
C:\Leaf\temp\4-1	1	1	u	23	285.112	228.079	1.2501	43276	3184	477.304	867	1227	837.304	0.36122	34.789	0.027469	1.4654	1.8165	0.018745	0	0.073574	40092	138.435	0.079417	3358	146	0.077595	0.94818	9.1122	7.9938	87.9091	67.3548	17.1498	40.7054	89.0331	20.5629	43.0132	34974	0.80816	0.73459	1.0776	0.44819	24	25	25	0.83305	1.4458	1.5473	1.5774
C:\Leaf\temp\4-1	2	1	u	25	581.881	483.037	1.2046	181466	6044	835.544	1351	2340	1824.54	0.41646	30.1742	0.013702	1.2825	1.6169	0.010684	0	0.033307	175422	241.76	0.034454	6452	258.08	0.035555	0.93676	11.1523	9.4482	101.615	61.8349	10.2008	34.2183	63.4909	14.1194	35.3301	116397	0.64143	0.60812	1.0356	0.36024	24	29	27	0.88877	1.3073	1.1598	1.3134
C:\Leaf\temp\4-1	2	2	l	20	523.004	420.848	1.2427	153406	6241	748.513	1266	2155	1637.51	0.4151	30.2728	0.012214	1.316	1.6914	0.0092807	0	0.040683	147165	312.05	0.042408	7193	359.65	0.046889	0.86765	13.4493	11.9019	93.7622	60.4133	12.6674	35.9584	77.427	15.5995	39.8613	95578	0.62304	0.58236	1.0469	0.40296	25	25	25	0.87486	1.3584	1.1934	1.3729
C:\Leaf\temp\4-1	2	3	r	20	488.361	391.899	1.2461	129485	5501	675.294	1150	1970	1495.29	0.41927	29.9718	0.013375	1.3175	1.703	0.010152	0	0.042484	123984	275.05	0.044369	5840	292	0.045102	0.94195	11.9422	10.6378	93.7775	68.5598	13.1317	39.4483	74.1919	11.3261	36.3545	79171	0.61143	0.56895	1.0451	0.40192	23	24	24	0.87262	1.3919	1.1807	1.3828
C:\Leaf\temp\4-1	3	1	u	21	611.54	505.633	1.2095	201963	5608	878.998	1332	2361	1908	0.45529	27.6007	0.011006	1.2374	1.5154	0.0088945	0	0.027767	196355	267.048	0.028561	6306	300.286	0.031224	0.88931	9.7811	7.9083	109.762	63.4783	5.4542	28.9256	58.2459	3.5133	29.7586	133841	0.6627	0.63493	1.0312	0.31836	23	26	25	0.90963	1.205	1.0972	1.1963
C:\Leaf\temp\4-1	3	2	l	21	527.024	406.09	1.2978	148971	5395	812.611	1229	2023	1606.61	0.45742	27.472	0.013071	1.2592	1.5124	0.010381	0	0.036215	143576	256.905	0.037576	5977	284.619	0.040122	0.90263	10.603	8.7213	103.508	54.1304	13.0765	30.9042	55.6092	13.9414	34.6924	105891	0.71082	0.6746	1.0401	0.30693	24	26	25	0.89452	1.1855	1.1392	1.2133
C:\Leaf\temp\4-1	3	3	r	19	507.8	415	1.2236	143990	5202	719.506	1138	1893	1474.51	0.50494	24.8868	0.012886	1.2838	1.5816	0.010037	0	0.036128	138788	273.789	0.037482	5301	279	0.036815	0.98132	10.4916	8.9613	104.953	53.0564	15.1779	33.1128	50.3519	13.6421	29.5869	90074	0.62556	0.58943	1.0368	0.40843	19	23	21	0.8823	1.3922	1.1233	1.3792
C:\Leaf\temp\4-1	4	1	u	20	588.79	535.178	1.1002	208506	4797	870.569	1295	2363	1938.57	0.46925	26.7799	0.010317	1.2189	1.4875	0.0084638	0	0.023007	203709	239.85	0.023548	4366	218.3	0.020939	1.0987	7.6297	6.1816	122.716	54.9612	9.5533	25.6105	40.1793	9.801	18.039	126705	0.60768	0.58467	1.0209	0.29059	19	25	23	0.91699	1.1007	1.0208	1.099
C:\Leaf\temp\4-1	4	2	r	17	499.418	456.968	1.0929	163228	6115	849.751	1267	2037	1619.75	0.49434	25.4207	0.010495	1.2576	1.491	0.0083456	0	0.037463	157113	359.706	0.038921	5466	321.529	0.033487	1.1187	10.6109	8.1078	114.672	40.1142	10.8036	23.3557	47.4957	9.2221	26.6825	120559	0.73859	0.70113	1.0335	0.25164	24	21	23	0.90832	1.0011	0.96052	1.0285
C:\Leaf\temp\4-1	4	3	l	18	496.407	453.982	1.0935	156366	4401	747.736	1092	2028	1683.74	0.47777	26.3023	0.010691	1.2045	1.4604	0.0088757	0	0.028146	151965	244.5	0.028961	4341	241.167	0.027762	1.0138	8.3448	6.2803	119.181	36.9833	13.5507	23.9969	41.111	11.3889	21.9243	97661	0.62457	0.59642	1.0278	0.26375	21	23	23	0.91316	1.0305	1.0364	1.0677
C:\Leaf\temp\4-1	5	1	u	13	500.759	483.498	1.0357	158959	5027	681.105	1074	2160	1767.1	0.42814	29.351	0.0073567	1.2223	1.5769	0.0060185	0	0.031625	153932	386.692	0.032657	4266	328.154	0.026837	1.1784	10.5072	7.7035	110.658	47.2252	10.2346	24.9758	46.8497	9.8536	24.247	80059	0.50365	0.47202	1.0268	0.3229	19	20	19	0.90776	1.1992	1.0186	1.1686
C:\Leaf\temp\4-1	5	2	l	14	415.348	420.344	0.98811	117058	4303	637.275	944	1768	1461.28	0.47059	26.7032	0.0095807	1.2099	1.4813	0.0079186	0	0.03676	112755	307.357	0.038162	3959	282.786	0.033821	1.0869	9.7344	6.6756	111.242	58.9245	11.1734	24.7019	44.0148	12.4549	25.5164	72005	0.61512	0.57836	1.0338	0.27658	21	20	21	0.90835	1.1132	0.98385	1.0809
C:\Leaf\temp\4-1	5	3	r	12	426.822	407.718	1.0469	118883	4927	618.691	932	1771	1457.69	0.47631	26.3826	0.0082322	1.2149	1.5064	0.0067758	0	0.041444	113956	410.583	0.043236	4488	374	0.037751	1.0978	11.8068	8.7598	102.592	45.3087	18.5162	29.1074	52.2484	9.9905	27.782	70800	0.59554	0.5541	1.0378	0.29193	21	20	20	0.90746	1.1071	1.1048	1.1298
C:\Leaf\temp\4-1	6	1	u	11	418.642	429.076	0.97568	120113	6473	602.49	1077	1940	1465.49	0.40105	31.3338	0.007506	1.3238	1.7876	0.0056701	0	0.053891	113640	588.455	0.056961	4678	425.273	0.038947	1.3837	14.1921	8.8403	100.013	48.3072	18.2311	29.9714	34.3094	15.6132	27.7906	71589	0.59601	0.54212	1.0389	0.39936	17	19	18	0.88917	1.3507	1.1174	1.294
C:\Leaf\temp\4-1	6	2	l	10	338.514	327.703	1.033	80474	2947	417.397	723	1477	1171.4	0.46356	27.1085	0.0085368	1.2609	1.7322	0.0067705	0	0.036621	77527	294.7	0.038013	3181	318.1	0.039528	0.92644	9.4427	7.3327	96.352	27.701	11.7224	19.1902	73.5028	13.9008	40.3699	40200	0.49954	0.46292	1.0395	0.39108	16	16	16	0.89819	1.197	1.2385	1.2525
C:\Leaf\temp\4-1	6	3	r	10	349.543	341.492	1.0236	88523	3794	473.833	762	1448	1159.83	0.53055	23.6854	0.0086219	1.2485	1.6082	0.0069061	0	0.042859	84729	379.4	0.044778	2619	261.9	0.029586	1.4486	9.4266	6.9873	106.635	42.1676	8.5597	23.1749	49.4411	3.7521	23.5313	40302	0.45527	0.41241	1.0296	0.40649	15	16	16	0.8914	1.3452	1.0337	1.2929
C:\Leaf\temp\4-1	8	1	f	10	374.014	528.171	0.70813	151578	7852	752.578	1107	1954	1599.58	0.49888	25.1891	0.0062516	1.2216	1.4709	0.0051177	0	0.051802	143726	785.2	0.054632	3735	373.5	0.024641	2.1023	12.6567	5.4816	113.367	26.1262	12.1286	18.3211	33.9821	9.1343	19.9703	106311	0.70136	0.64956	1.0246	0.32058	16	19	18	0.92232	0.94031	0.9044	0.99321
[truncated: 164 more columns]

## Sheet: 4-1_sz
FileName	Leave	Leaflet	Direction	Spec_1	Spec_2	Spec_3	Spec_4	Spec_5	Spec_6	Spec_7	Spec_8	Spec_9	Spec_10	Spec_11	Spec_12	Spec_13	Spec_14	Spec_15	Spec_16	Spec_17	Spec_18	Spec_19	Spec_20	Spec_21	Spec_22	Spec_23	Spec_24	Spec_25	Spec_26	Spec_27	Spec_28	Spec_29	Spec_30	Spec_31	Spec_32	Spec_33	Spec_34	Spec_35	Spec_36	Spec_37	Spec_38	Spec_39	Spec_40	Spec_41	Spec_42	Spec_43	Spec_44	Spec_45	Spec_46
C:\Leaf\temp\4-1	1	1	l	1.3184	0.12122	0.069313	0.01697	0.022696	0.0098649	0.0082586	0.0064275	0.0082821	0.0031659	0.0067409	0.0053743	0.0064069	0.011624	0.014037	0.0088026	0.011219	0.01012	0.0059645	0.004626	0.0083086	0.0093994	0.0071425	0.010141	0.0055651	0.0084515	0.0067862	0.0085035	0.0038201	0.0041282	0.0017806	0.0039333	0.0061558	0.0034509	0.0034002	0.0024542	0.0035021	0.0024644	0.0017551	0.0033004	0.0036713	0.0023968	0.0027293	0.0018512	0.0033753	0.0014532
C:\Leaf\temp\4-1	1	2	r	1.3656	0.14744	0.062259	0.01243	0.014967	0.007884	0.011152	0.0090072	0.0062214	0.0050967	0.0090445	0.010369	0.010108	0.0099222	0.008159	0.0068946	0.010323	0.008382	0.0070009	0.010265	0.011152	0.011753	0.0083297	0.0067963	0.0079086	0.0053428	0.0031354	0.0048924	0.00451	0.0048678	0.0066661	0.0055048	0.0064558	0.0024209	0.0020589	0.0034129	0.0024681	0.0021603	0.0010591	0.0013252	0.0025385	0.0022395	0.0031556	0.0013284	0.0030076	0.0021807
C:\Leaf\temp\4-1	2	1	u	1.2912	0.081858	0.06302	0.011004	0.025274	0.017493	0.010951	0.0062089	0.0079169	0.0057354	0.0058153	0.0070034	0.0047485	0.0060286	0.011783	0.0080435	0.0083155	0.0056618	0.0040064	0.0056218	0.0082721	0.0044839	0.0071732	0.0087911	0.01215	0.0091363	0.0064223	0.0056673	0.005407	0.005372	0.0055735	0.0044528	0.0049718	0.0018474	0.0042213	0.0033643	0.0031955	0.0039107	0.0019954	0.0025245	0.0022671	0.0022881	0.0031527	0.0027189	0.0019193	0.0016204
C:\Leaf\temp\4-1	3	1	u	1.3206	0.073034	0.07152	0.02085	0.034444	0.0073593	0.0094322	0.0081372	0.0050612	0.0050671	0.0025256	0.0037178	0.0020237	0.0022107	0.0018837	0.0024616	0.0036241	0.0024494	0.0018404	0.0050895	0.0069063	0.0075388	0.0063435	0.0053631	0.0031766	0.0021875	0.0018837	0.0034183	0.0039413	0.0039472	0.0027439	0.0022319	0.0012059	0.0017294	0.0026995	0.0032056	0.0034144	0.0026488	0.0020822	0.0010215	0.0017996	0.0014226	0.0030765	0.0040187	0.0031399	0.0035478
C:\Leaf\temp\4-1	3	2	l	1.3196	0.099861	0.054645	0.017925	0.027546	0.0086641	0.0099211	0.010692	0.0028513	0.0057498	0.0039031	0.0042919	0.0045769	0.00451	0.0032399	0.0037238	0.0052324	0.0056562	0.0034833	0.0064927	0.0044789	0.0045272	0.0061275	0.0069987	0.0080638	0.0060171	0.0030408	0.0027877	0.002491	0.0041286	0.0051079	0.0054492	0.0052405	0.0039419	0.0034796	0.002686	0.0025456	0.0034325	0.0025101	0.0025821	0.0019981	0.0024565	0.0020446	0.0013089	0.0024434	0.0016274
C:\Leaf\temp\4-1	3	3	r	1.3043	0.099343	0.058635	0.01828	0.021186	0.010319	0.0097078	0.0082645	0.0050019	0.0060957	0.004373	0.0040907	0.003855	0.0020783	0.0053059	0.0032223	0.0036262	0.0075447	0.0081045	0.0058685	0.0050714	0.007011	0.0068148	0.0059748	0.0035052	0.0056096	0.0056193	0.0048597	0.0044354	0.0045457	0.0030874	0.0029541	0.00099177	0.0022155	0.0044927	0.0035429	0.0035758	0.0022262	0.001619	0.0024807	0.0020408	0.0021199	0.0019701	0.0025815	0.0022701	0.0018839
C:\Leaf\temp\4-1	4	1	u	1.3128	0.081591	0.062542	0.031269	0.029609	0.0062065	0.011438	0.0066729	0.0032614	0.0053346	0.0026166	0.0043514	0.0029495	0.0011846	0.0028591	0.0029291	0.002025	0.0037291	0.003715	0.0023525	0.0039225	0.0051435	0.0020783	0.0020119	0.002418	0.0050264	0.0054351	0.0043547	0.0039149	0.001981	0.0018736	0.0015758	0.0013332	0.0015975	0.0018012	0.001177	0.0016648	0.0013117	0.0014712	0.0013908	0.0012743	0.0022461	0.0011557	0.00097655	0.0009298	0.00090091
C:\Leaf\temp\4-1	4	2	l	1.2851	0.062252	0.049227	0.023786	0.022866	0.0063007	0.011799	0.0067409	0.002867	0.0042944	0.0017695	0.0044964	0.0011963	0.0032106	0.0020835	0.0026763	0.002873	0.0039484	0.0060248	0.004477	0.0051929	0.0034716	0.005499	0.0034938	0.0047754	0.0043225	0.0042003	0.0029359	0.0029955	0.0022242	0.0030953	0.0017489	0.0024852	0.0015389	0.0013985	0.0014032	0.002603	0.0031565	0.0028549	0.002382	0.0021476	0.0018313	0.0017136	0.00076383	0.0013519	0.0009748
C:\Leaf\temp\4-1	4	3	r	1.2896	0.096674	0.074266	0.026403	0.031461	0.012692	0.013784	0.0093819	0.0086013	0.0048973	0.00638	0.0025263	0.0060891	0.0019866	0.0064045	0.0021815	0.0064437	0.0090105	0.0064262	0.0041057	0.0023095	0.0016875	0.0056243	0.0035161	0.0055558	0.0033146	0.0030891	0.0043367	0.0024415	0.0029663	0.0024494	0.0029714	0.0042222	0.0030258	0.0013323	0.0017624	0.001916	0.0014166	0.0023931	0.0014949	0.0020233	0.0019587	0.0015932	0.001	0.0013375	0.0016102
C:\Leaf\temp\4-1	5	1	u	1.3852	0.049408	0.074337	0.021268	0.037004	0.0052254	0.0090469	0.0054507	0.005665	0.0058883	0.0046666	0.0053567	0.00066127	0.0026449	0.0036553	0.0036437	0.0050942	0.0010251	0.0030558	0.0040474	0.0031824	0.0015928	0.0028358	0.0018213	0.003336	0.0023338	0.0030964	0.0012804	0.0029295	0.0017499	0.0014909	0.0022074	0.0022181	0.0016315	0.0022265	0.0015003	0.0014029	0.00066174	0.0007901	0.0015721	0.0017415	0.0017529	0.0016763	0.00068978	0.00056875	0.0011208
C:\Leaf\temp\4-1	5	2	r	1.3643	0.034258	0.039014	0.020437	0.022172	0.01118	0.0070664	0.0054356	0.0031929	0.0040392	0.002753	0.0018295	0.0032191	0.0032593	0.0018781	0.004475	0.0052879	0.0026122	0.0025495	0.004723	0.0046423	0.0025338	0.0048754	0.0057414	0.0052536	0.0040914	0.0026264	0.0029461	0.0023337	0.0025554	0.0014267	0.0018858	0.0015421	0.0022541	0.0016645	0.0011839	0.00083443	0.0015329	0.001229	0.00085092	0.0010101	0.00078199	0.0015352	0.001503	0.00062895	0.00097936
C:\Leaf\temp\4-1	5	3	l	1.3572	0.054681	0.043481	0.025951	0.023554	0.0059328	0.0051841	0.0087262	0.0045303	0.0047435	0.0035939	0.0027592	0.0050003	0.0029789	0.0019369	0.0020988	0.0053439	0.0046148	0.0038155	0.0034778	0.0034306	0.0031386	0.0040832	0.0044839	0.0029331	0.0034144	0.0022046	0.0015923	0.0028072	0.0013016	0.0017316	0.0018662	0.0014197	0.0012156	0.00085917	0.0018515	0.0019457	0.001374	0.00095579	0.001141	0.00078356	0.0012586	0.0017462	0.001187	0.0011128	0.00083808
C:\Leaf\temp\4-1	6	1	u	1.4098	0.056882	0.071367	0.032769	0.034846	0.0074295	0.0092596	0.0070266	0.0069621	0.0053965	0.0047565	0.0044155	0.0042194	0.0072051	0.0036539	0.0060588	0.0051562	0.0067529	0.0045065	0.0035417	0.0022398	0.0031394	0.0027573	0.0043268	0.0036785	0.0025674	0.00151	0.0020395	0.0017948	0.0019795	0.0015764	0.0017972	0.0023851	0.002971	0.0015738	0.0010185	0.00044486	0.0010209	0.0017538	0.0011334	0.0013419	0.0008447	0.00057754	0.00071335	0.00057071	0.00071825
C:\Leaf\temp\4-1	6	2	l	1.4529	0.055856	0.045472	0.022998	0.028276	0.0033388	0.0065814	0.0090394	0.0032687	0.002576	0.0045101	0.0048097	0.0065049	0.0057994	0.0038329	0.0090129	0.0087738	0.0058568	0.0032814	0.0035402	0.0040589	0.0036302	0.0035892	0.0026297	0.004746	0.0028617	0.0021982	0.0019521	0.0028389	0.0029032	0.0036667	0.0019227	0.0012332	0.00095006	0.00059445	0.0014381	0.0013018	0.00066624	0.0012339	0.0011168	0.0012608	0.00092754	0.00090614	0.00098338	0.00085522	0.00073852
C:\Leaf\temp\4-1	6	3	r	1.378	0.064143	0.042037	0.024983	0.035669	0.0035787	0.0026111	0.0067704	0.0048685	0.0056113	0.0039459	0.0063398	0.0072178	0.0034536	0.0056052	0.007196	0.0050003	0.0045539	0.005751	0.0065819	0.0069333	0.0042256	0.0040425	0.0027731	0.0032794	0.0020385	0.0020851	0.00076789	0.0012367	0.0013375	0.0013318	0.0011563	0.0009366	0.0011712	0.0021328	0.0013647	0.0015967	0.00050544	0.0010986	0.0011393	0.00084148	0.0013342	0.0014358	0.00069606	0.00079693	0.00066462
C:\Leaf\temp\4-1	7	1	u	1.4481	0.10661	0.063339	0.023417	0.032883	0.0073154	0.0099756	0.0082914	0.013924	0.013975	0.015352	0.0036238	0.0090243	0.0048906	0.0055369	0.0044608	0.0051416	0.0047639	0.0060612	0.0058661	0.0051347	0.00079801	0.0016209	0.0030479	0.0028152	0.0030617	0.0022059	0.0033892	0.0026924	0.0015995	0.00057004	0.001493	0.0015358	0.0017971	0.0023744	0.002225	0.001013	0.0017445	0.0025278	0.0015429	0.00070418	0.0010587	0.00054903	0.0010505	0.0011266	0.00071203
C:\Leaf\temp\4-1	7	2	l	1.3739	0.14047	0.056739	0.023984	0.015366	0.0097845	0.0094071	0.008229	0.013715	0.0088758	0.0060206	0.0067536	0.0085608	0.0069538	0.0076502	0.0061916	0.0050381	0.0035226	0.0027208	0.0033088	0.0032758	0.0015202	0.0019796	0.0023399	0.0027248	0.0017025	0.0023661	0.0014355	0.0019589	0.0016176	0.0019906	0.0011877	0.0014043	0.0010662	0.0014116	0.0011817	0.00066565	0.0012009	0.00078759	0.00090598	0.00087716	0.00086434	0.00055488	0.00029726	0.00066868	0.0010139
C:\Leaf\temp\4-1	7	3	r	1.3547	0.13427	0.050907	0.020531	0.027974	0.014003	0.0074821	0.0062705	0.013416	0.011012	0.011125	0.0076635	0.007219	0.0074011	0.010435	0.008682	0.0067352	0.0029613	0.0030346	0.002314	0.001019	0.0020518	0.0013459	0.0027834	0.0018711	0.0013932	0.0019256	0.001086	0.001618	0.0014724	0.0015394	0.0015383	0.0012961	0.00091443	0.0010924	0.001509	0.0014963	0.00091458	0.00088728	0.00079695	0.00091813	0.0010874	0.0013185	0.0013828	0.00098703	0.00026825
C:\Leaf\temp\4-1	8	1	f	1.6673	0.088029	0.047754	0.026606	0.018828	0.0097919	0.0095402	0.0062152	0.0063698	0.0044638	0.0032714	0.0070501	0.004629	0.0074106	0.0060942	0.0069507	0.0036924	0.0032844	0.0045216	0.0015198	0.0031361	0.0040032	0.0024773	0.0011606	0.0029806	0.0017086	0.0019581	0.0013184	0.0010978	0.0021084	0.0020955	0.00189	0.0019218	0.0013199	0.0024231	0.0010955	0.00086568	0.0013431	0.0014874	0.00087094	0.001249	0.00066504	0.0010267	0.00072069	0.00064596	0.0005008
[truncated: 74 more columns]

## Sheet: 5-1_tz
FileName	Leave	Leaflet	Direction	Tooth Number	Blade Length	Blade Width	Length Width Ratio	Total Blade Area	Total Tooth Area	Total Tooth Base Length	Total Length of Outer Edges	Total Blade Perimeter	Inner Perimeter	Compactness	Shape Factor	Frequency of Teeth	Perimeter Ratio	Tooth Perimeter Ratio	Tooth Num Blade Ratio	Mean Ratio Length Outer	Relative Tooth Area	Blade Area excluding Teeth	Mean Tooth Area	Tooth Area Balde Ratio	Total Valley Area	Mean Valley Area	Relative Valley Area	Tooth Valley Area Ratio	Mean Tooth Height	Mean Valley Height	Mean Angle at Tip	Maximum Left Angle	Minimum Left Angle	Mean Left Angle	Maximum Right Angle	Minimum Right Angle	Mean Right Angle	Area with Teeth Outline	Outline Teeth Area Ratio	Base Teeth Area Ratio	Lobing	THV	50% xFreq. Cut	50% yFreq. Cut	50% Freq. Cut	Base Percent	X Entropy	Y Entropy	Entropy
C:\Leaf\temp\5-1	1	1	l	24	428.945	372.582	1.1513	110647	5993	729.167	1356	1957	1330.17	0.36305	34.6132	0.018043	1.4712	1.8597	0.012264	0	0.054163	104654	249.708	0.057265	6789	282.875	0.061357	0.88275	12.8577	11.3752	87.1195	80.1013	18.5122	41.8634	75.3306	18.1879	43.0972	86504	0.7818	0.72764	1.0614	0.44236	24	27	25	0.85619	1.4884	1.4068	1.5022
C:\Leaf\temp\5-1	1	2	r	26	385.033	361.266	1.0658	100848	5435	711.523	1257	1812	1266.52	0.38598	32.5574	0.020529	1.4307	1.7666	0.014349	0	0.053893	95413	209.038	0.056963	5428	208.769	0.053824	1.0013	11.021	9.7103	91.0086	72.896	13.0943	41.3386	84.1015	12.0902	40.0687	79344	0.78677	0.73288	1.0538	0.40947	25	27	26	0.855	1.4441	1.3384	1.4536
C:\Leaf\temp\5-1	1	1	u	21	412.495	356.271	1.1578	94658	5455	672.772	1156	1747	1263.77	0.38975	32.2425	0.016617	1.3824	1.7183	0.012021	0	0.057629	89203	259.762	0.061153	5807	276.524	0.061347	0.93938	12.583	10.8027	87.6153	73.2529	13.1002	42.8936	77.8368	13.9713	40.2684	71128	0.75142	0.69379	1.0613	0.38059	26	27	26	0.86479	1.3487	1.2995	1.3871
C:\Leaf\temp\5-1	2	1	u	20	651.438	533.481	1.2211	224996	7691	926.508	1461	2576	2041.51	0.42608	29.4929	0.0097967	1.2618	1.5769	0.007764	0	0.034183	217305	384.55	0.035393	7962	398.1	0.035387	0.96596	12.9586	10.8151	104.111	69.4868	9.8948	32.6532	48.165	14.9107	31.6676	143328	0.63702	0.60284	1.0354	0.32969	26	27	26	0.89953	1.2047	1.1352	1.2337
C:\Leaf\temp\5-1	2	2	l	22	597.778	504.37	1.1852	207755	6857	863.547	1438	2525	1950.55	0.40949	30.6882	0.011279	1.2945	1.6652	0.0087129	0	0.033005	200898	311.682	0.034132	8082	367.364	0.038902	0.84843	13.094	11.8992	99.2729	61.5213	15.0423	35.0915	51.9903	20.2435	35.7084	125935	0.60617	0.57317	1.0389	0.35679	23	31	28	0.89038	1.2693	1.1492	1.2681
C:\Leaf\temp\5-1	2	3	r	22	581.868	469.289	1.2399	190612	5434	820.12	1246	2286	1860.12	0.45836	27.4159	0.011827	1.229	1.5193	0.0096238	0	0.028508	185178	247	0.029345	5786	263	0.030355	0.93916	9.6582	9.0433	111.335	48.1378	7.9907	27.0914	59.3721	9.7616	30.4402	111771	0.58638	0.55787	1.0304	0.3194	23	28	24	0.89553	1.1988	1.0776	1.2026
C:\Leaf\temp\5-1	3	1	u	23	665.135	580.962	1.1449	251446	6411	938.498	1439	2689	2188.5	0.43699	28.7566	0.010509	1.2287	1.5333	0.0085534	0	0.025497	245035	278.739	0.026164	6593	286.652	0.02622	0.97239	10.191	8.2294	113.481	50.2252	10.8398	26.7892	53.066	7.8456	28.9218	149370	0.59404	0.56855	1.0262	0.30153	22	27	24	0.90851	1.1582	1.1122	1.182
C:\Leaf\temp\5-1	3	2	l	19	586.144	496.695	1.1801	197476	6329	829.724	1292	2331	1868.72	0.45671	27.515	0.010167	1.2474	1.5571	0.008151	0	0.032049	191147	333.105	0.033111	6900	363.158	0.034941	0.91725	11.9517	9.9093	105.124	55.8139	12.2167	30.0274	56.9104	14.0721	32.4815	121873	0.61715	0.5851	1.0349	0.29574	24	25	25	0.90173	1.1895	1.0067	1.1683
C:\Leaf\temp\5-1	3	3	r	18	590.942	503.079	1.1747	205339	7057	904.878	1356	2334	1882.88	0.47367	26.5296	0.0095598	1.2396	1.4985	0.0077121	0	0.034368	198282	392.056	0.035591	7152	397.333	0.03483	0.98672	12.1141	9.9842	109.031	50.1085	7.9909	29.5954	59.4943	10.3497	27.7445	136463	0.66457	0.63021	1.0348	0.28338	24	25	25	0.905	1.0486	1.1119	1.1208
C:\Leaf\temp\5-1	4	1	u	17	580.88	535.337	1.0851	202743	5885	847.654	1325	2419	1941.65	0.4354	28.862	0.0087554	1.2458	1.5631	0.0070277	0	0.029027	196858	346.176	0.029895	5470	321.765	0.02698	1.0759	10.0911	7.4409	117.008	37.9432	9.5977	20.9647	43.585	11.7526	26.4261	124283	0.61301	0.58398	1.027	0.26969	19	25	22	0.91717	1.0848	0.95828	1.0561
C:\Leaf\temp\5-1	4	2	r	15	485.268	441.702	1.0986	147198	4514	645.38	1042	1999	1602.38	0.4629	27.1471	0.0093611	1.2475	1.6146	0.0075038	0	0.030666	142684	300.933	0.031636	3776	251.733	0.025653	1.1954	9.2971	7.2884	108.957	59.7844	3.0309	26.0839	71.7524	7.5579	28.1965	74354	0.50513	0.47446	1.0257	0.33429	21	22	22	0.90326	1.2046	1.1022	1.1947
C:\Leaf\temp\5-1	4	3	l	15	488.267	476.606	1.0245	165715	5720	766.558	1164	1882	1484.56	0.58794	21.3736	0.010104	1.2677	1.5185	0.0079702	0	0.034517	159995	381.333	0.035751	4771	318.067	0.02879	1.1989	10.6098	7.5911	113.244	43.9408	11.081	24.4671	42.8997	12.5135	24.8671	106317	0.64157	0.60705	1.0288	0.32341	18	24	20	0.90789	1.1996	0.97993	1.1569
C:\Leaf\temp\5-1	5	1	u	15	505.976	547.669	0.92387	186068	5243	759.322	1250	2373	1882.32	0.41523	30.2638	0.0079689	1.2607	1.6462	0.0063211	0	0.028178	180825	349.533	0.028995	4254	283.6	0.022863	1.2325	9.709	6.3016	117.806	36.3015	8.7682	24.2755	30.8161	12.0984	19.794	104784	0.56315	0.53497	1.0229	0.3345	19	22	19	0.9202	1.1765	0.91693	1.1051
C:\Leaf\temp\5-1	5	2	r	13	448.006	458.05	0.97807	139499	3942	576.99	871	1939	1644.99	0.46626	26.9516	0.0079028	1.1787	1.5096	0.0067045	0	0.028258	135557	303.231	0.02908	3410	262.308	0.024445	1.156	8.9246	6.8055	112.983	42.1426	7.1496	23.3228	48.4271	11.3493	23.1518	61162	0.43844	0.41018	1.0244	0.29009	19	20	20	0.91389	1.0761	0.98662	1.0743
C:\Leaf\temp\5-1	5	3	l	11	406.031	431.029	0.942	127633	5291	619.281	980	1777	1416.28	0.50792	24.7407	0.0077668	1.2547	1.5825	0.0061902	0	0.041455	122342	481	0.043248	4474	406.727	0.035054	1.1826	13.0504	8.5077	101.744	54.5341	12.8119	31.3614	41.4532	16.431	24.2844	72387	0.56715	0.52569	1.0351	0.34877	18	17	17	0.89957	1.1753	1.1388	1.1914
C:\Leaf\temp\5-1	6	1	u	10	393.451	449.885	0.87456	122438	4679	563.551	873	1876	1566.55	0.43718	28.7441	0.0063835	1.1975	1.5491	0.0053305	0	0.038215	117759	467.9	0.039734	3525	352.5	0.02879	1.3274	10.8802	6.678	108.856	31.0553	8.107	20.6543	28.6186	19.0969	23.2761	58256	0.4758	0.43758	1.0288	0.34648	16	19	17	0.91416	1.2369	0.95491	1.1302
C:\Leaf\temp\5-1	6	2	l	10	354.189	350.07	1.0118	88966	3925	457.377	770	1618	1305.38	0.42705	29.4261	0.0076606	1.2395	1.6835	0.0061805	0	0.044118	85041	392.5	0.046154	3060	306	0.034395	1.2827	10.5047	7.4892	100.479	36.4279	8.6344	22.5785	82.3552	15.3759	31.8227	39411	0.44299	0.39887	1.0344	0.38074	17	17	17	0.89436	1.2132	1.2428	1.261
C:\Leaf\temp\5-1	6	3	r	8	353.459	343.759	1.0282	87091	3743	383.144	587	1417	1213.14	0.54506	23.0551	0.0065944	1.168	1.5321	0.0056457	0	0.042978	83348	467.875	0.044908	2498	312.25	0.028683	1.4984	11.7405	7.2985	95.5622	43.2797	9.655	25.332	45.8751	13.7446	27.2518	27998	0.32148	0.2785	1.0287	0.33791	14	16	15	0.90605	1.2018	1.0024	1.1642
C:\Leaf\temp\5-1	8	1	f	13	415.724	578.613	0.71848	190162	7512	921.339	1321	2155	1755.34	0.51456	24.4214	0.007406	1.2277	1.4338	0.0060325	0	0.039503	182650	577.846	0.041128	4966	382	0.026115	1.5127	11.2627	6.5973	120.99	26.7699	9.1074	18.33	33.5576	9.3218	18.6824	152904	0.80407	0.76457	1.0261	0.28429	20	19	20	0.92603	0.96566	0.87608	0.93862
[truncated: 164 more columns]

## Sheet: 5-1_sz
FileName	Leave	Leaflet	Direction	Spec_1	Spec_2	Spec_3	Spec_4	Spec_5	Spec_6	Spec_7	Spec_8	Spec_9	Spec_10	Spec_11	Spec_12	Spec_13	Spec_14	Spec_15	Spec_16	Spec_17	Spec_18	Spec_19	Spec_20	Spec_21	Spec_22	Spec_23	Spec_24	Spec_25	Spec_26	Spec_27	Spec_28	Spec_29	Spec_30	Spec_31	Spec_32	Spec_33	Spec_34	Spec_35	Spec_36	Spec_37	Spec_38	Spec_39	Spec_40	Spec_41	Spec_42	Spec_43	Spec_44	Spec_45	Spec_46
C:\Leaf\temp\5-1	1	1	l	1.3512	0.1211	0.056702	0.018724	0.029217	0.011959	0.0061553	0.0070499	0.0051428	0.0058182	0.0043612	0.0059819	0.0064198	0.0090786	0.0076377	0.0048338	0.0049501	0.0014445	0.0048854	0.0035177	0.0079036	0.010524	0.011334	0.0098117	0.0044883	0.0050106	0.0070789	0.0051776	0.0075752	0.0069453	0.0052499	0.003731	0.0033072	0.002449	0.0040279	0.0037764	0.0049195	0.0034839	0.002797	0.0011191	0.0022577	0.0013059	0.0021491	0.0020667	0.0025384	0.0036525
C:\Leaf\temp\5-1	1	2	r	1.3679	0.083684	0.048654	0.024597	0.022358	0.0099444	0.006424	0.0085464	0.0044765	0.0044629	0.0042939	0.0038742	0.0044774	0.0049398	0.00534	0.0087488	0.0095217	0.0062514	0.0060763	0.0073091	0.0086281	0.0081714	0.0076589	0.0034336	0.0057455	0.0042907	0.005689	0.0038336	0.0029057	0.0036144	0.0033583	0.0053061	0.0055432	0.0049608	0.0053919	0.0049536	0.0054321	0.004301	0.0031127	0.0031195	0.0033143	0.0032979	0.0031959	0.0028146	0.0032064	0.0031062
C:\Leaf\temp\5-1	2	1	u	1.3404	0.047891	0.081799	0.011341	0.033214	0.0070676	0.0078071	0.0092487	0.0038943	0.0034124	0.0025378	0.0041277	0.0037763	0.005241	0.0069535	0.0058192	0.0043356	0.0024544	0.0077567	0.0040799	0.0035025	0.0057003	0.0056134	0.0091288	0.0099281	0.0092617	0.0086357	0.0076812	0.0047527	0.0058173	0.0025522	0.0026466	0.0016608	0.0031874	0.0049451	0.0047226	0.0057114	0.0017681	0.0025379	0.00066891	0.00066596	0.00071118	0.00096808	0.0018356	0.0011229	0.0025185
C:\Leaf\temp\5-1	3	1	u	1.3164	0.060849	0.073199	0.028101	0.031085	0.0079865	0.012658	0.0068038	0.0059482	0.0049968	0.0014162	0.0046268	0.0017586	0.003547	0.0043505	0.001619	0.003002	0.00077964	0.0031271	0.0009338	0.0018518	0.0033689	0.0010569	0.0035583	0.0033026	0.007857	0.0065738	0.0060643	0.0047846	0.0023215	0.0015996	0.0021327	0.002842	0.0016695	0.0023083	0.0014104	0.0023486	0.0019997	0.0019111	0.0022551	0.0019942	0.0017627	0.0013573	0.0013529	0.0011198	0.0013822
C:\Leaf\temp\5-1	3	2	l	1.3391	0.079835	0.060219	0.015838	0.030874	0.010751	0.0068851	0.0065336	0.0059115	0.0026945	0.0030539	0.0048318	0.0031629	0.0061818	0.0016213	0.0026251	0.0054997	0.0036943	0.0035712	0.0019418	0.0063304	0.0042361	0.0051166	0.0023813	0.00098091	0.0019316	0.0022644	0.0030589	0.0035716	0.0025341	0.0026731	0.0039774	0.0046209	0.0044734	0.0047885	0.0055778	0.0057733	0.0036641	0.0017199	0.001097	0.003269	0.0024883	0.0025419	0.0019638	0.0017041	0.0017093
C:\Leaf\temp\5-1	3	3	r	1.3049	0.069012	0.051163	0.019245	0.021561	0.0076668	0.008227	0.0047707	0.0056427	0.0054908	0.0021762	0.0045453	0.0032069	0.0022653	0.0021158	0.0021405	0.0026276	0.0060418	0.0050674	0.0057491	0.0063457	0.0058495	0.005443	0.0044402	0.0020806	0.0014696	0.00081357	0.0020088	0.0015939	0.0019429	0.0023792	0.0029053	0.0030166	0.0016425	0.0015637	0.0012632	0.0035012	0.0037091	0.0044492	0.0033292	0.0022809	0.0011726	0.0012383	0.0011158	0.0016862	0.0011476
C:\Leaf\temp\5-1	4	1	u	1.3384	0.056983	0.068123	0.02863	0.037117	0.0053479	0.010467	0.0044097	0.0055044	0.0053309	0.0022516	0.0050991	0.0024166	0.0024537	0.0016961	0.0025349	0.0022155	0.0043902	0.0036216	0.0027491	0.007059	0.0048023	0.0042901	0.0016799	0.0029352	0.0031969	0.003408	0.0032197	0.001203	0.0013461	0.00094557	0.0012113	0.0021116	0.00066324	0.0012344	0.0020283	0.0019413	0.0023747	0.001678	0.0016723	0.0024632	0.0016926	0.0015531	0.0011849	0.00075662	0.0010268
C:\Leaf\temp\5-1	4	2	l	1.3135	0.057718	0.05098	0.023328	0.027611	0.0029685	0.0071226	0.0079492	0.0030758	0.004563	0.004249	0.0033336	0.0027232	0.0024486	0.0020555	0.0032567	0.0053855	0.0026023	0.0069721	0.0035059	0.004503	0.0019256	0.0063293	0.0037833	0.0052752	0.0027207	0.0033999	0.0043377	0.0039963	0.0032108	0.001923	0.0013664	0.0010179	0.0013246	0.0028864	0.0024624	0.0020997	0.0019378	0.0019597	0.0006739	0.0020122	0.0021626	0.0016909	0.0015002	0.0017256	0.001698
C:\Leaf\temp\5-1	4	3	r	1.3237	0.063394	0.044106	0.016303	0.025057	0.0020662	0.011614	0.0018903	0.0040839	0.0027931	0.0032378	0.0018812	0.0032172	0.0030325	0.0038064	0.00091098	0.005464	0.0037384	0.0033032	0.004869	0.0054204	0.0051292	0.0059114	0.0046709	0.0042381	0.0040226	0.0036386	0.0021985	0.0025466	0.0030146	0.0035147	0.0026293	0.0023421	0.0017153	0.0018197	0.00082894	0.0012818	0.0024721	0.0018412	0.0017778	0.0013447	0.00055314	0.0012531	0.00063605	0.0014728	0.0021564
C:\Leaf\temp\5-1	5	1	u	1.3835	0.042101	0.073327	0.012888	0.034947	0.006091	0.008652	0.0063993	0.0039402	0.0039959	0.0035955	0.003856	0.0034164	0.0025561	0.0036167	0.0044195	0.0035116	0.0046826	0.0046566	0.0034722	0.0013624	0.0025071	0.0034496	0.0027115	0.0035371	0.0024588	0.0032195	0.0016545	0.0016623	0.0030003	0.0023814	0.0027934	0.0033193	0.0014516	0.00049287	0.0014216	0.00090754	0.0014504	0.00065888	0.0006472	0.00031849	0.00086197	0.00064123	0.0013721	0.00054618	0.0010592
C:\Leaf\temp\5-1	5	2	r	1.3567	0.086063	0.060644	0.023357	0.021553	0.0082282	0.010764	0.010974	0.0027741	0.0021991	0.004919	0.0026388	0.0029012	0.0048661	0.005455	0.0033477	0.0040823	0.0033902	0.0042724	0.0056966	0.0054602	0.0036156	0.0018843	0.0045151	0.0038866	0.0019518	0.0023164	0.0012888	0.00059407	0.0017667	0.0019003	0.0027276	0.002792	0.002376	0.0011397	0.0016507	0.0019537	0.0018566	0.0010117	0.00068579	0.0016009	0.0012263	0.001712	0.0012759	0.00078464	0.0010922
C:\Leaf\temp\5-1	5	3	l	1.3405	0.088377	0.051065	0.025274	0.02564	0.0079287	0.010865	0.0046387	0.0084388	0.0035955	0.0019439	0.0023052	0.0054491	0.0029627	0.0074298	0.0031312	0.0051145	0.0042695	0.0081126	0.0055299	0.0041703	0.0035953	0.0027807	0.0050735	0.0047198	0.004555	0.0012824	0.0013186	0.0013324	0.0016138	0.001589	0.0020459	0.00064342	0.00095164	0.00090356	0.001312	0.0010845	0.000539	0.0018251	0.00093134	0.0010533	0.00039464	0.00054479	0.00085112	0.0010056	0.00091605
C:\Leaf\temp\5-1	6	1	u	1.4854	0.088308	0.068852	0.027442	0.036045	0.013314	0.0068228	0.0077503	0.0060765	0.0061178	0.0026549	0.0032727	0.0023169	0.0026075	0.0037554	0.005034	0.0021946	0.0067648	0.0054976	0.002172	0.0031405	0.0065879	0.003946	0.0042265	0.0019836	0.0010101	0.0015228	0.00092608	0.0018657	0.0022654	0.002248	0.0019853	0.0010341	0.00089753	0.00027154	0.0011898	0.00094484	0.0014927	0.0012139	0.001048	0.0012628	0.0010676	0.0002833	0.00083411	0.0012945	0.00080686
C:\Leaf\temp\5-1	6	2	r	1.4404	0.076026	0.034934	0.018779	0.039966	0.0070862	0.0072869	0.0071983	0.0032986	0.0047296	0.0047349	0.0046008	0.0034058	0.0047506	0.0098799	0.0053349	0.0051077	0.0041417	0.0030995	0.0035842	0.0028044	0.0029862	0.0029737	0.0046581	0.0043186	0.0020471	0.0015807	0.0024764	0.0023961	0.0018005	0.0016541	0.0019083	0.0015742	0.0017199	0.0013759	0.0013913	0.00099281	0.0017111	0.00072904	0.00075652	0.0012296	0.0010336	0.0006878	0.00079919	0.0006041	0.00062765
C:\Leaf\temp\5-1	6	3	l	1.3815	0.098847	0.042923	0.013665	0.036729	0.0083843	0.0051922	0.0090026	0.006845	0.0079538	0.0063242	0.004248	0.0035757	0.0081619	0.0073909	0.010573	0.010641	0.0070722	0.0044545	0.0036333	0.0027721	0.0027101	0.0028353	0.00208	0.0024537	0.0023021	0.0017129	0.0016122	0.0026775	0.0016808	0.0012991	0.0015222	0.002414	0.0016358	0.0015649	0.0010297	0.0015839	0.00085512	0.00097451	0.00050918	0.0011036	0.0012847	0.0010614	0.00040596	0.00064042	0.00077017
C:\Leaf\temp\5-1	7	1	u	1.536	0.10289	0.053995	0.03767	0.027212	0.008976	0.013968	0.0042767	0.0049832	0.0040865	0.006944	0.0060026	0.005692	0.010466	0.0065168	0.0071989	0.0045626	0.0024976	0.0039148	0.0034243	0.0041484	0.0024249	0.0024987	0.0026122	0.0027579	0.0018399	0.0016545	0.0021979	0.001304	0.0011293	0.0011628	0.0017752	0.0012003	0.0012693	0.0010293	0.00094236	0.00098458	0.00076929	0.00077246	0.0011569	0.00099978	0.00058099	0.00064899	0.00075	0.0011232	0.00098241
C:\Leaf\temp\5-1	7	2	l	1.371	0.11935	0.036995	0.031752	0.028749	0.0063606	0.01018	0.010274	0.0089049	0.014158	0.0077559	0.0074712	0.011183	0.0068773	0.0060082	0.0029828	0.0038004	0.005016	0.0040457	0.0016411	0.00066414	0.0026141	0.0044461	0.0043098	0.0021913	0.0028974	0.0027974	0.0022684	0.0027314	0.0019505	0.0010157	0.0011862	0.0012995	0.0013158	0.001111	0.0011931	0.0013924	0.0016958	0.0020635	0.00082689	0.00029115	0.00031176	0.0006551	0.0010871	0.00096933	0.00031277
C:\Leaf\temp\5-1	7	3	r	1.3624	0.11734	0.033729	0.024719	0.029773	0.0081688	0.0058359	0.012377	0.001886	0.010604	0.010948	0.01348	0.010736	0.0041955	0.0051711	0.0061135	0.003304	0.00469	0.0015609	0.0023758	0.0016875	0.0033812	0.0016853	0.0018112	0.0024359	0.001797	0.0013405	0.0016764	0.0010857	0.0020266	0.00062973	0.0013053	0.0014377	0.0008151	0.0010704	0.00063906	0.00052574	0.00050191	0.00053752	0.00090434	0.00059177	0.0005845	0.00079633	0.00043783	0.00040916	0.00033381
C:\Leaf\temp\5-1	8	1	f	1.6113	0.077593	0.057434	0.016076	0.0095991	0.0061792	0.0065527	0.0074027	0.003083	0.0048276	0.0037504	0.0064277	0.0074736	0.003355	0.0021799	0.0043799	0.0043295	0.0047935	0.00576	0.0057757	0.0059998	0.0030572	0.0025786	0.0017842	0.0020971	0.0017224	0.0017059	0.0013698	0.0010902	0.0014417	0.0014712	0.0022401	0.0010839	0.00093255	0.0015899	0.0010963	0.00085577	0.0012633	0.0010526	0.001078	0.00092666	0.00019142	0.0010675	0.00043789	0.00091941	0.00072728
[truncated: 74 more columns]

## Sheet: 6-1_tz
FileName	Leave	Leaflet	Direction	Tooth Number	Blade Length	Blade Width	Length Width Ratio	Total Blade Area	Total Tooth Area	Total Tooth Base Length	Total Length of Outer Edges	Total Blade Perimeter	Inner Perimeter	Compactness	Shape Factor	Frequency of Teeth	Perimeter Ratio	Tooth Perimeter Ratio	Tooth Num Blade Ratio	Mean Ratio Length Outer	Relative Tooth Area	Blade Area excluding Teeth	Mean Tooth Area	Tooth Area Balde Ratio	Total Valley Area	Mean Valley Area	Relative Valley Area	Tooth Valley Area Ratio	Mean Tooth Height	Mean Valley Height	Mean Angle at Tip	Maximum Left Angle	Minimum Left Angle	Mean Left Angle	Maximum Right Angle	Minimum Right Angle	Mean Right Angle	Area with Teeth Outline	Outline Teeth Area Ratio	Base Teeth Area Ratio	Lobing	THV	50% xFreq. Cut	50% yFreq. Cut	50% Freq. Cut	Base Percent	X Entropy	Y Entropy	Entropy
C:\Leaf\temp\6-1	1	1	l	24	449.872	381.608	1.1789	116919	5609	756.739	1327	1937	1366.74	0.39159	32.0903	0.01756	1.4172	1.7536	0.01239	0	0.047973	111310	233.708	0.050391	6520	271.667	0.055765	0.86028	12.0368	10.5789	94.1851	67.7009	16.1479	37.3617	71.7994	19.1926	39.8909	91102	0.77919	0.73122	1.0558	0.40103	25	28	27	0.86735	1.3571	1.2673	1.395
C:\Leaf\temp\6-1	1	2	r	23	415.177	373.118	1.1127	113394	5672	723.823	1262	1854	1315.82	0.41455	30.313	0.01748	1.409	1.7435	0.012406	0	0.05002	107722	246.609	0.052654	6042	262.696	0.053283	0.93876	11.9903	10.5178	90.1862	67.9185	15.7894	40.4451	66.3797	18.1939	40.7796	85774	0.75642	0.7064	1.0533	0.42439	26	25	26	0.86132	1.4241	1.3464	1.4447
C:\Leaf\temp\6-1	1	1	u	25	465.749	394.728	1.1799	116956	5726	755.03	1261	1926	1420.03	0.3962	31.7169	0.017605	1.3563	1.6701	0.01298	0	0.048959	111230	229.04	0.051479	5857	234.28	0.050079	0.97763	11.2573	9.5243	94.1957	76.2136	16.8821	38.9403	74.7114	13.787	38.6731	88593	0.75749	0.70853	1.0501	0.37278	24	28	26	0.86533	1.3705	1.2921	1.3933
C:\Leaf\temp\6-1	2	1	u	25	730.533	577.17	1.2657	262043	8560	1080.9	1659	2740	2161.9	0.43861	28.6503	0.011564	1.2674	1.5348	0.0091241	0	0.032666	253483	342.4	0.03377	8955	358.2	0.034174	0.95589	12.7011	10.6684	104.901	56.6758	11.362	31.9599	63.7113	8.1496	34.0176	180900	0.69034	0.65768	1.0342	0.3264	24	30	26	0.89577	1.2215	1.1806	1.2616
C:\Leaf\temp\6-1	2	2	l	24	603.596	508.701	1.1865	211132	6267	856.28	1349	2438	1945.28	0.44637	28.1523	0.012338	1.2533	1.5754	0.0098441	0	0.029683	204865	261.125	0.030591	7092	295.5	0.03359	0.88367	11.5309	10.3139	103.303	57.3542	9.9652	33.1371	58.2372	9.6526	34.1689	124525	0.5898	0.56011	1.0336	0.31805	26	27	27	0.88886	1.2254	1.1022	1.2329
C:\Leaf\temp\6-1	2	3	r	20	603.757	472.683	1.2773	197966	6889	832.204	1358	2364	1838.2	0.44515	28.2296	0.01088	1.286	1.6318	0.0084602	0	0.034799	191077	344.45	0.036054	7411	370.55	0.037436	0.92956	12.9123	11.6142	101.446	58.2169	15.6625	34.0511	54.1371	13.3925	33.2308	117971	0.59592	0.56112	1.0374	0.35788	24	26	25	0.88861	1.2468	1.1893	1.2835
C:\Leaf\temp\6-1	3	1	u	21	691.421	567.064	1.2193	252418	6488	899.308	1378	2646	2167.31	0.45305	27.737	0.0096894	1.2209	1.5323	0.0079365	0	0.025703	245930	308.952	0.026381	7010	333.81	0.027771	0.92553	10.7654	8.5721	105.855	48.9061	11.4262	27.7862	46.6995	14.7404	28.7159	142097	0.56294	0.53724	1.0278	0.32487	25	28	26	0.91379	1.203	1.0829	1.1934
C:\Leaf\temp\6-1	3	2	r	20	583.785	481.677	1.212	200318	6245	876.209	1291	2272	1857.21	0.48766	25.7689	0.010769	1.2233	1.4734	0.0088028	0	0.031175	194073	312.25	0.032179	6085	304.25	0.030377	1.0263	10.4106	8.8324	109.648	57.7344	9.9847	28.8505	57.1299	8.7415	29.3181	126701	0.6325	0.60132	1.0304	0.2922	24	23	23	0.90701	1.0807	1.068	1.1229
C:\Leaf\temp\6-1	3	3	l	20	581.042	465.725	1.2476	182351	5129	799.345	1217	2214	1796.35	0.46748	26.8811	0.011134	1.2325	1.5225	0.0090334	0	0.028127	177222	256.45	0.028941	6009	300.45	0.032953	0.85355	9.881	8.0653	112.633	54.5321	5.2861	27.601	56.1939	8.6701	27.2511	109777	0.60201	0.57388	1.033	0.32679	22	25	23	0.90162	1.2201	1.0879	1.2099
C:\Leaf\temp\6-1	4	1	u	20	588.317	529.545	1.111	205054	4955	853.312	1279	2387	1961.31	0.45224	27.7867	0.010197	1.217	1.4989	0.0083787	0	0.024164	200099	247.75	0.024763	4589	229.45	0.022379	1.0798	8.1645	5.8233	122.8	44.3676	8.7882	22.4463	37.2623	8.8618	21.1088	132745	0.64737	0.6232	1.0224	0.27959	19	23	21	0.91721	1.0858	1.0208	1.0932
C:\Leaf\temp\6-1	4	2	l	16	507.001	448.76	1.1298	159037	4992	756.292	1093	1993	1656.29	0.50315	24.9756	0.0096601	1.2033	1.4452	0.0080281	0	0.031389	154045	312	0.032406	4471	279.438	0.028113	1.1165	9.582	6.6904	117.124	29.8173	4.992	19.9909	44.7758	4.293	26.1536	99158	0.62349	0.5921	1.0281	0.25347	21	22	21	0.91493	0.98572	0.98258	1.0169
C:\Leaf\temp\6-1	4	3	r	16	490.979	441.584	1.1119	148140	4771	694.639	984	1826	1536.64	0.55832	22.5076	0.010412	1.1883	1.4166	0.0087623	0	0.032206	143369	298.188	0.033278	3434	214.625	0.023181	1.3893	8.3691	6.1849	118.166	37.2283	8.3939	22.4904	55.2546	7.7066	22.4629	84364	0.56949	0.53728	1.0232	0.28772	18	20	19	0.913	1.0947	0.97705	1.0961
C:\Leaf\temp\6-1	5	1	u	14	520.886	489.311	1.0645	163338	5200	764.48	1234	2190	1720.48	0.42797	29.363	0.0081373	1.2729	1.6142	0.0063927	0	0.031836	158138	371.429	0.032883	4919	351.357	0.030115	1.0571	9.8623	7.3803	113.886	32.2616	11.9451	19.3643	64.3996	9.5171	27.7686	102340	0.62655	0.59472	1.0301	0.31619	19	20	19	0.91324	1.1353	1.0477	1.1356
C:\Leaf\temp\6-1	5	2	r	13	427.37	412.074	1.0371	122116	5097	592.548	915	1779	1456.55	0.48488	25.9167	0.0089252	1.2214	1.5442	0.0073075	0	0.041739	117019	392.077	0.043557	3446	265.077	0.028219	1.4791	10.7932	7.5882	107.555	41.1219	15.5697	26.5213	53.3108	11.7404	26.3678	65443	0.53591	0.49417	1.0282	0.29808	23	21	22	0.90816	1.0575	1.0848	1.1115
C:\Leaf\temp\6-1	5	3	l	13	424.561	396.989	1.0695	113780	5191	643.081	986	1773	1430.08	0.45484	27.6281	0.0090904	1.2398	1.5332	0.0073322	0	0.045623	108589	399.308	0.047804	4259	327.615	0.037432	1.2188	11.2255	7.2162	108.238	42.5692	11.7227	25.0665	43.8036	14.8285	27.0154	75559	0.66408	0.61846	1.0374	0.28074	19	19	19	0.89744	1.1435	1.0127	1.1219
C:\Leaf\temp\6-1	6	1	u	11	416.259	448.152	0.92883	128251	4683	565.777	870	1873	1568.78	0.4594	27.3536	0.0070118	1.1939	1.5377	0.0058729	0	0.036514	123568	425.727	0.037898	4100	372.727	0.031969	1.1422	11.7219	8.0852	104.546	32.8822	13.9631	24.7653	46.1575	16.8645	27.4559	59208	0.46166	0.42514	1.032	0.32224	18	21	19	0.9121	1.1675	1.0202	1.1284
C:\Leaf\temp\6-1	6	2	r	11	345.962	337.427	1.0253	82058	4457	496.678	777	1449	1168.68	0.49113	25.5868	0.0094123	1.2399	1.5644	0.0075914	0	0.054315	77601	405.182	0.057435	3732	339.273	0.04548	1.1943	12.5741	8.2528	97.0103	52.8389	18.3114	32.007	45.8575	17.1176	29.4248	49470	0.60287	0.54855	1.0455	0.36724	18	16	17	0.88801	1.266	1.1622	1.2656
C:\Leaf\temp\6-1	6	3	l	10	337.35	336.363	1.0029	85806	3482	423.046	611	1305	1117.05	0.63315	19.8474	0.0089522	1.1683	1.4443	0.0076628	0	0.04058	82324	348.2	0.042296	2272	227.2	0.026478	1.5326	9.5377	6.6101	104.075	48.9134	10.295	25.8123	45.0087	10.7117	24.0938	34462	0.40163	0.36105	1.0265	0.3581	14	16	15	0.89214	1.2203	1.1845	1.2458
C:\Leaf\temp\6-1	8	1	f	14	405.357	566.149	0.71599	158820	3856	719.802	1104	1697	1312.8	0.69303	18.1325	0.010664	1.2927	1.5338	0.0082499	0	0.024279	154964	275.429	0.024883	2335	166.786	0.014702	1.6514	5.7537	3.1099	128.583	37.0503	6.037	16.0572	25.0692	5.0204	13.9287	98647	0.62112	0.59685	1.0147	0.46852	14	21	17	0.89996	1.402	1.1211	1.3676
[truncated: 164 more columns]

## Sheet: 6-1_sz
FileName	Leave	Leaflet	Direction	Spec_1	Spec_2	Spec_3	Spec_4	Spec_5	Spec_6	Spec_7	Spec_8	Spec_9	Spec_10	Spec_11	Spec_12	Spec_13	Spec_14	Spec_15	Spec_16	Spec_17	Spec_18	Spec_19	Spec_20	Spec_21	Spec_22	Spec_23	Spec_24	Spec_25	Spec_26	Spec_27	Spec_28	Spec_29	Spec_30	Spec_31	Spec_32	Spec_33	Spec_34	Spec_35	Spec_36	Spec_37	Spec_38	Spec_39	Spec_40	Spec_41	Spec_42	Spec_43	Spec_44	Spec_45	Spec_46
C:\Leaf\temp\6-1	1	1	l	1.3413	0.10055	0.052994	0.017042	0.0237	0.013177	0.0080543	0.005781	0.0055876	0.0031178	0.0024484	0.0053039	0.006759	0.0080992	0.009421	0.0054401	0.0046644	0.0047215	0.0017502	0.0063931	0.0043915	0.0047631	0.0018874	0.0064839	0.0022465	0.0068714	0.0029193	0.0071412	0.011525	0.0086342	0.008256	0.0023234	0.0044487	0.0040784	0.0041568	0.0011212	0.0012918	0.0011745	0.0014441	0.0021698	0.002207	0.0023154	0.0010901	0.0011241	0.0013379	0.00098171
C:\Leaf\temp\6-1	1	2	r	1.3433	0.11155	0.050875	0.023173	0.019603	0.014304	0.0065383	0.012797	0.002934	0.0030041	0.0037101	0.0032221	0.0020483	0.007502	0.0055872	0.010377	0.007336	0.0060942	0.0030088	0.0053673	0.0026652	0.0021515	0.0096497	0.0073275	0.0089549	0.0063016	0.0043611	0.0039064	0.005421	0.0049937	0.0055623	0.006443	0.0062575	0.0048489	0.002846	0.0023022	0.0029762	0.0024543	0.0027687	0.0019859	0.0024218	0.002087	0.0020449	0.0022173	0.0014505	0.0021435
C:\Leaf\temp\6-1	2	1	u	1.335	0.047231	0.081537	0.013692	0.032909	0.0099477	0.0089683	0.0081988	0.0051484	0.005285	0.0025741	0.0050118	0.0037247	0.0049048	0.0051234	0.0031632	0.0026835	0.0035028	0.0059468	0.0060652	0.0082991	0.0067357	0.0068549	0.0066303	0.0057557	0.0063476	0.0057013	0.0068479	0.0061449	0.0059357	0.0049759	0.0031775	0.004051	0.0023655	0.0028441	0.0031638	0.0033583	0.0025187	0.0012734	0.00086984	0.001476	0.0011762	0.0031415	0.0025149	0.003902	0.0021961
C:\Leaf\temp\6-1	3	1	u	1.285	0.052116	0.080952	0.016147	0.040375	0.0066916	0.0071598	0.0077199	0.0054502	0.0044773	0.0041748	0.0026253	0.0042168	0.0019409	0.0027371	0.0020518	0.0037404	0.0034855	0.0031605	0.0036652	0.0058824	0.0029957	0.0036856	0.0033093	0.004722	0.0024941	0.003136	0.0012403	0.0012668	0.0029755	0.0034631	0.0020496	0.0020408	0.0018219	0.0024345	0.0027298	0.0033609	0.0027461	0.002972	0.0037125	0.0033943	0.0033923	0.0029767	0.0017811	0.0014583	0.0015399
C:\Leaf\temp\6-1	3	2	l	1.3237	0.065349	0.048197	0.018198	0.024025	0.0052456	0.011145	0.0062512	0.0046285	0.0033376	0.0034395	0.0033566	0.0023951	0.0033601	0.0024207	0.0022243	0.0023643	0.0053267	0.0075022	0.0053005	0.0060529	0.0041997	0.0030634	0.0030421	0.0038072	0.0036794	0.0032102	0.0022866	0.0018311	0.0031854	0.0037436	0.0032904	0.0028976	0.0029489	0.0028004	0.0028411	0.0027357	0.0034784	0.0040998	0.0032739	0.0031368	0.0023761	0.0029275	0.0021375	0.0016379	0.00060515
C:\Leaf\temp\6-1	3	3	r	1.3023	0.094366	0.053819	0.015609	0.026892	0.0058772	0.013772	0.0088506	0.0045102	0.0026749	0.0039872	0.0029774	0.0028123	0.0040161	0.0024954	0.0043256	0.0029908	0.0043352	0.0048002	0.0049681	0.002862	0.0072489	0.0040625	0.0044208	0.003491	0.0050977	0.0041724	0.004142	0.0035417	0.0057037	0.0041834	0.0026962	0.0029882	0.00091302	0.0013961	0.0009564	0.001972	0.0032182	0.0043134	0.0033063	0.0025165	0.00097451	0.0020151	0.001649	0.00096748	0.001404
C:\Leaf\temp\6-1	5	1	u	1.3125	0.073557	0.071626	0.032539	0.036516	0.0066516	0.0086009	0.0056238	0.0037763	0.0046775	0.0034093	0.0027106	0.0038825	0.0017466	0.0037983	0.0012177	0.0014539	0.0023204	0.001359	0.002922	0.0033622	0.0022855	0.0026244	0.0047863	0.0028657	0.0039153	0.0042714	0.0044495	0.0034071	0.0020398	0.001157	0.0024534	0.0022806	0.0026012	0.0022795	0.0025297	0.002319	0.0012535	0.001174	0.0010006	0.00071636	0.00073606	0.0016943	0.0014096	0.001636	0.0017072
C:\Leaf\temp\6-1	5	2	r	1.3153	0.064831	0.047142	0.017594	0.027574	0.0029157	0.013228	0.0063176	0.0014653	0.0055852	0.0029372	0.0016	0.0025356	0.0023514	0.0022325	0.0023015	0.0042364	0.0034341	0.0059852	0.0057423	0.0063929	0.002799	0.0046784	0.004079	0.0028036	0.0015771	0.0017479	0.001941	0.0014581	0.0021141	0.0019883	0.0023007	0.001314	0.0010008	0.00098371	0.0009587	0.0018379	0.0036761	0.0032471	0.00298	0.0021143	0.0019169	0.0015168	0.0014978	0.0016271	0.0015409
C:\Leaf\temp\6-1	5	3	l	1.2953	0.072602	0.063844	0.018649	0.030439	0.0053783	0.010814	0.0046065	0.0050097	0.0049785	0.0038764	0.0041108	0.0026712	0.0040255	0.0022698	0.0023707	0.0036628	0.0029626	0.0069719	0.0063484	0.0044562	0.0033037	0.0062561	0.0051757	0.0043783	0.0026756	0.0034434	0.002466	0.0019297	0.0021429	0.0010265	0.0022692	0.001016	0.00098884	0.0026363	0.0014656	0.0019244	0.0018849	0.001894	0.0017756	0.00080369	0.001445	0.0010267	0.0025175	0.0014128	0.002122
C:\Leaf\temp\6-1	6	1	u	1.3678	0.043546	0.065153	0.025378	0.041252	0.0040862	0.010536	0.004561	0.0046644	0.0049472	0.0030177	0.0041299	0.001703	0.0038284	0.0042403	0.0045186	0.0062162	0.0045437	0.005748	0.0010556	0.0024939	0.0023409	0.0029964	0.0017519	0.0023017	0.0015722	0.0020189	0.00076703	0.0013779	0.0018523	0.0019312	0.0022282	0.0014109	0.0011966	0.0021958	0.0019482	0.0021361	0.0012626	0.00098496	0.0010506	0.00061121	0.0010514	0.00078439	0.0009202	0.00086845	0.0012303
C:\Leaf\temp\6-1	6	2	l	1.3464	0.038545	0.049457	0.01526	0.027829	0.0064246	0.0097928	0.00554	0.0044851	0.0033762	0.0042128	0.0028993	0.0010995	0.0041118	0.0036108	0.0034133	0.0062331	0.0047134	0.003849	0.0022709	0.0034162	0.0024082	0.004424	0.0041605	0.0027988	0.0038581	0.0028982	0.0020327	0.0017363	0.0013237	0.0014482	0.0013372	0.0019266	0.0016432	0.0013203	0.001168	0.0017083	0.0013053	0.0013143	0.0011212	0.00056526	0.00071715	0.0011493	0.00092225	0.0010599	0.00091408
C:\Leaf\temp\6-1	6	3	r	1.3451	0.049107	0.064886	0.025826	0.028146	0.01407	0.0083051	0.004433	0.005022	0.0053225	0.0033923	0.0033254	0.0020078	0.004287	0.0027661	0.0066689	0.0041797	0.0059244	0.0037535	0.0051379	0.00089404	0.0025239	0.002016	0.0035358	0.0030927	0.002573	0.0025077	0.0018109	0.0019899	0.0018943	0.0019416	0.00076061	0.0015247	0.00124	0.0009776	0.00085153	0.0007303	0.0016509	0.0016262	0.0007763	0.0013248	0.001058	0.0010667	0.0010764	0.0010193	0.00034048
C:\Leaf\temp\6-1	7	1	u	1.3923	0.06237	0.075462	0.016455	0.043435	0.0070992	0.010338	0.0061264	0.0079391	0.0050992	0.0038311	0.0058111	0.0047282	0.0012951	0.0039501	0.005692	0.0014073	0.0049494	0.0084839	0.0020648	0.0037027	0.0022433	0.0037093	0.0024017	0.0032426	0.0030879	0.001415	0.0024609	0.001213	0.0021188	0.0017823	0.0011865	0.0014212	0.0010409	0.00080491	0.00064098	0.00098994	0.00024331	0.0014154	0.0011915	0.00059309	0.0011869	0.00083737	0.00068483	0.00036447	0.00079653
C:\Leaf\temp\6-1	7	2	r	1.3952	0.070168	0.043534	0.01597	0.033519	0.0058252	0.0092897	0.0059813	0.0060745	0.0026689	0.0018606	0.0038367	0.0049186	0.0022557	0.0075529	0.0052718	0.0071878	0.0044487	0.0037924	0.0033488	0.0037798	0.0034177	0.0050536	0.0042308	0.0041295	0.0023188	0.0033796	0.0020421	0.0013749	0.0014289	0.0016443	0.0023161	0.00085101	0.0018066	0.0017703	0.0013682	0.0011567	0.0014443	0.0012341	0.00094053	0.0019112	0.0013105	0.00061865	0.00057244	0.00090346	0.00095948
C:\Leaf\temp\6-1	7	3	l	1.3825	0.03884	0.049506	0.018249	0.028269	0.0052532	0.0045031	0.0098874	0.0066626	0.003804	0.0074988	0.0052419	0.0068448	0.0085902	0.009826	0.0055897	0.0052376	0.0031707	0.0083479	0.0054425	0.0048936	0.00080701	0.0038539	0.0030105	0.0028557	0.0031162	0.0014642	0.0015316	0.0010463	0.0022063	0.0018766	0.0015329	0.0015125	0.00061201	0.00047447	0.0015426	0.0014658	0.00081623	0.00087459	0.0015574	0.0015289	0.00075529	0.0016904	0.0013184	0.0004683	0.0012621
C:\Leaf\temp\6-1	8	1	u	1.4642	0.094099	0.049818	0.038296	0.020265	0.0097737	0.0051534	0.0028807	0.0057734	0.0044087	0.0043405	0.0073915	0.0061851	0.0058648	0.0062542	0.0055153	0.0082527	0.0049044	0.0061513	0.0056414	0.0050452	0.004374	0.0036359	0.0023451	0.0024642	0.0023332	0.00078495	0.00156	0.0012663	0.0018056	0.0020105	0.001399	0.0023058	0.0012674	0.0013291	0.00042915	0.0011802	0.0011746	0.00083494	0.00090927	0.00056693	0.00072672	0.00053484	0.00062747	0.00092996	0.00050029
C:\Leaf\temp\6-1	8	2	r	1.3698	0.10818	0.044581	0.025603	0.021544	0.012185	0.0053926	0.0054006	0.010931	0.0088984	0.010285	0.011523	0.0056921	0.01017	0.0063873	0.0087372	0.0079887	0.0052736	0.0040093	0.0038064	0.0052921	0.0054844	0.0038496	0.0030869	0.0032739	0.00085519	0.0013847	0.002684	0.0019436	0.00058557	0.0013407	0.0016863	0.0013886	0.0017988	0.0013599	0.0010333	0.00060821	0.0010912	0.0015989	0.001717	0.00056522	0.00088083	0.00074331	0.00080351	0.00061803	0.00045051
C:\Leaf\temp\6-1	8	3	l	1.3156	0.11683	0.037418	0.027962	0.020982	0.015326	0.0064434	0.010987	0.010478	0.0071581	0.010265	0.0082863	0.0065619	0.010938	0.0064178	0.0059368	0.0054132	0.0044255	0.0048829	0.0032518	0.004742	0.0028251	0.0020124	0.0020081	0.0023176	0.002015	0.0016994	0.0025351	0.0023628	0.0012051	0.0018438	0.0016147	0.0013128	0.0014388	0.00069477	0.0012247	0.0011546	0.0011987	0.00075376	0.00082173	0.00039704	0.0010914	0.00079405	0.00076737	0.00053138	0.00060758
C:\Leaf\temp\6-1	9	1	f	1.2547	0.18702	0.068012	0.039051	0.018775	0.017644	0.0091268	0.010238	0.010406	0.010599	0.004822	0.0087355	0.0056131	0.0031989	0.0033205	0.0030088	0.0034771	0.0026025	0.0022161	0.0024969	0.0013207	0.0024318	0.0025107	0.0014564	0.0025613	0.00051575	0.002291	0.0014221	0.0019388	0.0013891	0.00074925	0.0022884	0.0022422	0.0015755	0.0011691	0.0010393	0.0013344	0.0014106	0.00098162	0.0011337	0.00072479	0.0014845	0.0013369	0.000947	0.0010361	0.00099119
[truncated: 74 more columns]

## Sheet: 7-1_tz
FileName	Leave	Leaflet	Direction	Tooth Number	Blade Length	Blade Width	Length Width Ratio	Total Blade Area	Total Tooth Area	Total Tooth Base Length	Total Length of Outer Edges	Total Blade Perimeter	Inner Perimeter	Compactness	Shape Factor	Frequency of Teeth	Perimeter Ratio	Tooth Perimeter Ratio	Tooth Num Blade Ratio	Mean Ratio Length Outer	Relative Tooth Area	Blade Area excluding Teeth	Mean Tooth Area	Tooth Area Balde Ratio	Total Valley Area	Mean Valley Area	Relative Valley Area	Tooth Valley Area Ratio	Mean Tooth Height	Mean Valley Height	Mean Angle at Tip	Maximum Left Angle	Minimum Left Angle	Mean Left Angle	Maximum Right Angle	Minimum Right Angle	Mean Right Angle	Area with Teeth Outline	Outline Teeth Area Ratio	Base Teeth Area Ratio	Lobing	THV	50% xFreq. Cut	50% yFreq. Cut	50% Freq. Cut	Base Percent	X Entropy	Y Entropy	Entropy
C:\Leaf\temp\7-1	1	1	l	24	443.541	361.707	1.2262	109616	5104	739.755	1307	1851	1283.76	0.40204	31.2564	0.018695	1.4419	1.7668	0.012966	0	0.046563	104512	212.667	0.048836	5776	240.667	0.052693	0.88366	11.0886	9.6751	92.6411	77.1475	14.1949	39.9689	73.5706	12.4732	38.9681	84333	0.76935	0.72279	1.0527	0.45735	23	25	25	0.86821	1.4538	1.3522	1.4671
C:\Leaf\temp\7-1	1	2	r	22	397.237	352.83	1.1259	100445	4933	630.903	1131	1757	1256.9	0.40888	30.7337	0.017503	1.3979	1.7927	0.012521	0	0.049111	95512	224.227	0.051648	5283	240.136	0.052596	0.93375	11.4107	10.4242	89.6369	61.0745	14.0905	40.3652	74.1174	17.3554	41.0342	67493	0.67194	0.62283	1.0526	0.45623	25	25	25	0.8645	1.4339	1.3566	1.4633
C:\Leaf\temp\7-1	1	1	u	24	445.798	396.637	1.1239	112433	4361	651.955	1058	1838	1431.96	0.41823	30.0467	0.01676	1.2836	1.6228	0.013058	0	0.038788	108072	181.708	0.040353	4746	197.75	0.042212	0.91888	10.2134	8.7947	96.5459	71.4778	17.1191	37.1662	71.7252	14.7605	37.511	72432	0.64422	0.60544	1.0422	0.35201	24	29	27	0.87343	1.3271	1.2259	1.3526
C:\Leaf\temp\7-1	2	1	u	19	563.288	449.218	1.2539	163478	4605	691.333	1044	2177	1824.33	0.43346	28.9906	0.010415	1.1933	1.5101	0.0087276	0	0.028169	158873	242.368	0.028985	4978	262	0.030451	0.92507	9.5795	7.8216	110.096	62.7046	9.7513	28.428	45.3661	11.1918	28.523	82629	0.50544	0.47728	1.0305	0.34269	23	25	24	0.90865	1.1825	1.1781	1.2249
C:\Leaf\temp\7-1	2	2	l	20	552.403	448.803	1.2308	173696	5647	840.849	1300	2038	1578.85	0.52552	23.9121	0.012667	1.2908	1.5461	0.0098135	0	0.032511	168049	282.35	0.033603	6009	300.45	0.034595	0.93976	10.3691	8.3545	111.706	52.2297	12.4435	28.3728	40.861	11.2163	27.5098	115534	0.66515	0.63264	1.0346	0.385	21	23	22	0.89873	1.3121	1.0469	1.2871
C:\Leaf\temp\7-1	2	3	r	19	516.725	409.161	1.2629	147114	4875	739.389	1071	1943	1611.39	0.48969	25.6621	0.011791	1.2058	1.4485	0.0097787	0	0.033138	142239	256.579	0.034273	4386	230.842	0.029814	1.1115	8.4301	6.5624	109.253	53.1479	6.573	24.6323	53.3529	9.0197	25.6295	91553	0.62233	0.58919	1.0298	0.29876	19	22	20	0.90416	1.137	1.1035	1.1677
C:\Leaf\temp\7-1	3	1	u	24	678.165	528.297	1.2837	228435	7595	990.408	1526	2578	2042.41	0.43192	29.094	0.011751	1.2622	1.5408	0.0093095	0	0.033248	220840	316.458	0.034391	8039	334.958	0.035192	0.94477	12.0151	9.8396	105.781	65.9899	10.8814	33.7706	56.279	12.696	30.8314	156263	0.68406	0.65081	1.0352	0.34541	27	30	28	0.90062	1.2408	1.1905	1.2705
C:\Leaf\temp\7-1	3	2	l	22	555.202	435.202	1.2757	168012	5066	741.47	1255	2181	1667.47	0.44385	28.312	0.013194	1.308	1.6926	0.010087	0	0.030153	162946	230.273	0.03109	6292	286	0.03745	0.80515	10.8653	9.824	102.455	73.3891	10.1761	36.048	49.6122	16.7688	31.2519	92512	0.55063	0.52047	1.0374	0.43204	20	24	23	0.87821	1.403	1.2524	1.4122
C:\Leaf\temp\7-1	3	3	r	21	545.184	426.483	1.2783	159867	5873	744.957	1248	2166	1662.96	0.42821	29.3466	0.012628	1.3025	1.6753	0.0096953	0	0.036737	153994	279.667	0.038138	5949	283.286	0.037212	0.98722	11.7966	10.3852	97.8499	65.5544	13.3679	37.7904	55.8114	10.4779	34.0598	93195	0.58295	0.54622	1.0372	0.40737	23	25	25	0.87765	1.4079	1.1767	1.3913
C:\Leaf\temp\7-1	4	1	u	17	553.361	502.323	1.1016	185239	4555	750.807	1220	2386	1916.81	0.40889	30.7332	0.0088689	1.2448	1.6249	0.0071249	0	0.02459	180684	267.941	0.02521	5014	294.941	0.027068	0.90846	7.8048	7.1795	109.302	47.3796	7.3116	22.9683	64.4974	9.8812	24.3078	99415	0.53669	0.5121	1.0271	0.3256	18	22	20	0.90963	1.1681	0.97781	1.1454
C:\Leaf\temp\7-1	4	2	r	15	484.586	442.398	1.0954	148433	4820	671.515	1044	2015	1642.52	0.4594	27.3539	0.0091323	1.2268	1.5547	0.0074442	0	0.032473	143613	321.333	0.033562	3393	226.2	0.022859	1.4206	8.6372	6.511	111.475	79.7599	13.6626	30.2047	43.9147	8.7526	21.1702	79793	0.53757	0.5051	1.0229	0.29628	21	19	21	0.91095	1.1256	0.96864	1.1139
C:\Leaf\temp\7-1	4	3	l	15	461.425	436.426	1.0573	140820	4873	684.941	1059	1845	1470.94	0.51985	24.1729	0.010198	1.2543	1.5461	0.0081301	0	0.034604	135947	324.867	0.035845	4059	270.6	0.028824	1.2005	9.7991	7.2865	111.582	62.3634	14.7757	27.7091	37.7204	12.546	23.5422	82106	0.58306	0.54845	1.0288	0.30662	21	21	21	0.90438	1.1761	1.0185	1.1481
C:\Leaf\temp\7-1	5	1	u	12	503.989	485.556	1.038	155205	4172	626.07	1064	2250	1812.07	0.38526	32.6182	0.0066223	1.2417	1.6995	0.0053333	0	0.026881	151033	347.667	0.027623	4136	344.667	0.026649	1.0087	9.1148	6.5997	110.024	45.0152	8.8554	21.9511	52.4164	5.1794	26.0198	86716	0.55872	0.53184	1.0266	0.35597	20	20	20	0.90183	1.2652	1.0727	1.2231
C:\Leaf\temp\7-1	5	2	l	13	421.865	395.79	1.0659	116161	4600	606.913	959	1807	1454.91	0.44705	28.1097	0.0089352	1.242	1.5801	0.0071942	0	0.0396	111561	353.846	0.041233	3140	241.538	0.027031	1.465	9.7133	5.9078	113.345	37.2109	10.6631	23.1238	33.6911	14.112	22.9232	68724	0.59163	0.55203	1.027	0.26571	18	18	18	0.89965	1.0678	1.0215	1.0827
C:\Leaf\temp\7-1	5	3	r	13	405.18	405.268	0.99978	115623	4661	584.179	976	1763	1371.18	0.46747	26.8819	0.0094809	1.2858	1.6707	0.0073738	0	0.040312	110962	358.538	0.042005	4219	324.538	0.036489	1.1048	10.917	8.2647	107.147	42.9656	10.5409	27.0071	49.7401	12.0716	26.3644	65100	0.56304	0.52272	1.0365	0.40935	18	19	19	0.87879	1.2952	1.3156	1.3545
C:\Leaf\temp\7-1	6	1	u	9	389.051	420.449	0.92532	113315	2966	446.523	679	1732	1499.52	0.47468	26.4733	0.0060019	1.155	1.5206	0.0051963	0	0.026175	110349	329.556	0.026878	2502	278	0.02208	1.1855	8.8088	5.6558	106.265	29.4913	8.6245	20.0735	40.1888	10.9784	23.3	40065	0.35357	0.3274	1.0221	0.31579	22	18	20	0.9203	1.0884	1.0253	1.0996
C:\Leaf\temp\7-1	6	2	r	9	332	310	1.071	74306	3093	391.668	601	1403	1193.67	0.47437	26.4906	0.0075398	1.1754	1.5345	0.0064148	0	0.041625	71213	343.667	0.043433	2122	235.778	0.028558	1.4576	8.9855	5.8883	102.464	36.3002	3.918	20.8985	35.4579	17.1225	27.3626	30140	0.40562	0.36399	1.0286	0.30116	15	15	15	0.89955	1.0882	1.126	1.1384
C:\Leaf\temp\7-1	6	3	l	9	337.716	300.501	1.1238	74107	3850	452.62	773	1416	1095.62	0.46445	27.0562	0.0082145	1.2924	1.7078	0.0063559	0	0.051952	70257	427.778	0.054799	1994	221.556	0.026907	1.9308	9.8573	4.9483	101.24	46.8893	12.8789	24.0355	51.7798	14.2183	25.7989	39383	0.53143	0.47948	1.0269	0.36349	19	20	19	0.91084	1.1666	1.1382	1.2213
C:\Leaf\temp\7-1	8	1	f	11	394.154	540.881	0.72873	163957	4865	745.664	1066	1742	1421.66	0.67896	18.5083	0.0077374	1.2253	1.4296	0.0063146	0	0.029672	159092	442.273	0.03058	2872	261.091	0.017517	1.6939	6.8087	4.2743	124.48	16.2912	6.4551	11.4897	40.4366	2.8546	16.3684	124264	0.75791	0.72823	1.0175	0.32992	16	19	17	0.91718	1.0575	1.0632	1.1058
[truncated: 164 more columns]

## Sheet: 7-1_sz
FileName	Leave	Leaflet	Direction	Spec_1	Spec_2	Spec_3	Spec_4	Spec_5	Spec_6	Spec_7	Spec_8	Spec_9	Spec_10	Spec_11	Spec_12	Spec_13	Spec_14	Spec_15	Spec_16	Spec_17	Spec_18	Spec_19	Spec_20	Spec_21	Spec_22	Spec_23	Spec_24	Spec_25	Spec_26	Spec_27	Spec_28	Spec_29	Spec_30	Spec_31	Spec_32	Spec_33	Spec_34	Spec_35	Spec_36	Spec_37	Spec_38	Spec_39	Spec_40	Spec_41	Spec_42	Spec_43	Spec_44	Spec_45	Spec_46
C:\Leaf\temp\7-1	1	1	l	1.3312	0.145	0.069647	0.014653	0.025272	0.013051	0.0095896	0.0084331	0.0065456	0.0051957	0.0045034	0.0049989	0.0016855	0.0048162	0.00967	0.0096806	0.0068188	0.0035107	0.005073	0.0032071	0.0026896	0.0070133	0.0041268	0.0066263	0.0065706	0.0057107	0.0041242	0.0044814	0.0039865	0.0050434	0.006086	0.0073875	0.0056591	0.0047435	0.0025905	0.0033751	0.0020903	0.0017021	0.0024443	0.0014649	0.0019322	0.001839	0.0012494	0.0012217	0.0010864	0.0027414
C:\Leaf\temp\7-1	1	2	r	1.3456	0.14093	0.058244	0.022223	0.017779	0.0095287	0.0077531	0.010482	0.0028781	0.0063034	0.0070112	0.0078868	0.0045598	0.0058791	0.0074653	0.005138	0.0019992	0.006255	0.0043373	0.0047283	0.0082326	0.0081621	0.0062329	0.0031774	0.0080689	0.0078602	0.0068428	0.0045533	0.0074324	0.007275	0.0061715	0.0064155	0.0028347	0.0036466	0.0017846	0.001216	0.0020595	0.0029888	0.0010949	0.0017324	0.0016154	0.0013415	0.001777	0.0024903	0.0026811	0.0019895
C:\Leaf\temp\7-1	2	1	u	1.3425	0.045218	0.069428	0.021568	0.035717	0.0070661	0.0085988	0.006152	0.0051865	0.0048186	0.003591	0.0014891	0.0022707	0.0047818	0.0068836	0.0058568	0.0065435	0.0074157	0.007167	0.0033967	0.0017249	0.0056318	0.0073667	0.0061348	0.005301	0.0018252	0.0018859	0.0027492	0.0033975	0.0031201	0.0046738	0.0039389	0.0048936	0.0053295	0.0051483	0.0040166	0.0030266	0.0022308	0.0022158	0.0018999	0.0028937	0.0022609	0.0024982	0.0023456	0.00063834	0.0016575
C:\Leaf\temp\7-1	3	1	u	1.3047	0.080934	0.074951	0.029138	0.03453	0.0056065	0.013167	0.0062579	0.0046689	0.0028056	0.0029017	0.0039761	0.0022593	0.0019848	0.0041076	0.0017988	0.0014306	0.0037404	0.0021019	0.0027026	0.0035427	0.0062652	0.0048908	0.0052439	0.0053357	0.0046364	0.0048396	0.0031574	0.0034252	0.0022883	0.0018818	0.0015664	0.0010812	0.00074846	0.00057589	0.00095249	0.00096737	0.0009858	0.0010763	0.00089813	0.0010614	0.0012404	0.0014485	0.00069013	0.0016064	0.0011808
C:\Leaf\temp\7-1	3	2	l	1.2929	0.096697	0.076701	0.025218	0.029785	0.008323	0.013951	0.006518	0.0045372	0.0049617	0.0050579	0.004393	0.0035003	0.0037982	0.0032074	0.0056922	0.004805	0.0046373	0.001658	0.0048955	0.0047343	0.0048747	0.0053109	0.0043584	0.0041375	0.002849	0.0021466	0.0018445	0.00084679	0.0022564	0.0030198	0.0020577	0.0037699	0.0038913	0.0024133	0.0024646	0.00093167	0.0020595	0.0014079	0.00072479	0.0011535	0.00044994	0.00075349	0.00076437	0.0014126	0.00063842
C:\Leaf\temp\7-1	3	3	r	1.2924	0.070793	0.041928	0.028258	0.028024	0.0058509	0.011412	0.0071365	0.0031804	0.0069049	0.0037745	0.0032299	0.0033589	0.0028442	0.002938	0.0038593	0.0066672	0.0061953	0.0067878	0.0034369	0.0025642	0.0019262	0.0039351	0.0037591	0.0041872	0.0019023	0.0022555	0.0013464	0.0024075	0.002197	0.0016271	0.0022627	0.0015188	0.0015242	0.0013747	0.001163	0.0019447	0.0023056	0.0024317	0.00098774	0.00097924	0.0015134	0.0010774	0.00087446	0.00017665	0.00093515
C:\Leaf\temp\7-1	4	1	u	1.2893	0.074879	0.075381	0.025752	0.03568	0.0074351	0.011015	0.0048929	0.0074368	0.0030553	0.0026676	0.0034676	0.00315	0.0022013	0.0024379	0.0014559	0.0028945	0.0031807	0.0021457	0.0023457	0.003777	0.0024221	0.0017659	0.00039786	0.0032384	0.0023622	0.0046255	0.0044919	0.0048291	0.0055123	0.0034806	0.0034404	0.0023798	0.0041483	0.0025963	0.0025616	0.0021653	0.001903	0.0013277	0.001731	0.0010387	0.0016338	0.0015047	0.0017809	0.002144	0.0019241
C:\Leaf\temp\7-1	4	2	l	1.2896	0.11473	0.073101	0.019041	0.032361	0.01161	0.014818	0.0089958	0.0058928	0.0057744	0.0049616	0.0028222	0.0056201	0.002814	0.0032755	0.0037748	0.0046066	0.0070722	0.0096408	0.0057683	0.0041189	0.0034392	0.0039603	0.0057339	0.0033861	0.0066224	0.0046088	0.0028407	0.0027551	0.0019788	0.0025095	0.0015251	0.0018035	0.0030407	0.0031457	0.0038616	0.0044149	0.0037531	0.0031158	0.0020342	0.00082138	0.0018841	0.0022103	0.0023896	0.0012246	0.0020096
C:\Leaf\temp\7-1	4	3	r	1.2905	0.10014	0.062641	0.020239	0.031045	0.0080884	0.01505	0.0087635	0.0059257	0.0019959	0.0025857	0.0055066	0.0035847	0.0038512	0.004156	0.005593	0.007021	0.0052711	0.005398	0.0046702	0.0056875	0.0034011	0.0033172	0.0039926	0.0040757	0.0033705	0.0047501	0.003164	0.0041351	0.0033363	0.0032033	0.0028294	0.0034506	0.0043898	0.0043918	0.0048098	0.0035532	0.0022757	0.002401	0.0018191	0.0028205	0.0026635	0.0027565	0.0013039	0.0014269	0.00091559
C:\Leaf\temp\7-1	5	1	u	1.3875	0.061799	0.078936	0.016231	0.033003	0.0087315	0.014935	0.0058278	0.0046022	0.0038879	0.0051635	0.0017616	0.0045987	0.0053937	0.004222	0.0039968	0.0048153	0.0050403	0.0043624	0.0034014	0.0043922	0.0023314	0.0011466	0.0035253	0.0032715	0.0022936	0.0010412	0.0023448	0.0019135	0.0014041	0.0011201	0.0014917	0.0012635	0.0013872	0.0012029	0.0019662	0.0014323	0.0012252	0.0012917	0.00082038	0.0013512	0.00089069	0.00069824	0.00052377	0.00078952	0.00060627
C:\Leaf\temp\7-1	5	2	r	1.3569	0.056338	0.049012	0.023662	0.033457	0.0049298	0.0049856	0.006383	0.0036812	0.0056444	0.0056055	0.0051051	0.0033349	0.004143	0.004359	0.0049898	0.0061145	0.0039233	0.0056468	0.0051015	0.0046242	0.0024475	0.0020141	0.0028922	0.0014277	0.0017011	0.0020692	0.0014916	0.0010787	0.0021504	0.0022869	0.0014139	0.0010984	0.00082714	0.00024757	0.0013568	0.0020296	0.0014479	0.0014147	0.0014399	0.00079046	0.00047919	0.0010365	0.00059	0.00068499	0.00082157
C:\Leaf\temp\7-1	5	3	l	1.3522	0.071049	0.062777	0.015032	0.019708	0.0061116	0.0063128	0.0044225	0.0071768	0.0060467	0.0055101	0.0037987	0.0025312	0.0049114	0.0050342	0.0056293	0.0028791	0.0054467	0.007071	0.0044985	0.0044344	0.0039254	0.0028803	0.001785	0.0034363	0.0040985	0.0033613	0.0024582	0.0029064	0.0018731	0.0011836	0.00064465	0.0015371	0.0018957	0.002095	0.0017334	0.0017521	0.0011846	0.00038994	0.0011249	0.0011127	0.00046562	0.0012261	0.00080051	0.0010022	0.00093431
C:\Leaf\temp\7-1	6	1	u	1.4368	0.069678	0.08935	0.011765	0.047924	0.0069521	0.016483	0.0039304	0.0045824	0.0067295	0.0053578	0.003234	0.008487	0.0072872	0.0039668	0.0054683	0.007403	0.003473	0.002852	0.0056335	0.0051425	0.0026922	0.0034987	0.0040926	0.0034036	0.0022249	0.0010663	0.0014859	0.0018603	0.0015937	0.0025583	0.0020891	0.0011099	0.00091948	0.0012885	0.0012927	0.00089445	0.0014966	0.0020866	0.0012448	0.0012793	0.0014528	0.00092486	0.00071818	0.00060355	0.00042524
C:\Leaf\temp\7-1	6	2	l	1.3735	0.044356	0.044014	0.0076551	0.027721	0.0089574	0.011753	0.0066595	0.0082656	0.004256	0.0072044	0.0077697	0.0039321	0.0069306	0.0027877	0.006283	0.0063087	0.0033088	0.0010206	0.0041978	0.0035732	0.0043812	0.0032474	0.0031925	0.0033699	0.0026246	0.0014939	0.00077192	0.0013879	0.001858	0.0018377	0.0011643	0.0016284	0.0014244	0.0016889	0.0010549	0.0012061	0.0013438	0.00064121	0.00090475	0.00089676	0.00054784	0.0010497	0.00088724	0.0008352	0.00094564
C:\Leaf\temp\7-1	6	3	r	1.3925	0.10659	0.057219	0.02272	0.031355	0.011221	0.0082072	0.010748	0.017075	0.0066963	0.0085048	0.0048547	0.00481	0.0065008	0.0078085	0.010479	0.0077359	0.0048765	0.0071281	0.007108	0.0078486	0.00080905	0.0013903	0.0029535	0.0036147	0.0017001	0.0020273	0.0013017	0.0039783	0.0027111	0.00059039	0.0020516	0.0024016	0.0012934	0.0023915	0.0016571	0.0013047	0.00098349	0.0012081	0.0020191	0.0014096	0.0013639	0.0014364	0.0012512	0.0015693	0.00044951
C:\Leaf\temp\7-1	7	1	u	1.467	0.10243	0.041123	0.036507	0.030259	0.0067613	0.0040407	0.0074744	0.0040839	0.0078191	0.0095592	0.0065742	0.0041174	0.0035451	0.0029897	0.0046308	0.0021863	0.0032129	0.0025209	0.0041361	0.00352	0.0032945	0.0029233	0.002308	0.0019456	0.0014723	0.0024106	0.0012099	0.0012848	0.0018473	0.0016296	0.00084758	0.00084054	0.0013669	0.001142	0.0011967	0.0014118	0.0015056	0.0017664	0.00066419	0.00017453	0.0010289	0.0014629	0.00094954	0.0011622	0.00098632
C:\Leaf\temp\7-1	7	2	r	1.3662	0.090402	0.033123	0.027569	0.012385	0.011591	0.0078261	0.010255	0.0059067	0.0096635	0.012245	0.0075829	0.0082112	0.0081732	0.0048087	0.0056075	0.0032157	0.0036919	0.003984	0.0032071	0.0036171	0.0015599	0.00054429	0.0018951	0.0020997	0.0020678	0.002217	0.0019793	0.0010563	0.0004767	0.0013346	0.001244	0.00060951	0.001243	0.0014988	0.00080158	0.00076189	0.00041305	0.00098494	0.0007324	0.00019685	0.00051083	0.0013072	0.00085986	0.00020662	0.00091144
C:\Leaf\temp\7-1	7	3	l	1.3016	0.13509	0.042675	0.029284	0.028745	0.0040109	0.0059079	0.0060113	0.0020722	0.0099604	0.0073854	0.01116	0.007109	0.0067348	0.0039452	0.0038955	0.0036028	0.0017197	0.0022009	0.0031526	0.0021098	0.001449	0.0019898	0.0015177	0.0014551	0.0016362	0.0020164	0.00090036	0.00077234	0.0018139	0.0016706	0.0011155	0.0017444	0.0010466	0.0013962	0.0016039	0.00056427	0.00074417	0.00073844	0.0010366	0.00097469	0.00083377	0.00073442	0.0004721	0.0009415	0.0007224
C:\Leaf\temp\7-1	8	1	f	1.334	0.1386	0.028936	0.02811	0.014107	0.01298	0.0089598	0.010601	0.0047565	0.0055417	0.0044591	0.0045685	0.0078387	0.0038983	0.0016587	0.0029441	0.0048936	0.0024886	0.0016472	0.0019904	0.0019025	0.002349	0.0028052	0.0022584	0.0025806	0.0011035	0.00092351	0.0010463	0.00097851	0.001185	0.00086223	0.00068009	0.00075923	0.0011009	0.00080721	0.00082745	0.0010453	0.0012048	0.00041789	0.00057071	0.00076179	0.00059223	0.00072303	0.00054956	0.00030926	0.00083278
[truncated: 74 more columns]

## Sheet: 8-1_tz
FileName	Leave	Leaflet	Direction	Tooth Number	Blade Length	Blade Width	Length Width Ratio	Total Blade Area	Total Tooth Area	Total Tooth Base Length	Total Length of Outer Edges	Total Blade Perimeter	Inner Perimeter	Compactness	Shape Factor	Frequency of Teeth	Perimeter Ratio	Tooth Perimeter Ratio	Tooth Num Blade Ratio	Mean Ratio Length Outer	Relative Tooth Area	Blade Area excluding Teeth	Mean Tooth Area	Tooth Area Balde Ratio	Total Valley Area	Mean Valley Area	Relative Valley Area	Tooth Valley Area Ratio	Mean Tooth Height	Mean Valley Height	Mean Angle at Tip	Maximum Left Angle	Minimum Left Angle	Mean Left Angle	Maximum Right Angle	Minimum Right Angle	Mean Right Angle	Area with Teeth Outline	Outline Teeth Area Ratio	Base Teeth Area Ratio	Lobing	THV	50% xFreq. Cut	50% yFreq. Cut	50% Freq. Cut	Base Percent	X Entropy	Y Entropy	Entropy
C:\Leaf\temp\8-1	1	1	l	21	411.886	347.04	1.1869	98145	5338	632.169	1170	1830	1292.17	0.36828	34.122	0.016252	1.4162	1.8508	0.011475	0	0.054389	92807	254.19	0.057517	5747	273.667	0.058556	0.92883	12.6529	11.6109	84.5594	76.4548	21.1317	42.8841	81.7262	13.8196	43.6555	67161	0.6843	0.62991	1.0586	0.46402	25	24	25	0.85427	1.5089	1.3624	1.5149
C:\Leaf\temp\8-1	1	2	r	21	378.928	312.987	1.2107	82135	4569	580.674	1121	1751	1210.67	0.33664	37.3288	0.017346	1.4463	1.9305	0.011993	0	0.055628	77566	217.571	0.058905	5466	260.286	0.066549	0.83589	12.4396	11.5439	81.3413	74.883	15.2677	45.1082	77.2425	18.7931	44.9883	56903	0.6928	0.63717	1.0665	0.46024	28	25	27	0.84817	1.4589	1.5154	1.54
C:\Leaf\temp\8-1	1	1	u	23	416.53	373.021	1.1166	101632	5379	676.477	1175	1839	1340.48	0.37764	33.2761	0.017158	1.3719	1.7369	0.012507	0	0.052926	96253	233.87	0.055884	5527	240.304	0.054382	0.97322	11.7723	10.4708	88.2515	75.3975	11.3057	40.719	74.5491	15.8164	42.6246	72630	0.71464	0.66171	1.0544	0.39871	29	29	29	0.86516	1.4004	1.2723	1.4274
C:\Leaf\temp\8-1	2	1	u	21	630.227	498.128	1.2652	198194	7037	841.062	1393	2520	1968.06	0.39219	32.0413	0.01067	1.2804	1.6562	0.0083333	0	0.035506	191157	335.095	0.036813	7448	354.667	0.037579	0.94482	12.7777	10.813	99.9581	64.8777	12.6489	33.0736	66.8651	22.041	36.4464	120994	0.61048	0.57498	1.0376	0.3846	26	28	27	0.89207	1.3159	1.2691	1.3499
C:\Leaf\temp\8-1	2	2	r	24	563.313	445.005	1.2659	175320	6783	880.192	1424	2256	1712.19	0.43288	29.03	0.014017	1.3176	1.6178	0.010638	0	0.038689	168537	282.625	0.040246	6067	252.792	0.034605	1.118	10.7521	9.0489	103.84	76.8528	9.1254	34.3314	71.1917	6.8815	32.3883	122272	0.69742	0.65873	1.0346	0.37291	24	24	24	0.88916	1.3011	1.1382	1.2968
C:\Leaf\temp\8-1	2	3	l	20	556.429	427.182	1.3026	162401	5662	742.167	1196	2227	1773.17	0.41149	30.5388	0.011279	1.2559	1.6115	0.0089807	0	0.034864	156739	283.1	0.036124	6653	332.65	0.040966	0.85104	11.9789	11.0298	95.9118	64.1503	11.4723	35.0397	64.6433	14.684	38.3917	95017	0.58508	0.55021	1.041	0.33808	25	25	26	0.8837	1.2623	1.2382	1.2979
C:\Leaf\temp\8-1	3	1	u	24	540.133	551.131	0.98005	200777	5867	883.975	1384	2406	1905.98	0.43585	28.8322	0.012592	1.2623	1.5657	0.0099751	0	0.029221	194910	244.458	0.030101	5741	239.208	0.028594	1.0219	9.8485	8.0552	110.221	67.9008	8.0613	30.1491	52.0334	10.452	29.6097	127752	0.63629	0.60707	1.0286	0.38292	23	28	27	0.90444	1.3229	0.98103	1.2189
C:\Leaf\temp\8-1	3	2	l	20	510.314	443.127	1.1516	157351	5309	808.557	1212	2040	1636.56	0.47514	26.4479	0.012221	1.2465	1.499	0.0098039	0	0.03374	152042	265.45	0.034918	4840	242	0.030759	1.0969	9.1166	7.1482	115.637	42.5107	8.6651	25.0769	46.9962	7.0607	26.4376	106863	0.67914	0.6454	1.0308	0.31133	22	23	22	0.90278	1.1887	1.0459	1.1745
C:\Leaf\temp\8-1	3	3	r	19	507.159	428.286	1.1842	152726	5266	776.981	1222	1955	1509.98	0.50215	25.0254	0.012583	1.2947	1.5728	0.0097187	0	0.03448	147460	277.158	0.035711	5205	273.947	0.034081	1.0117	9.6414	8.1236	110.186	64.5544	11.0966	28.9347	52.0642	11.9483	27.9168	100477	0.65789	0.62341	1.0341	0.40318	22	22	22	0.8867	1.3564	1.1734	1.3582
C:\Leaf\temp\8-1	4	1	u	17	552.819	515.485	1.0724	189154	4962	834.313	1275	2330	1889.31	0.43784	28.701	0.008998	1.2333	1.5282	0.0072961	0	0.026233	184192	291.882	0.026939	4539	267	0.023996	1.0932	7.7568	6.1958	120.156	40.2774	9.2229	20.0741	85.1063	4.9971	23.7487	118228	0.62504	0.5988	1.024	0.28709	21	24	22	0.9235	1.0878	1.0275	1.0932
C:\Leaf\temp\8-1	4	2	l	15	493.569	423.986	1.1641	143844	5360	788.612	1213	1990	1565.61	0.45645	27.5305	0.0095809	1.2711	1.5381	0.0075377	0	0.037263	138484	357.333	0.038705	4832	322.133	0.033592	1.1093	10.3494	6.9534	113.838	57.1012	9.5855	24.7111	45.4612	7.5639	23.9377	105571	0.73393	0.69666	1.0336	0.26214	20	22	21	0.91069	1.087	0.88509	1.0526
C:\Leaf\temp\8-1	4	3	r	14	460.455	421.77	1.0917	138490	4651	687.84	1068	1920	1539.84	0.47209	26.6185	0.0090919	1.2469	1.5527	0.0072917	0	0.033584	133839	332.214	0.034751	4200	300	0.030327	1.1074	9.5314	7.2476	109.492	50.0693	9.7711	25.8034	45.6434	6.3221	26.4557	84736	0.61186	0.57827	1.0303	0.29141	22	20	21	0.90642	1.1152	0.99057	1.1192
C:\Leaf\temp\8-1	5	1	u	12	505.981	499.317	1.0133	164444	5310	689.348	1142	2246	1793.35	0.40965	30.6762	0.0066914	1.2524	1.6566	0.0053428	0	0.032291	159134	442.5	0.033368	4753	396.083	0.028903	1.1172	11.2285	7.2508	109.93	32.7437	13.9804	20.2598	51.5143	13.2047	27.8248	91453	0.55613	0.52384	1.0289	0.32452	19	20	19	0.91183	1.1702	1.0075	1.1414
C:\Leaf\temp\8-1	5	2	l	12	429.535	396.778	1.0826	117979	5414	657.491	1053	1851	1455.49	0.43271	29.0408	0.0082446	1.2717	1.6015	0.006483	0	0.04589	112565	451.167	0.048097	4756	396.333	0.040312	1.1384	11.9209	8.363	107.258	36.9386	8.1657	23.7679	54.0597	12.1481	27.5225	76652	0.64971	0.60382	1.0403	0.30115	21	16	19	0.89673	1.1193	1.098	1.1598
C:\Leaf\temp\8-1	5	3	r	13	396.268	362.271	1.0938	101118	4198	577.843	966	1665	1276.84	0.45836	27.4157	0.010181	1.304	1.6717	0.0078078	0	0.041516	96920	322.923	0.043314	3106	238.923	0.030717	1.3516	9.1275	6.4381	104.779	83.23	11.5779	31.3174	48.4714	6.0994	24.8524	61442	0.60763	0.56611	1.0307	0.41589	17	17	17	0.86966	1.3419	1.3586	1.4114
C:\Leaf\temp\8-1	6	1	u	10	377.482	427.13	0.88376	113658	5047	518.718	885	1873	1506.72	0.40713	30.8657	0.0066369	1.2431	1.7061	0.005339	0	0.044405	108611	504.7	0.046469	3006	300.6	0.026448	1.679	10.2634	6.5525	105.133	36.556	11.5266	20.6935	43.9313	17.3666	27.8907	60688	0.53395	0.48955	1.0264	0.38388	16	18	17	0.90609	1.2431	1.0977	1.2194
C:\Leaf\temp\8-1	6	2	r	10	339.212	339.212	1	84801	4041	445.9	743	1537	1239.9	0.45109	27.8578	0.0080652	1.2396	1.6663	0.0065062	0	0.047653	80760	404.1	0.050037	2623	262.3	0.030931	1.5406	10.9762	6.9616	96.465	53.7805	14.4775	28.6206	42.7896	15.057	30.7981	38375	0.45253	0.40488	1.0309	0.35256	16	21	18	0.89562	1.2167	1.1028	1.2126
C:\Leaf\temp\8-1	6	3	l	9	336.656	334.659	1.006	79558	3175	392.017	641	1473	1224.02	0.46077	27.2723	0.0073528	1.2034	1.6351	0.00611	0	0.039908	76383	352.778	0.041567	2712	301.333	0.034088	1.1707	10.5382	7.3352	97.3799	40.5215	12.468	28.2844	39.3026	17.2485	26.5129	28111	0.35334	0.31343	1.0341	0.33604	18	16	18	0.90579	1.1408	1.1524	1.1826
C:\Leaf\temp\8-1	8	1	f	12	417.47	586.212	0.71215	179671	4939	821.479	1255	1863	1429.48	0.65052	19.3174	0.0083947	1.3033	1.5277	0.0064412	0	0.027489	174732	411.583	0.028266	2768	230.667	0.015406	1.7843	6.8864	3.8416	126.084	16.084	2.8105	9.6316	42.1347	6.2505	19.0681	124948	0.69543	0.66794	1.0154	0.46554	14	23	17	0.92019	1.2932	1.0852	1.2495
[truncated: 164 more columns]

## Sheet: 8-1_sz
FileName	Leave	Leaflet	Direction	Spec_1	Spec_2	Spec_3	Spec_4	Spec_5	Spec_6	Spec_7	Spec_8	Spec_9	Spec_10	Spec_11	Spec_12	Spec_13	Spec_14	Spec_15	Spec_16	Spec_17	Spec_18	Spec_19	Spec_20	Spec_21	Spec_22	Spec_23	Spec_24	Spec_25	Spec_26	Spec_27	Spec_28	Spec_29	Spec_30	Spec_31	Spec_32	Spec_33	Spec_34	Spec_35	Spec_36	Spec_37	Spec_38	Spec_39	Spec_40	Spec_41	Spec_42	Spec_43	Spec_44	Spec_45	Spec_46
C:\Leaf\temp\8-1	1	1	l	1.3393	0.11439	0.060379	0.022966	0.026454	0.0084844	0.011557	0.013264	0.0029028	0.0047793	0.0038983	0.0039226	0.0034926	0.0058112	0.0035451	0.0068513	0.0097091	0.0088427	0.0045717	0.0078208	0.006495	0.0058714	0.01131	0.0091937	0.008574	0.0043223	0.0056269	0.0063537	0.0060816	0.0037837	0.0042122	0.0065994	0.0068571	0.0045783	0.0028868	0.0019012	0.00099671	0.0034749	0.0042112	0.0031633	0.0013573	0.0016217	0.001096	0.0023218	0.0021637	0.0024061
C:\Leaf\temp\8-1	1	2	r	1.3114	0.11807	0.055775	0.012817	0.02666	0.011288	0.0074726	0.011158	0.0027853	0.0022923	0.0036315	0.0051145	0.0045927	0.003879	0.0071788	0.007009	0.0077353	0.0056315	0.0056128	0.0089845	0.0067788	0.0046573	0.0072993	0.0060657	0.009563	0.0051037	0.0052101	0.0092443	0.0094258	0.0089167	0.0078097	0.0060729	0.0035887	0.0023238	0.001265	0.0031633	0.0025958	0.001911	0.0012275	0.0025087	0.0026591	0.0018416	0.0018291	0.0034073	0.0032277	0.003152
C:\Leaf\temp\8-1	2	1	u	1.352	0.061574	0.076054	0.015773	0.037153	0.0044484	0.0071776	0.0093107	0.0054947	0.0048963	0.003421	0.0036327	0.0035578	0.0052918	0.003281	0.0043385	0.0051397	0.0043232	0.0026528	0.0072341	0.0022167	0.0079321	0.0057242	0.0080086	0.0052248	0.0043839	0.0046498	0.0054643	0.0065544	0.0067689	0.0076711	0.0059788	0.006163	0.0053265	0.0047055	0.0031745	0.0023537	0.0023819	0.0020296	0.002405	0.0024311	0.0020915	0.0025576	0.0019269	0.002514	0.00078121
C:\Leaf\temp\8-1	3	1	u	1.2971	0.086956	0.08031	0.030136	0.035723	0.005531	0.014386	0.0053419	0.006945	0.0061856	0.0044149	0.0029312	0.0027438	0.00080007	0.0021172	0.0030033	0.0025576	0.0010129	0.0033669	0.0034805	0.0023483	0.0041982	0.0074117	0.0040803	0.0048904	0.0030966	0.0046151	0.0050955	0.0054114	0.0046239	0.0039032	0.0034097	0.0021795	0.0029726	0.0020171	0.0013725	0.0016416	0.0011436	0.00069844	0.0017373	0.0014867	0.0013293	0.0013607	0.0017609	0.001555	0.0012192
C:\Leaf\temp\8-1	3	2	r	1.3059	0.087803	0.066053	0.015752	0.028608	0.00712	0.012711	0.0052512	0.0047444	0.0056804	0.0034361	0.0036847	0.0033016	0.0041015	0.0015203	0.0019045	0.0035361	0.0030793	0.0064711	0.0061032	0.0073955	0.0060934	0.0062618	0.0048209	0.0050481	0.0020343	0.0016641	0.0032458	0.0030852	0.0025504	0.0034712	0.0023908	0.0023026	0.00078122	0.00068911	0.0021763	0.0016104	0.0017131	0.0015019	0.0028923	0.0037898	0.0030466	0.0017882	0.0011515	0.0024803	0.002047
C:\Leaf\temp\8-1	3	3	l	1.2756	0.07387	0.049876	0.021277	0.023831	0.0053399	0.010748	0.007647	0.0022025	0.0065364	0.0032738	0.0038282	0.003727	0.0022731	0.0027358	0.0039996	0.0032938	0.0050747	0.0060799	0.0072636	0.0031005	0.001718	0.0039918	0.0055469	0.0058892	0.0036827	0.0021912	0.001629	0.0020536	0.0033903	0.0053089	0.0044259	0.0035851	0.003149	0.00044602	0.0016354	0.0015832	0.0022534	0.0025972	0.0028102	0.0034503	0.0034479	0.0026911	0.0020492	0.0020712	0.0016065
C:\Leaf\temp\8-1	4	1	u	1.5008	0.07558	0.094141	0.015433	0.046418	0.010145	0.0088904	0.011315	0.0069444	0.0072553	0.0047442	0.0022224	0.0015419	0.0024095	0.0009998	0.0017388	0.0034711	0.0023557	0.0037202	0.0047939	0.0051144	0.0049951	0.0029299	0.0026656	0.001327	0.0014319	0.0043116	0.0024471	0.0042195	0.0024389	0.0018869	0.0032245	0.0030503	0.0049109	0.0033908	0.0018363	0.0026041	0.0025782	0.0019612	0.0010824	0.00029332	0.0013966	0.0024383	0.0018588	0.0019915	0.00091546
C:\Leaf\temp\8-1	4	2	l	1.3271	0.068296	0.043285	0.028977	0.030048	0.0097475	0.008876	0.0046492	0.0055899	0.0038628	0.0030517	0.0037458	0.0024153	0.0024677	0.0028539	0.0054931	0.0045401	0.0058867	0.0043199	0.0046651	0.0050514	0.0057292	0.0047362	0.0032186	0.0014955	0.0028005	0.0027704	0.0031298	0.0038478	0.0039957	0.0023811	0.0025468	0.00084289	0.0013274	0.0014778	0.0011336	0.0026491	0.0022817	0.0012673	0.0011514	0.00052264	0.00080062	0.00023991	0.00055014	0.00066784	0.0012696
C:\Leaf\temp\8-1	4	3	r	1.3103	0.091687	0.073896	0.023892	0.036622	0.0096592	0.011005	0.0074186	0.004961	0.0066234	0.0079026	0.0057475	0.0038358	0.0049061	0.0052311	0.0062764	0.0062654	0.00098673	0.0046531	0.0023414	0.0067357	0.0061382	0.0051486	0.0020179	0.003947	0.0032038	0.0043215	0.0042535	0.0012966	0.0006297	0.0032057	0.0022121	0.0033474	0.0022105	0.0020666	0.0028279	0.0018654	0.0017035	0.0023521	0.0017817	0.0012946	0.0010647	0.0018566	0.0015007	0.00076613	0.00098546
C:\Leaf\temp\8-1	5	1	u	1.3816	0.065589	0.063555	0.026951	0.042048	0.0034838	0.0065669	0.0060265	0.0047184	0.004283	0.0041569	0.0042228	0.0025155	0.0040852	0.0025546	0.0038636	0.0040462	0.0040544	0.0041821	0.0026311	0.003639	0.0032176	0.0029933	0.0020662	0.0035942	0.0015214	0.0016024	0.0016255	0.0012321	0.0016722	0.00068788	0.0022192	0.0024324	0.0018876	0.0010787	0.00058197	0.00043988	0.00075896	0.0018205	0.0016394	0.00074614	0.00041991	0.00064342	0.00034601	0.00082874	0.00041718
C:\Leaf\temp\8-1	5	2	l	1.3418	0.041178	0.048462	0.014944	0.030543	0.0075348	0.010114	0.0022259	0.0038197	0.0040613	0.0033781	0.00442	0.0045441	0.0043497	0.0036528	0.0036657	0.0076766	0.0042001	0.0032304	0.0054246	0.0059804	0.0041603	0.002702	0.0030865	0.0023742	0.0023776	0.0021085	0.0017574	0.0018781	0.0030245	0.00122	0.0009615	0.001221	0.0010219	0.0014989	0.0010459	0.00056213	0.00065458	0.0020454	0.0016161	0.0007212	0.00036962	0.0004647	0.00080854	0.0003465	0.0013783
C:\Leaf\temp\8-1	5	3	r	1.3474	0.072703	0.034858	0.018427	0.032179	0.011071	0.0095026	0.0076147	0.0051474	0.0051723	0.00098097	0.0061807	0.0044851	0.0041534	0.0062469	0.00399	0.0031565	0.00084451	0.0033358	0.0027148	0.0060722	0.0035129	0.0052268	0.0044735	0.0023659	0.0022276	0.001442	0.00075339	0.0014266	0.0022514	0.0014261	0.0018455	0.00094335	0.0014192	0.0010847	0.0014167	0.0014947	0.00063025	0.00032847	0.00089093	0.00075225	0.00073004	0.00106	0.0011716	0.00070117	0.00070007
C:\Leaf\temp\8-1	6	1	u	1.4493	0.06139	0.085175	0.020705	0.036114	0.0089767	0.013779	0.0056141	0.0070686	0.0062305	0.0035432	0.0012108	0.0012264	0.0035422	0.0048926	0.0047555	0.0056567	0.0072831	0.0066204	0.0042605	0.0034638	0.0023253	0.0030534	0.0017331	0.002024	0.0011293	0.0013025	0.0017475	0.0021581	0.0017994	0.0015117	0.00080688	0.00059042	0.0014275	0.0014016	0.0011512	0.0016967	0.00086485	0.0010429	0.0015287	0.0021876	0.0015685	0.0011271	0.00077396	0.00086109	0.00075245
C:\Leaf\temp\8-1	6	2	l	1.3579	0.047365	0.05162	0.020122	0.027661	0.008302	0.0023217	0.0042868	0.0042103	0.0073327	0.006375	0.0085443	0.0051706	0.0059818	0.011583	0.0093754	0.0074758	0.0037484	0.0041169	0.0036118	0.0037618	0.0024478	0.0020101	0.0012538	0.0030973	0.0012659	0.0017897	0.0013236	0.002425	0.0017132	0.0015519	0.002027	0.0020212	0.0016427	0.0013912	0.00065913	0.0015195	0.0015783	0.00087616	0.00109	0.0010853	0.0012727	0.00050066	0.0012163	0.0013523	0.00082669
C:\Leaf\temp\8-1	6	3	r	1.3122	0.10299	0.048399	0.03636	0.024195	0.019584	0.0076506	0.0094415	0.012858	0.007841	0.0058029	0.0083941	0.015072	0.01103	0.0057594	0.0064054	0.0080049	0.0056197	0.0052776	0.0019656	0.0056971	0.0028884	0.0022724	0.0032101	0.0017896	0.0024214	0.0030538	0.002143	0.0022422	0.0015372	0.0012173	0.0026666	0.0020491	0.0024687	0.0013359	0.001722	0.0008257	0.0015506	0.0020274	0.0015312	0.0017265	0.0019243	0.0014257	0.00084546	0.00082477	0.0009078
C:\Leaf\temp\8-1	7	1	u	1.501	0.13179	0.057507	0.037946	0.025017	0.01903	0.00394	0.0089206	0.0056421	0.0093831	0.0092932	0.011584	0.0085568	0.0043018	0.0038912	0.0055439	0.0031871	0.0041508	0.00276	0.0015724	0.0022047	0.0021423	0.00055637	0.0017133	0.0019803	0.00276	0.0019431	0.0020524	0.00058694	0.0012682	0.0018719	0.0021575	0.0013472	0.0013	0.0022104	0.00061544	0.00094722	0.00094106	0.0018317	0.0018544	0.00042106	0.0005635	0.00080944	0.0011876	0.001134	0.0011122
C:\Leaf\temp\8-1	7	2	r	1.3859	0.11632	0.022577	0.026041	0.027195	0.0097371	0.0079103	0.0066802	0.0068744	0.007945	0.010617	0.0078987	0.0045138	0.010969	0.0096094	0.0054808	0.0034906	0.0039881	0.003017	0.0030203	0.0040234	0.0039365	0.0017703	0.0016141	0.0017463	0.0037221	0.0018503	0.00088923	0.0018624	0.0019576	0.0017294	0.0011985	0.00087546	0.0013443	0.0022426	0.0011778	0.0010776	0.001388	0.00054916	0.001172	0.00066973	0.00080052	0.00070067	0.0019698	0.00091169	0.00076696
C:\Leaf\temp\8-1	7	3	l	1.3704	0.12184	0.029119	0.027411	0.028888	0.0060221	0.0045637	0.0057339	0.0074218	0.0076604	0.010143	0.0046544	0.0089274	0.0080483	0.0058765	0.007728	0.0041955	0.0036787	0.0024847	0.0042619	0.0047274	0.0030061	0.0024136	0.0019622	0.0023643	0.0019901	0.001271	0.0012849	0.0011351	0.0012577	0.0024012	0.0013225	0.0015367	0.0013788	0.0015847	0.0012173	0.0012666	0.0010926	0.00094776	0.00046522	0.001281	0.00092593	0.000398	0.00042091	0.00046122	0.00068319
C:\Leaf\temp\8-1	8	1	f	1.3567	0.18998	0.09646	0.027943	0.021577	0.0099007	0.0096744	0.013141	0.0051052	0.0057048	0.0060471	0.0073283	0.0048578	0.005563	0.0037294	0.002145	0.0077351	0.0017815	0.0018792	0.0023886	0.0024962	0.00074655	0.0020848	0.0020651	0.001775	0.0011553	0.0013809	0.00097594	0.0005173	0.0014638	0.0011405	0.00079	0.0011388	0.00072023	0.0011689	0.00072274	0.00074739	0.00096252	0.00097522	0.00045031	0.00089424	0.0012299	0.00038473	0.00051026	0.00043203	0.00079389
[truncated: 74 more columns]

[truncated: 54 more sheets: 9-1_tz, 9-1_sz, 10-1_tz, 10-1_sz, 11-1_tz, 11-1_sz, 12-1_tz, 12-1_sz, 13-1_tz, 13-1_sz, 14-1_tz, 14-1_sz, 16-1_tz, 16-1_sz, 17-1_tz, 17-1_sz, 18-1_tz, 18-1_sz, 19-1_tz, 19-1_sz …]
