# Supplementary material for: LeafletAnalyzer, an Automated Software for Quantifying, Comparing and Classifying Blade and Serration Features of Compound Leaves during Development, and among Induced Mutants and Natural Variants in the Legume Medicago truncatula
Source: Front Plant Sci. 2017 May 31;8:915. doi: 10.3389/fpls.2017.00915 (PMC5450422; doi:10.3389/fpls.2017.00915)
Supplement: Supplementary file 7 [file File2.XLSX]

## Sheet: PI577609-016_tz
FileName	Leave	Leaflet	Direction	Tooth Number	Blade Length	Blade Width	Length Width Ratio	Blade Square Length	Blade Square Width	Square Length Width Ratio	Total Blade Area	Total Tooth Area	Total Tooth Base Length	Total Length of Outer Edges	Total Blade Perimeter	Inner Perimeter	Compactness	Shape Factor	Frequency of Teeth	Perimeter Ratio	Tooth Perimeter Ratio	Tooth Num Blade Ratio	Mean Ratio Length Outer	Relative Tooth Area	Blade Area excluding Teeth	Mean Tooth Area	Tooth Area Balde Ratio	Total Valley Area	Mean Valley Area	Relative Valley Area	Tooth Valley Area Ratio	Mean Tooth Height	Mean Valley Height	Mean Angle at Tip	Maximum Left Angle	Minimum Left Angle	Mean Left Angle	Maximum Right Angle	Minimum Right Angle	Mean Right Angle	Area with Teeth Outline	Outline Teeth Area Ratio	Base Teeth Area Ratio	Lobing	THV	50% xFreq. Cut	50% yFreq. Cut	50% Freq. Cut	Base Percent
C:\Users\jpeng\Documents\Medicago ecotype images\PI577609-016	3	1	T1	20	526.962	496.76	1.0608	529	502	1.0538	173592	4703	858.343	1179	2043	1722.34	0.52264	24.044	0.011612	1.1862	1.3736	0.0097895	0	0.027092	168889	235.15	0.027847	3182	159.1	0.01833	1.478	6.7838	4.2399	130.034	28.0053	5.7354	18.5411	28.3046	1.0851	16.9762	122641	0.70649	0.6794	1.0183	0.20165	24	25	25	0.94083
C:\Users\jpeng\Documents\Medicago ecotype images\PI577609-016	3	11	R1	19	488.042	446.494	1.0931	492	448	1.0982	158079	4401	836.901	1103	1865	1598.9	0.57112	22.0031	0.011883	1.1664	1.318	0.010188	0	0.027841	153678	231.632	0.028638	2700	142.105	0.01708	1.63	5.9044	3.8699	134.556	21.0673	1.6912	14.1817	27.5522	2.4252	15.4327	118988	0.75271	0.72487	1.0171	0.1727	22	22	22	0.93612
C:\Users\jpeng\Documents\Medicago ecotype images\PI577609-016	3	21	L1	21	480.74	475.218	1.0116	483	478	1.0105	162243	3405	828.426	1097	1910	1641.43	0.55887	22.4854	0.012794	1.1636	1.3242	0.010995	0	0.020987	158838	162.143	0.021437	2423	115.381	0.014934	1.4053	4.3991	3.3017	140.227	28.5271	1.8937	13.2087	26.4983	2.7797	11.8031	116682	0.71918	0.69819	1.0149	0.1862	19	21	19	0.93812
C:\Users\jpeng\Documents\Medicago ecotype images\PI577609-016	1	1	T1	28	427.647	420.63	1.0167	432	433	0.99769	110938	5659	731.665	1432	2151	1450.66	0.30131	41.7062	0.019301	1.4828	1.9572	0.013017	0	0.05101	105279	202.107	0.053752	6344	226.571	0.057185	0.89202	11.8541	10.3048	85.6225	87.1586	12.2269	43.756	86.7224	15.9936	44.0352	83315	0.75101	0.69999	1.0572	0.52528	28	30	29	0.84547
C:\Users\jpeng\Documents\Medicago ecotype images\PI577609-016	1	11	R1	28	405.511	395.011	1.0266	409	406	1.0074	106883	8758	812.48	1798	2441	1455.48	0.22542	55.7477	0.019238	1.6771	2.213	0.011471	0	0.08194	98125	312.786	0.089254	7067	252.393	0.066119	1.2393	13.903	14.5083	76.9383	85.2469	5.1076	45.5207	88.3998	23.705	51.6227	83206	0.77848	0.69654	1.0661	1.0151	22	22	22	0.8049
C:\Users\jpeng\Documents\Medicago ecotype images\PI577609-016	1	21	L1	29	411.33	405.745	1.0138	417	412	1.0121	114789	6090	751.248	1511	2161	1401.25	0.30889	40.6827	0.020696	1.5422	2.0113	0.01342	0	0.053054	108699	210	0.056026	6354	219.103	0.055354	0.95845	12.4633	10.9638	80.2324	85.1781	22.3361	45.8603	84.1015	20.2923	47.9641	90540	0.78875	0.7357	1.0554	0.50089	29	28	28	0.83848
C:\Users\jpeng\Documents\Medicago ecotype images\PI577609-016	2	1	T1	27	500.755	440.845	1.1359	502	444	1.1306	136406	5416	803.692	1307	2051	1547.69	0.40749	30.8388	0.017445	1.3252	1.6262	0.013164	0	0.039705	130990	200.593	0.041347	5354	198.296	0.03925	1.0116	10.1377	8.299	99.5183	86.6074	14.2352	37.3703	64.6533	18.0281	35.15	99758	0.73133	0.69163	1.0393	0.37964	27	32	30	0.88214
C:\Users\jpeng\Documents\Medicago ecotype images\PI577609-016	2	11	R1	27	506.926	466.315	1.0871	514	473	1.0867	159784	6771	890.409	1535	2329	1684.41	0.37017	33.9473	0.016029	1.3827	1.7239	0.011593	0	0.042376	153013	250.778	0.044251	6531	241.889	0.040874	1.0367	12.1686	9.9377	92.3765	79.6674	13.2966	39.1028	77.2152	17.3785	41.1305	122066	0.76394	0.72157	1.0409	0.42283	24	32	26	0.86193
C:\Users\jpeng\Documents\Medicago ecotype images\PI577609-016	2	21	L1	28	432.209	379.31	1.1395	435	386	1.1269	116259	4355	762.62	1175	1778	1365.62	0.46214	27.1917	0.020503	1.302	1.5407	0.015748	0	0.037459	111904	155.536	0.038917	4096	146.286	0.035232	1.0632	8.186	6.7031	103.335	89.0076	13.3784	34.5298	60.2345	13.422	34.1863	92003	0.79136	0.7539	1.0352	0.30221	28	32	31	0.89038
C:\Users\jpeng\Documents\Medicago ecotype images\PI577609-016	4	1	T1	18	522.547	473.038	1.1047	525	482	1.0892	168354	5238	785.974	1174	2109	1720.97	0.47564	26.4198	0.010459	1.2255	1.4937	0.0085349	0	0.031113	163116	291	0.032112	4802	266.778	0.028523	1.0908	10.089	7.4034	111.888	44.625	14.4333	26.5063	43.9121	13.6596	27.62	106020	0.62974	0.59863	1.0285	0.2659	22	28	26	0.91382
C:\Users\jpeng\Documents\Medicago ecotype images\PI577609-016	4	11	R1	22	460.852	430.155	1.0714	465	435	1.069	139423	4490	752.073	1106	1888	1534.07	0.49152	25.5664	0.014341	1.2307	1.4706	0.011653	0	0.032204	134933	204.091	0.033276	3556	161.636	0.025505	1.2627	7.8631	6.2459	112.662	86.7188	3.0751	29.6607	62.5972	3.8142	26.4111	94731	0.67945	0.64725	1.0255	0.25677	26	26	26	0.90975
C:\Users\jpeng\Documents\Medicago ecotype images\PI577609-016	4	21	L1	19	464.858	458.338	1.0142	469	461	1.0174	149357	4771	786.605	1139	1924	1571.6	0.50702	24.7848	0.01209	1.2242	1.448	0.0098753	0	0.031944	144586	251.105	0.032998	4361	229.526	0.029198	1.094	9.1493	6.4986	114.749	51.1824	11.064	25.8995	38.7544	12.2518	25.8512	105122	0.70383	0.67189	1.0292	0.25224	25	27	27	0.91729
C:\Users\jpeng\Documents\Medicago ecotype images\PI577609-016	5	1	T1	15	476.027	480.13	0.99145	480	483	0.99379	157280	5208	790.571	1139	1998	1649.57	0.4951	25.3815	0.0090933	1.2112	1.4407	0.0075075	0	0.033113	152072	347.2	0.034247	3489	232.6	0.022183	1.4927	9.1576	5.4842	119.722	37.8431	7.9876	20.9621	34.6653	8.8549	20.897	107859	0.68578	0.65266	1.0222	0.28303	18	23	21	0.92229
C:\Users\jpeng\Documents\Medicago ecotype images\PI577609-016	5	11	R1	12	437.921	442.946	0.98866	441	445	0.99101	143924	5566	711.042	970	1817	1558.04	0.54781	22.9391	0.007702	1.1662	1.3642	0.0066043	0	0.038673	138358	463.833	0.040229	2663	221.917	0.018503	2.0901	9.3736	4.9091	117.816	30.6052	8.3413	16.99	35.2488	8.6376	21.6305	91229	0.63387	0.5952	1.0185	0.24537	16	18	17	0.92619
C:\Users\jpeng\Documents\Medicago ecotype images\PI577609-016	5	21	L1	13	398.557	427	0.93339	402	433	0.92841	126698	4519	643.695	874	1658	1427.7	0.57918	21.697	0.0091056	1.1613	1.3578	0.0078408	0	0.035667	122179	347.615	0.036987	3426	263.538	0.027041	1.319	9.8437	6.1502	114.444	38.85	6.0435	21.4051	34.9558	13.7075	23.3434	76264	0.60194	0.56627	1.027	0.21148	19	20	20	0.92501
C:\Users\jpeng\Documents\Medicago ecotype images\PI577609-016	6	1	T1	11	341.808	390.37	0.8756	343	394	0.87056	93187	4029	576.26	859	1626	1343.26	0.44292	28.3717	0.008189	1.2105	1.4906	0.0067651	0	0.043236	89158	366.273	0.045189	2065	187.727	0.02216	1.9511	8.8356	4.0468	108.223	69.6359	5.9561	24.6373	36.7494	11.1711	23.0904	58760	0.63056	0.58732	1.0222	0.36464	20	19	19	0.89683
[truncated: 169 more columns]

## Sheet: PI577609-016_sz
FileName	Leave	Leaflet	Direction	Spec_1	Spec_2	Spec_3	Spec_4	Spec_5	Spec_6	Spec_7	Spec_8	Spec_9	Spec_10	Spec_11	Spec_12	Spec_13	Spec_14	Spec_15	Spec_16	Spec_17	Spec_18	Spec_19	Spec_20	Spec_21	Spec_22	Spec_23	Spec_24	Spec_25	Spec_26	Spec_27	Spec_28	Spec_29	Spec_30	Spec_31	Spec_32	Spec_33	Spec_34	Spec_35	Spec_36	Spec_37	Spec_38	Spec_39	Spec_40	Spec_41	Spec_42	Spec_43	Spec_44	Spec_45	Spec_46
C:\Users\jpeng\Documents\Medicago ecotype images\PI577609-016	3	1	T1	0.060645	0.010914	0.044038	0.0025151	0.0032752	0.0028968	0.0068643	0.0027996	0.0011733	0.0019671	0.0016787	0.0018594	0.0012063	0.0018946	0.0015308	0.0014387	0.0022299	0.0019472	0.0032199	0.0022775	0.0032024	0.0019826	0.0023354	0.0044898	0.0037033	0.0031612	0.0027133	0.0011837	0.0021615	0.0033996	0.0015633	0.0027915	0.00087622	0.0020635	0.0014138	0.0011103	0.00070375	0.00086849	0.00066269	0.00085809	0.00043804	0.00036828	0.0004864	0.00034673	0.00035184	0.00033124
C:\Users\jpeng\Documents\Medicago ecotype images\PI577609-016	3	11	R1	0.024674	0.013719	0.032148	0.0049976	0.0024798	0.0027476	0.0060085	0.0036883	0.0015399	0.0012649	0.0016355	0.0015098	0.0033641	0.0021629	0.0028642	0.0030691	0.0032274	0.0039985	0.0033839	0.0026512	0.0013023	0.0032161	0.0013926	0.003499	0.0024949	0.0033518	0.0018978	0.0023711	0.0014913	0.001831	0.0017794	0.001893	0.0015883	0.0010335	0.0011404	0.00088926	0.0012228	0.00029186	0.00062184	0.00074564	0.0005185	0.00071136	0.00024863	0.00014794	0.00016822	0.00036206
C:\Users\jpeng\Documents\Medicago ecotype images\PI577609-016	3	21	L1	0.030984	0.021047	0.033399	0.0060382	0.0045684	0.0053423	0.0033016	0.0042617	0.0011834	0.0033641	0.0016744	0.0021824	0.0028134	0.00376	0.0040249	0.0031188	0.0048141	0.0029757	0.0030223	0.001724	0.0035127	0.0010079	0.0021434	0.0013733	0.0032266	0.0016289	0.0028482	0.0015797	0.0021467	0.002049	0.0013995	0.0012575	0.00051402	0.0010979	0.00084687	0.00079117	0.00050329	0.00054861	0.00045402	0.00055795	0.00045253	0.00023368	0.00037389	0.00034089	0.00042179	0.00024069
C:\Users\jpeng\Documents\Medicago ecotype images\PI577609-016	1	1	T1	0.10276	0.025664	0.047715	0.0081647	0.011271	0.010252	0.010086	0.0089438	0.0024813	0.0059087	0.0048925	0.0042451	0.0070244	0.0040038	0.0055468	0.004353	0.0037659	0.0060039	0.0035259	0.0063156	0.0068232	0.0094478	0.006068	0.0049871	0.0084452	0.011456	0.0082314	0.0093462	0.0068264	0.0040931	0.0031499	0.0026158	0.0055855	0.0063995	0.0061016	0.004162	0.0047905	0.0028198	0.0024836	0.0023946	0.0036737	0.0033659	0.0043168	0.003459	0.0030231	0.0016819
C:\Users\jpeng\Documents\Medicago ecotype images\PI577609-016	1	11	R1	0.088766	0.10801	0.058459	0.067642	0.037706	0.037396	0.020006	0.016392	0.013466	0.012067	0.0063404	0.007439	0.0051668	0.0091008	0.0056233	0.0025173	0.0024802	0.0046721	0.0034584	0.0086356	0.0098375	0.011104	0.0075771	0.0058472	0.0056167	0.0096352	0.0026088	0.0042314	0.0028268	0.0063332	0.007279	0.0049913	0.0040226	0.0045225	0.0034496	0.0058853	0.0043245	0.0022638	0.0044233	0.0050595	0.0041839	0.0057588	0.0048587	0.0077672	0.0076794	0.0061485
C:\Users\jpeng\Documents\Medicago ecotype images\PI577609-016	1	21	L1	0.057579	0.031475	0.029564	0.01067	0.017614	0.010236	0.010804	0.010485	0.0045781	0.01003	0.0023361	0.0035944	0.0057988	0.0040173	0.0050559	0.0047406	0.0083595	0.0077782	0.0059088	0.0035351	0.0067458	0.0077401	0.0035841	0.0050683	0.0073957	0.0084962	0.0049627	0.0027497	0.0046332	0.0068119	0.0058682	0.0033279	0.0040926	0.0041314	0.0042974	0.0046141	0.0029038	0.0027052	0.0025446	0.0029966	0.0054905	0.0058875	0.0078874	0.0060982	0.0042359	0.0023302
C:\Users\jpeng\Documents\Medicago ecotype images\PI577609-016	2	1	T1	0.095338	0.019943	0.040087	0.010742	0.0082954	0.0092919	0.0046882	0.003335	0.0036679	0.003034	0.0026013	0.0019895	0.0013544	0.0038467	0.0046117	0.003993	0.0035493	0.0039013	0.0022532	0.0027921	0.0040641	0.0035528	0.0056548	0.0066687	0.0059652	0.0033262	0.0011267	0.0055544	0.004737	0.005086	0.0032777	0.0020639	0.0014957	0.0026053	0.0017684	0.0038432	0.0051231	0.0043482	0.0036187	0.0028866	0.002453	0.0023004	0.0019422	0.0017246	0.0011442	0.001099
C:\Users\jpeng\Documents\Medicago ecotype images\PI577609-016	2	11	R1	0.058011	0.043349	0.036185	0.016119	0.014949	0.0040141	0.011278	0.0031818	0.0072361	0.007433	0.0054533	0.0050017	0.003357	0.0046014	0.0015474	0.0055674	0.0048046	0.00282	0.0053086	0.0042581	0.0026809	0.0075722	0.0048389	0.0049136	0.0044997	0.004536	0.0036106	0.0024807	0.0028936	0.001968	0.0024679	0.0024289	0.0029965	0.00069587	0.0014956	0.003146	0.0043275	0.0060651	0.0040893	0.0035317	0.0032713	0.0039903	0.0029962	0.0024692	0.0035763	0.0021123
C:\Users\jpeng\Documents\Medicago ecotype images\PI577609-016	2	21	L1	0.044863	0.022337	0.024977	0.0095651	0.013823	0.0055769	0.002606	0.0037865	0.0012305	0.0036196	0.0012055	0.002276	0.0021158	0.001595	0.0034368	0.0026362	0.0019595	0.0046466	0.0041305	0.0045476	0.0021957	0.003602	0.0025843	0.0027632	0.0026328	0.0026763	0.0029521	0.0026378	0.0024808	0.0030072	0.0026545	0.0030536	0.0023151	0.0018962	0.0023973	0.0031	0.0041628	0.0038794	0.0039906	0.0039061	0.0027328	0.002348	0.0023828	0.0017646	0.0020667	0.00096434
C:\Users\jpeng\Documents\Medicago ecotype images\PI577609-016	4	1	T1	0.057923	0.017725	0.03396	0.0014216	0.0081631	0.0071777	0.0046697	0.003408	0.0037355	0.0032149	0.0027151	0.0020897	0.0029757	0.0022068	0.0012094	0.003711	0.0036468	0.0028282	0.0049728	0.0048585	0.003802	0.0031673	0.0015255	0.00429	0.0032725	0.0044552	0.0025258	0.0033653	0.0019041	0.0020994	0.00071319	0.0015408	0.001759	0.0021456	0.0019559	0.0017181	0.0024519	0.0017798	0.0019205	0.00072012	0.0013201	0.00075602	0.0013843	0.0012675	0.0010172	0.0013153
C:\Users\jpeng\Documents\Medicago ecotype images\PI577609-016	4	11	R1	0.04264	0.013707	0.029419	0.0049153	0.0047649	0.0035554	0.0069188	0.002482	0.0026559	0.0027209	0.0024744	0.0015997	0.0023485	0.0019987	0.003677	0.0029107	0.0051843	0.0063578	0.0026186	0.0049724	0.0012094	0.0046525	0.0040206	0.0034718	0.0024075	0.0024639	0.0025854	0.0011555	0.001582	0.0020707	0.0023475	0.0026628	0.0036468	0.0028274	0.0024805	0.0023383	0.0017603	0.0017347	0.0016006	0.0017913	0.0017043	0.0012057	0.0015832	0.0011919	0.0011651	0.00083177
C:\Users\jpeng\Documents\Medicago ecotype images\PI577609-016	4	21	L1	0.041934	0.014639	0.032662	0.0046899	0.0018742	0.0058292	0.0036203	0.0034165	0.0011185	0.0037874	0.0027416	0.0024956	0.003245	0.0027415	0.0044049	0.0014418	0.0041558	0.0041992	0.0054885	0.0031208	0.0041081	0.0011171	0.0041023	0.0028398	0.0049709	0.0017559	0.0026352	0.00067308	0.002676	0.0019594	0.0024132	0.0023519	0.00294	0.0027668	0.0020531	0.0026692	0.0017186	0.0020946	0.0012101	0.001482	0.00066141	0.00088007	0.00075674	0.0013403	0.00079743	0.00088433
C:\Users\jpeng\Documents\Medicago ecotype images\PI577609-016	5	1	T1	0.04613	0.030891	0.029563	0.0076356	0.0071595	0.007634	0.0020173	0.0069298	0.0037771	0.0027115	0.0037335	0.0027788	0.0039859	0.003777	0.004086	0.0048939	0.0023049	0.0025122	0.0042082	0.0037191	0.002458	0.0018307	0.0031078	0.0035724	0.0026229	0.003532	0.0018089	0.0016214	0.0011774	0.0012493	0.0015465	0.00087095	0.001097	0.0010512	0.00085952	0.00086187	0.0008654	0.00070618	0.00084335	0.0011688	0.00044621	0.0011482	0.00086314	0.0010489	0.00067459	0.00087008
C:\Users\jpeng\Documents\Medicago ecotype images\PI577609-016	5	11	R1	0.02513	0.029675	0.022742	0.009043	0.0056448	0.008524	0.0023399	0.0053972	0.0027447	0.0059152	0.0054339	0.0051289	0.0061184	0.0041546	0.0031241	0.0048437	0.0010655	0.0045966	0.0023839	0.0039786	0.0022289	0.0034842	0.002232	0.0022544	0.0013066	0.0017424	0.002001	0.00088072	0.0010829	0.00093664	0.00084862	0.00085755	0.00069552	0.00068415	0.00077281	0.00081675	0.00074099	0.00063611	0.00035868	0.00075896	0.00073024	0.00070593	0.00052724	0.00046118	0.00059219	0.00048109
C:\Users\jpeng\Documents\Medicago ecotype images\PI577609-016	5	21	L1	0.02031	0.026217	0.018659	0.005588	0.0023658	0.0063252	0.0020702	0.0045862	0.0035673	0.0050628	0.004963	0.0039744	0.0044815	0.0039931	0.0038969	0.0066027	0.0058204	0.0078612	0.0054096	0.0047463	0.0027195	0.0030073	0.0030765	0.0022418	0.0018265	0.0010188	0.00087574	0.0010517	0.00086861	0.00094852	0.00059361	0.00014906	0.00077572	0.00058067	0.00051043	0.0007035	0.00063898	0.00074818	0.00092056	0.00062812	0.00049925	0.00070422	0.001027	0.00085723	0.00041462	0.0006137
C:\Users\jpeng\Documents\Medicago ecotype images\PI577609-016	6	1	T1	0.04805	0.055414	0.051202	0.015057	0.0068894	0.010645	0.0089655	0.0087082	0.007993	0.0051749	0.007023	0.0041215	0.0037894	0.0066091	0.0034667	0.0046638	0.0048842	0.006686	0.0047975	0.0026663	0.0021018	0.0041938	0.0014344	0.0035294	0.0022407	0.0016667	0.001817	0.0021956	0.0019312	0.0011567	0.0013329	0.0015919	0.0013223	0.0015882	0.0013648	0.0015338	0.0011329	0.00052423	0.0013255	0.0010543	0.001111	0.0013739	0.0010958	0.0014647	0.00074301	0.0012133
[truncated: 74 more columns]

## Sheet: PI577609-015_tz
FileName	Leave	Leaflet	Direction	Tooth Number	Blade Length	Blade Width	Length Width Ratio	Blade Square Length	Blade Square Width	Square Length Width Ratio	Total Blade Area	Total Tooth Area	Total Tooth Base Length	Total Length of Outer Edges	Total Blade Perimeter	Inner Perimeter	Compactness	Shape Factor	Frequency of Teeth	Perimeter Ratio	Tooth Perimeter Ratio	Tooth Num Blade Ratio	Mean Ratio Length Outer	Relative Tooth Area	Blade Area excluding Teeth	Mean Tooth Area	Tooth Area Balde Ratio	Total Valley Area	Mean Valley Area	Relative Valley Area	Tooth Valley Area Ratio	Mean Tooth Height	Mean Valley Height	Mean Angle at Tip	Maximum Left Angle	Minimum Left Angle	Mean Left Angle	Maximum Right Angle	Minimum Right Angle	Mean Right Angle	Area with Teeth Outline	Outline Teeth Area Ratio	Base Teeth Area Ratio	Lobing	THV	50% xFreq. Cut	50% yFreq. Cut	50% Freq. Cut	Base Percent
C:\Users\jpeng\Documents\Medicago ecotype images\PI577609-015	1	1	T1	30	405.544	371.248	1.0924	408	377	1.0822	94862	5062	723.923	1310	1829	1242.92	0.35635	35.2643	0.024137	1.4715	1.8096	0.016402	0	0.053362	89800	168.733	0.05637	4630	154.333	0.048808	1.0933	10.197	8.1787	89.9718	75.5502	19.83	41.8661	83.4576	11.4656	41.7355	76569	0.80716	0.7538	1.0488	0.46452	27	30	29	0.85607
C:\Users\jpeng\Documents\Medicago ecotype images\PI577609-015	1	11	R1	29	388.785	365.016	1.0651	394	372	1.0591	97470	4990	670.833	1176	1788	1282.83	0.38313	32.7993	0.022606	1.3938	1.753	0.016219	0	0.051195	92480	172.069	0.053958	3937	135.759	0.040392	1.2675	9.7456	8.099	88.7524	59.3167	18.2952	43.0125	87.8261	8.8036	41.6609	74598	0.76534	0.71415	1.0404	0.39742	27	31	29	0.85207
C:\Users\jpeng\Documents\Medicago ecotype images\PI577609-015	1	21	L1	29	400.435	370.666	1.0803	405	377	1.0743	100118	4867	683.022	1228	1827	1282.02	0.37692	33.3399	0.022621	1.4251	1.7979	0.015873	0	0.048613	95251	167.828	0.051097	4770	164.483	0.047644	1.0203	10.474	9.2103	85.7595	86.1674	20.1484	44.8034	88.2307	17.7909	43.0846	75083	0.74995	0.70133	1.0476	0.42304	31	33	32	0.85948
C:\Users\jpeng\Documents\Medicago ecotype images\PI577609-015	2	1	T1	31	592.769	524.109	1.131	596	530	1.1245	198514	5636	935.839	1466	2387	1856.84	0.43782	28.7021	0.016695	1.2855	1.5665	0.012987	0	0.028391	192878	181.806	0.029221	5433	175.258	0.027368	1.0374	8.9822	7.0367	109.261	55.0999	12.7023	32.3302	58.4277	10.6634	30.8738	138865	0.69952	0.67113	1.0274	0.31519	29	33	31	0.90113
C:\Users\jpeng\Documents\Medicago ecotype images\PI577609-015	2	11	R1	31	525.201	487.119	1.0782	529	498	1.0622	179703	6519	987.964	1537	2227	1677.96	0.45533	27.5985	0.018475	1.3272	1.5557	0.01392	0	0.036277	173184	210.29	0.037642	5372	173.29	0.029894	1.2135	9.5243	7.4912	106.271	65.9797	11.9402	32.3231	79.4169	13.8789	34.077	146363	0.81447	0.7782	1.0299	0.29198	34	34	34	0.89849
C:\Users\jpeng\Documents\Medicago ecotype images\PI577609-015	2	21	L1	29	540.385	492.443	1.0974	546	505	1.0812	187708	5826	952.356	1456	2240	1736.36	0.47011	26.7309	0.016702	1.2901	1.5288	0.012946	0	0.031038	181882	200.897	0.032032	5405	186.379	0.028795	1.0779	9.3765	7.1947	106.962	57.6843	10.2769	32.5759	69.4311	9.3251	32.5391	141404	0.75332	0.72228	1.0288	0.27148	28	32	31	0.90233
C:\Users\jpeng\Documents\Medicago ecotype images\PI577609-015	3	1	T1	24	604.325	531.154	1.1378	606	539	1.1243	213059	5921	956.267	1424	2364	1896.27	0.47909	26.2298	0.012656	1.2467	1.4891	0.010152	0	0.02779	207138	246.708	0.028585	5464	227.667	0.025645	1.0836	8.9188	6.666	118.406	67.5176	8.4625	26.9413	46.29	9.0175	23.8879	149912	0.70362	0.67583	1.0256	0.24512	24	28	26	0.91811
C:\Users\jpeng\Documents\Medicago ecotype images\PI577609-015	3	11	R1	26	560.458	511.798	1.0951	566	519	1.0906	203580	5544	954.502	1350	2222	1826.5	0.51815	24.2523	0.014235	1.2165	1.4144	0.011701	0	0.027233	198036	213.231	0.027995	4376	168.308	0.021495	1.2669	7.634	5.5317	121.722	40.6263	10.5767	23.2654	57.5632	4.2543	24.8691	148308	0.7285	0.70127	1.0215	0.24601	27	25	26	0.91672
C:\Users\jpeng\Documents\Medicago ecotype images\PI577609-015	3	21	L1	25	538.468	502.299	1.072	543	512	1.0605	197427	4877	897.426	1262	2153	1788.43	0.53522	23.4791	0.013979	1.2039	1.4062	0.011612	0	0.024703	192550	195.08	0.025328	4538	181.52	0.022986	1.0747	7.8405	6.0471	118.286	50.7954	10.7762	25.6583	44.5552	5.8839	25.77	134871	0.68314	0.65844	1.023	0.21953	30	26	28	0.91828
C:\Users\jpeng\Documents\Medicago ecotype images\PI577609-015	4	1	T1	23	620.053	561.135	1.105	624	566	1.1025	228492	5805	945.956	1478	2525	1992.96	0.45036	27.9031	0.011541	1.267	1.5624	0.0091089	0	0.025406	222687	252.391	0.026068	5678	246.87	0.02485	1.0224	9.4854	7.1091	115.389	55.0861	11.4551	28.8311	43.1705	11.5695	24.7908	148223	0.6487	0.6233	1.0248	0.30498	24	32	28	0.91639
C:\Users\jpeng\Documents\Medicago ecotype images\PI577609-015	4	11	R1	23	554.175	517.758	1.0703	560	522	1.0728	204175	6366	959.92	1413	2277	1823.92	0.49486	25.3936	0.01261	1.2484	1.472	0.010101	0	0.031179	197809	276.783	0.032183	4476	194.609	0.021922	1.4223	9.0385	6.0976	116.143	44.8625	8.3886	26.163	58.9552	12.7022	26.6328	149301	0.73124	0.70006	1.0219	0.25734	28	24	25	0.91629
C:\Users\jpeng\Documents\Medicago ecotype images\PI577609-015	4	21	L1	25	583.448	525.817	1.1096	588	533	1.1032	215838	5970	997.046	1455	2311	1853.05	0.50785	24.7441	0.013491	1.2471	1.4593	0.010818	0	0.02766	209868	238.8	0.028446	5502	220.08	0.025491	1.0851	9.0662	6.8132	117.463	54.2984	13.9913	26.1757	45.1325	14.2324	26.1468	160009	0.74134	0.71368	1.0255	0.24706	27	29	27	0.91747
C:\Users\jpeng\Documents\Medicago ecotype images\PI577609-015	5	1	T1	15	559.163	545.155	1.0257	561	549	1.0219	206113	6190	914.904	1358	2321	1877.9	0.4808	26.1363	0.0079876	1.236	1.4843	0.0064627	0	0.030032	199923	412.667	0.030962	4036	269.067	0.019581	1.5337	9.2136	5.4739	122.044	39.4914	7.7836	18.6098	40.3746	11.5088	20.57	141960	0.68875	0.65872	1.0196	0.23664	20	22	20	0.92662
C:\Users\jpeng\Documents\Medicago ecotype images\PI577609-015	5	11	R1	15	485.489	496.534	0.97776	489	502	0.9741	173669	6764	864.011	1296	2080	1648.01	0.50444	24.9118	0.0091019	1.2621	1.5	0.0072115	0	0.038948	166905	450.933	0.040526	3566	237.733	0.020533	1.8968	10.2017	5.4632	116.682	75.5475	10.3938	24.8749	39.477	8.5903	20.4924	128053	0.73734	0.69839	1.0205	0.25654	20	20	20	0.92031
C:\Users\jpeng\Documents\Medicago ecotype images\PI577609-015	5	21	L1	14	493.543	486.486	1.0145	501	493	1.0162	175091	5682	781.622	1155	2086	1712.62	0.50564	24.8522	0.0081746	1.218	1.4777	0.0067114	0	0.032452	169409	405.857	0.03354	3195	228.214	0.018248	1.7784	8.9254	5.0657	121.434	33.0281	8.106	17.8736	29.0489	11.8929	20.4534	111376	0.6361	0.60365	1.0182	0.2202	19	20	20	0.92399
C:\Users\jpeng\Documents\Medicago ecotype images\PI577609-015	6	1	T1	14	402.537	433.457	0.92867	405	439	0.92255	122454	4342	678.948	967	1689	1400.95	0.53942	23.2963	0.0099932	1.2056	1.4243	0.0082889	0	0.035458	118112	310.143	0.036762	2618	187	0.021379	1.6585	8.1622	4.614	119.728	45.0293	11.9197	21.0435	38.0761	2.3105	19.2737	82743	0.67571	0.64025	1.0214	0.24967	19	22	20	0.92527
C:\Users\jpeng\Documents\Medicago ecotype images\PI577609-015	6	11	R1	11	333.933	348.465	0.9583	337	364	0.92582	90906	4271	530.445	757	1445	1218.45	0.5471	22.9691	0.0090279	1.1859	1.4271	0.0076125	0	0.046983	86635	388.273	0.049299	2293	208.454	0.025224	1.8626	9.4729	5.3827	111.797	28.0998	7.2246	20.49	44.956	6.5681	22.8696	52906	0.58199	0.535	1.0252	0.27414	18	18	18	0.91391
C:\Users\jpeng\Documents\Medicago ecotype images\PI577609-015	6	21	L1	11	371.228	405.242	0.91606	375	413	0.90799	109898	6876	617.95	917	1604	1304.95	0.53677	23.4109	0.0084294	1.2292	1.4839	0.0068579	0	0.062567	103022	625.091	0.066743	3820	347.273	0.03476	1.8	14.3195	8.5498	98.4766	40.1072	13.9447	27.7426	80.7779	12.3428	31.8971	73438	0.66824	0.60567	1.0348	0.29507	15	18	17	0.88769
C:\Users\jpeng\Documents\Medicago ecotype images\PI577609-015	7	1	T1	10	298.241	327.258	0.91133	301	330	0.91212	70597	2845	446.809	621	1316	1141.81	0.51225	24.5316	0.008758	1.1526	1.3899	0.0075988	0	0.040299	67752	284.5	0.041991	1805	180.5	0.025568	1.5762	7.9815	3.6003	112.446	21.1408	6.9393	16.9244	33.4648	12.5803	22.5182	42555	0.60279	0.56249	1.0256	0.30137	16	17	16	0.91265
C:\Users\jpeng\Documents\Medicago ecotype images\PI577609-015	7	11	R1	10	296.797	278.729	1.0648	299	284	1.0528	61077	3401	484.354	725	1222	981.354	0.51398	24.4492	0.01019	1.2452	1.4968	0.0081833	0	0.055684	57676	340.1	0.058967	1552	155.2	0.025411	2.1914	7.4769	3.2527	111.363	40.8189	13.5714	20.7125	31.116	12.4134	20.0842	46359	0.75903	0.70334	1.0254	0.26573	13	15	14	0.90899
G:\jpeng\Medicago ecotype images\PI577609-015	7	21	L1	10	292.638	274.39	1.0665	297	283	1.0495	59134	3158	431.233	611	1174	994.233	0.53915	23.3077	0.010058	1.1808	1.4169	0.0085179	0	0.053404	55976	315.8	0.056417	1454	145.4	0.024588	2.1719	7.5238	3.7039	109.698	31.486	11.1486	19.2867	39.4402	15.1352	23.5913	37055	0.62663	0.57322	1.0246	0.23402	16	17	16	0.91826
[truncated: 169 more columns]

## Sheet: PI577609-015_sz
FileName	Leave	Leaflet	Direction	Spec_1	Spec_2	Spec_3	Spec_4	Spec_5	Spec_6	Spec_7	Spec_8	Spec_9	Spec_10	Spec_11	Spec_12	Spec_13	Spec_14	Spec_15	Spec_16	Spec_17	Spec_18	Spec_19	Spec_20	Spec_21	Spec_22	Spec_23	Spec_24	Spec_25	Spec_26	Spec_27	Spec_28	Spec_29	Spec_30	Spec_31	Spec_32	Spec_33	Spec_34	Spec_35	Spec_36	Spec_37	Spec_38	Spec_39	Spec_40	Spec_41	Spec_42	Spec_43	Spec_44	Spec_45	Spec_46
C:\Users\jpeng\Documents\Medicago ecotype images\PI577609-015	1	1	T1	0.085434	0.017581	0.041145	0.0080385	0.016336	0.0076741	0.010121	0.0026386	0.0069001	0.0042489	0.0048745	0.0037416	0.0027744	0.0029029	0.0030076	0.0049236	0.0045463	0.0057424	0.0042844	0.005529	0.0073981	0.0055591	0.0023915	0.0090127	0.0061392	0.0072324	0.0061624	0.0043303	0.0043597	0.0025209	0.0031448	0.0024563	0.0034366	0.004567	0.0055276	0.0050476	0.0042238	0.004995	0.0039427	0.0035185	0.0025013	0.0027439	0.0029212	0.0029545	0.0038132	0.0020854
C:\Users\jpeng\Documents\Medicago ecotype images\PI577609-015	1	11	R1	0.05387	0.022858	0.021443	0.013332	0.013838	0.0078473	0.0073654	0.0082615	0.0037873	0.0060982	0.0040908	0.0038388	0.0044028	0.0030314	0.0041869	0.0042422	0.0062445	0.0037616	0.0070156	0.0028349	0.0060828	0.0049794	0.0027913	0.0032151	0.0043032	0.0064833	0.0042066	0.0044258	0.003198	0.0043688	0.0039094	0.0035099	0.0029989	0.005971	0.0040503	0.0051879	0.0061159	0.0051466	0.0041283	0.0030536	0.0022208	0.0024553	0.0019657	0.0020748	0.0014109	0.0021465
C:\Users\jpeng\Documents\Medicago ecotype images\PI577609-015	1	21	L1	0.07625	0.014388	0.024305	0.012682	0.0103	0.0052246	0.0071517	0.0072383	0.0031746	0.0025654	0.0029176	0.0051158	0.0032768	0.0037986	0.0024072	0.0050568	0.0040976	0.0065659	0.0045669	0.0050961	0.0022982	0.0018442	0.0066405	0.0045812	0.004228	0.0042478	0.0032347	0.0051359	0.0052526	0.0044139	0.0030284	0.0054179	0.0050716	0.0044178	0.0024225	0.0041689	0.0054719	0.0056464	0.005986	0.0045253	0.0049681	0.0030568	0.0040413	0.0041858	0.0032176	0.0035915
C:\Users\jpeng\Documents\Medicago ecotype images\PI577609-015	2	1	T1	0.080201	0.015458	0.042141	0.0082674	0.0071178	0.0045511	0.0049957	0.0047675	0.0031626	0.0033627	0.0024361	0.0019084	0.001526	0.001783	0.002222	0.0021448	0.0015508	0.0022244	0.0031853	0.0035513	0.0036437	0.0037247	0.0024451	0.0017979	0.0035592	0.0013353	0.0038537	0.0018585	0.0038437	0.003137	0.0031654	0.0023234	0.0020239	0.001849	0.0011038	0.0026267	0.0022743	0.0021504	0.0018963	0.002103	0.0021324	0.0021311	0.0017399	0.0019907	0.0018277	0.0014465
C:\Users\jpeng\Documents\Medicago ecotype images\PI577609-015	2	11	R1	0.049482	0.021124	0.023511	0.0061373	0.0062621	0.0068123	0.0046867	0.0037455	0.0013155	0.0027898	0.003414	0.0045141	0.0022591	0.0026566	0.0040943	0.0014182	0.0024913	0.0032344	0.0023961	0.0028741	0.0030851	0.0012135	0.0031522	0.0018162	0.0017348	0.001646	0.00074727	0.0022596	0.0022917	0.002818	0.0018733	0.0026499	0.0039586	0.0025987	0.0032745	0.0030202	0.0040696	0.0040436	0.0033777	0.0025565	0.0022929	0.0016283	0.001122	0.0020645	0.0014046	0.0025938
C:\Users\jpeng\Documents\Medicago ecotype images\PI577609-015	2	21	L1	0.047149	0.009459	0.024767	0.007178	0.0084709	0.0036918	0.0052611	0.0032577	0.0027306	0.0030555	0.0023915	0.0036772	0.0027133	0.0014152	0.00076174	0.001889	0.0023166	0.0036573	0.0041009	0.0046195	0.0028758	0.0010967	0.0030407	0.0032056	0.0022194	0.0025327	0.0009475	0.0023174	0.0017178	0.0031079	0.0018107	0.0028555	0.0018882	0.00086545	0.00073842	0.0020646	0.0032108	0.003298	0.0041493	0.0029489	0.0029757	0.0028315	0.0016083	0.0010265	0.0021067	0.0014238
C:\Users\jpeng\Documents\Medicago ecotype images\PI577609-015	3	1	T1	0.062528	0.017382	0.031189	0.0062453	0.0068356	0.0052823	0.0051884	0.0022472	0.0019543	0.0035839	0.0026743	0.0023224	0.0032091	0.0013696	0.0025243	0.00065931	0.0010878	0.0026785	0.0029455	0.0019628	0.0044619	0.0031338	0.0033729	0.0037529	0.0025954	0.0040033	0.0036484	0.0031185	0.0029255	0.00268	0.0020186	0.002166	0.00076139	0.0015611	0.0011218	0.0012195	0.00075007	0.0007623	0.00086143	0.00042163	0.00066975	0.00062145	0.00055562	0.0005269	0.00077551	0.00089928
C:\Users\jpeng\Documents\Medicago ecotype images\PI577609-015	3	11	R1	0.041743	0.01927	0.027399	0.0039715	0.008658	0.0052185	0.002457	0.0036682	0.0018533	0.0033831	0.0015811	0.0018943	0.0021925	0.0029523	0.0034718	0.0034635	0.0054022	0.0032447	0.0036916	0.0023077	0.0018285	0.0034222	0.002691	0.0030338	0.0014341	0.0016214	0.0023657	0.0022122	0.0027141	0.0027818	0.0022933	0.0022332	0.0018164	0.0013893	0.0009527	0.0012065	0.0018605	0.0015002	0.0019693	0.0011012	0.00050217	0.0012076	0.00054037	0.0011864	0.00067052	0.0016902
C:\Users\jpeng\Documents\Medicago ecotype images\PI577609-015	3	21	L1	0.035972	0.016705	0.022477	0.0053747	0.0088384	0.0029433	0.0028929	0.0043074	0.0017323	0.0019256	0.0012097	0.0024866	0.0013651	0.0011746	0.0019837	0.0022937	0.0021495	0.0034079	0.0033839	0.003546	0.0027563	0.0033647	0.0029141	0.003546	0.0021057	0.0025358	0.0024915	0.0021246	0.002413	0.0015694	0.0028711	0.0028785	0.0028052	0.0022498	0.0015388	0.00075451	0.00085623	0.00049397	0.00119	0.00177	0.0014289	0.0018231	0.00082793	0.0011484	0.00090932	0.0016793
C:\Users\jpeng\Documents\Medicago ecotype images\PI577609-015	4	1	T1	0.066435	0.01644	0.041505	0.0070172	0.0091841	0.0026361	0.0062796	0.0041524	0.0015841	0.0029891	0.00064682	0.0020935	0.0024273	0.001815	0.0038477	0.0025843	0.0022787	0.0015419	0.0031075	0.0033916	0.003395	0.0031282	0.0023949	0.0024138	0.0012728	0.003716	0.0037989	0.0031819	0.0019566	0.0034166	0.001991	0.0035454	0.0020505	0.0021438	0.0017035	0.00084875	0.00073331	0.0013783	0.0013652	0.001469	0.0013787	0.0011485	0.0016656	0.0019726	0.0014992	0.00054646
C:\Users\jpeng\Documents\Medicago ecotype images\PI577609-015	4	11	R1	0.04734	0.012305	0.028496	0.0054244	0.0083085	0.0040901	0.0048556	0.0030077	0.0034483	0.0019794	0.002036	0.0016335	0.0016426	0.0019223	0.0034988	0.0035144	0.0038163	0.0048956	0.0047103	0.0029945	0.0028034	0.0020303	0.0030023	0.0026497	0.0020556	0.0029536	0.0018371	0.0030049	0.0032822	0.0023351	0.0021325	0.0017143	0.0012565	0.00084604	0.0014621	0.0016663	0.001835	0.0017826	0.0020538	0.001304	0.0014618	0.00059008	0.001054	0.0010789	0.0021044	0.0013267
C:\Users\jpeng\Documents\Medicago ecotype images\PI577609-015	4	21	L1	0.04732	0.0076122	0.026742	0.0033202	0.0094597	0.0030445	0.0050406	0.0035672	0.0014685	0.0023652	0.003596	0.0025229	0.0004769	0.0015979	0.0029151	0.0013102	0.0030279	0.0022053	0.0058227	0.0029818	0.0016996	0.0015905	0.0048311	0.0020952	0.0028726	0.0023369	0.0013982	0.0012661	0.00091141	0.0018617	0.0021965	0.0021884	0.0018879	0.0024061	0.0022595	0.0018669	0.0019816	0.0019641	0.0019794	0.0022918	0.0021017	0.0023865	0.0011586	0.0020691	0.0012931	0.0016797
C:\Users\jpeng\Documents\Medicago ecotype images\PI577609-015	5	1	T1	0.052843	0.017801	0.041607	0.0044826	0.0097001	0.0040638	0.0038374	0.0019392	0.0055233	0.0056887	0.0056963	0.0046843	0.0024997	0.0020296	0.0024581	0.0030701	0.0028458	0.0027938	0.0045196	0.0021685	0.0020958	0.0021944	0.0042102	0.0016377	0.0037652	0.0013827	0.0017143	0.0018023	0.0011806	0.0010749	0.00093287	0.0013317	0.00082215	0.001274	0.00049784	0.00057917	0.00031074	0.00062208	0.00094605	0.00067603	0.00072789	0.00075766	0.00049501	0.00043488	0.00059984	0.00056528
C:\Users\jpeng\Documents\Medicago ecotype images\PI577609-015	5	11	R1	0.043311	0.020345	0.024987	0.0092792	0.0068396	0.0094496	0.0034925	0.0054816	0.0033206	0.0019325	0.0026563	0.0035369	0.0039465	0.0056522	0.0058417	0.0024011	0.0048901	0.0033768	0.0057963	0.0034135	0.0042993	0.0016581	0.0010827	0.0025033	0.0015602	0.0012521	0.0021618	0.00084298	0.0014599	0.0010726	0.0011865	0.00095557	0.0010189	0.0011343	0.00023542	0.00090742	0.0012145	0.00096694	0.0013438	0.0010202	0.00063797	0.00065955	0.00051343	0.00058917	0.00055909	0.00058961
C:\Users\jpeng\Documents\Medicago ecotype images\PI577609-015	5	21	L1	0.0403	0.011603	0.024981	0.010944	0.0066589	0.004765	0.0039484	0.0053335	0.001912	0.0026169	0.0040988	0.0030043	0.0028736	0.0039902	0.0050511	0.0035285	0.0046759	0.002774	0.0025158	0.0021229	0.0018416	0.0022728	0.0022761	0.0011125	0.0021872	0.0024169	0.0011318	0.0012683	0.0011659	0.00077105	0.0016839	0.0015239	0.0013682	0.00058824	0.0010772	0.0015253	0.0016116	0.0012907	0.0012144	0.0010286	0.00089482	0.0014507	0.00043147	0.00025955	0.00076098	0.00078112
C:\Users\jpeng\Documents\Medicago ecotype images\PI577609-015	6	1	T1	0.046306	0.020418	0.0296	0.0076506	0.0055943	0.0045251	0.0026343	0.0044106	0.0032249	0.0050003	0.0030233	0.002618	0.0050546	0.0048273	0.0029421	0.0048723	0.0044024	0.0047192	0.0043947	0.0042265	0.0029344	0.0040536	0.0028626	0.0023937	0.00096686	0.0014233	0.0022275	0.0015536	0.0009874	0.0011141	0.0011533	0.0009456	0.00080954	0.0014506	0.00033795	0.0012223	0.0010163	0.00039252	0.00043954	0.00059448	0.0007277	0.00075304	0.00053548	0.0007265	0.00053678	0.00028868
C:\Users\jpeng\Documents\Medicago ecotype images\PI577609-015	6	11	R1	0.046228	0.019386	0.02131	0.0072886	0.007227	0.0037086	0.0043428	0.0075338	0.0058462	0.0080654	0.006971	0.0065476	0.0055178	0.0070155	0.0052204	0.0056227	0.0060442	0.0034665	0.0039242	0.0015862	0.0017718	0.0030031	0.0033286	0.0018658	0.0032966	0.0010957	0.0018378	0.00056946	0.001207	0.00076681	0.0011612	0.000397	0.0004152	0.00066058	0.0010397	0.00082657	0.0011699	0.00040869	0.0008477	0.00060447	0.0006093	0.00033808	0.00041395	0.00060169	0.00067303	0.00040633
C:\Users\jpeng\Documents\Medicago ecotype images\PI577609-015	6	21	L1	0.028564	0.019399	0.021888	0.011383	0.0099483	0.0045879	0.0084702	0.0090406	0.0079541	0.011883	0.011	0.0090589	0.0072564	0.0065527	0.0091636	0.0077335	0.006619	0.0052387	0.0066918	0.0048846	0.0053284	0.0011559	0.0019667	0.0015082	0.0026702	0.0018016	0.0020874	0.0012414	0.00058198	0.0013893	0.0011713	0.0012316	0.0020479	0.0018273	0.0016537	0.0013649	0.001189	0.00091461	0.0011628	0.0008566	0.0006624	0.00094287	0.00063638	0.00061408	0.00048291	0.00061355
C:\Users\jpeng\Documents\Medicago ecotype images\PI577609-015	7	1	T1	0.038032	0.036389	0.027188	0.012207	0.012656	0.0062401	0.006317	0.005936	0.0036718	0.0042763	0.0070405	0.0083121	0.008203	0.0053666	0.0035779	0.0032878	0.001286	0.0015316	0.0021213	0.0034899	0.0014241	0.0022501	0.001175	0.0013299	0.00047728	0.0012789	0.0023458	0.00092917	0.0018755	0.0011964	0.0012079	0.00060843	0.0011679	0.00097004	0.0012207	0.00080317	0.00093261	0.00081563	0.0017813	0.00081134	0.00083912	0.00023292	0.00015684	0.00046212	0.00053724	0.0002854
C:\Users\jpeng\Documents\Medicago ecotype images\PI577609-015	7	11	R1	0.049913	0.018716	0.013428	0.018779	0.0060197	0.010232	0.010734	0.011827	0.0041409	0.0042907	0.0044633	0.005648	0.0034463	0.0040202	0.0029586	0.0018307	0.0026837	0.0030324	0.0015163	0.0011818	0.0019602	0.0013254	0.0021654	0.0021325	0.0010377	0.0011838	0.0013172	0.00098082	0.0015332	0.00089304	0.00054546	0.00064132	0.00067056	0.0010134	0.0007896	0.00094579	0.00056339	0.00091508	0.00074177	0.00040369	0.00052212	0.00069132	0.0003144	0.00091104	0.00066094	0.00049113
G:\jpeng\Medicago ecotype images\PI577609-015	7	21	L1	0.038321	0.013893	0.02455	0.0076773	0.0045706	0.0069266	0.0047137	0.0087253	0.0067114	0.011275	0.0034345	0.0049318	0.0034046	0.0041851	0.0035065	0.0026467	0.0023967	0.0016255	0.0010564	0.00088326	0.0010555	0.0018805	0.0024302	0.0019476	0.0019726	0.0014723	0.0010349	0.00067899	0.00089048	0.00089807	0.00080196	0.00077998	0.00043124	0.00056639	0.00085473	0.0011319	0.00054379	0.00062822	0.00077689	0.00055607	0.0012201	0.00090257	0.0010885	0.00015695	0.00070115	0.00060416
[truncated: 74 more columns]

## Sheet: PI577609-020_tz
FileName	Leave	Leaflet	Direction	Tooth Number	Blade Length	Blade Width	Length Width Ratio	Blade Square Length	Blade Square Width	Square Length Width Ratio	Total Blade Area	Total Tooth Area	Total Tooth Base Length	Total Length of Outer Edges	Total Blade Perimeter	Inner Perimeter	Compactness	Shape Factor	Frequency of Teeth	Perimeter Ratio	Tooth Perimeter Ratio	Tooth Num Blade Ratio	Mean Ratio Length Outer	Relative Tooth Area	Blade Area excluding Teeth	Mean Tooth Area	Tooth Area Balde Ratio	Total Valley Area	Mean Valley Area	Relative Valley Area	Tooth Valley Area Ratio	Mean Tooth Height	Mean Valley Height	Mean Angle at Tip	Maximum Left Angle	Minimum Left Angle	Mean Left Angle	Maximum Right Angle	Minimum Right Angle	Mean Right Angle	Area with Teeth Outline	Outline Teeth Area Ratio	Base Teeth Area Ratio	Lobing	THV	50% xFreq. Cut	50% yFreq. Cut	50% Freq. Cut	Base Percent
C:\Users\jpeng\Documents\Medicago ecotype images\PI577609-020	3	1	T1	25	581.946	529.295	1.0995	584	538	1.0855	207416	5865	1023.38	1490	2305	1838.38	0.49058	25.6153	0.013599	1.2538	1.456	0.010846	0	0.028277	201551	234.6	0.029099	4751	190.04	0.022906	1.2345	8.3503	5.7426	120.347	52.6528	10.52	24.8414	45.0266	12.0296	24.3465	158077	0.76213	0.73385	1.0229	0.21407	27	34	31	0.92905
C:\Users\jpeng\Documents\Medicago ecotype images\PI577609-020	3	11	R1	25	533.844	501.782	1.0639	539	510	1.0569	197564	6191	1019.7	1458	2208	1769.7	0.50924	24.6769	0.014127	1.2477	1.4298	0.011322	0	0.031337	191373	247.64	0.03235	4285	171.4	0.021689	1.4448	8.0804	5.5695	121.868	41.2252	8.2354	24.8037	46.551	12.3236	22.7306	159038	0.80499	0.77366	1.0217	0.21354	29	27	27	0.92437
C:\Users\jpeng\Documents\Medicago ecotype images\PI577609-020	3	21	L1	26	552.598	530.51	1.0416	556	536	1.0373	208801	6091	1006.91	1480	2304	1830.91	0.49429	25.4233	0.014201	1.2584	1.4698	0.011285	0	0.029171	202710	234.269	0.030048	5058	194.538	0.024224	1.2042	8.6164	6.4608	116.305	48.9418	12.1465	26.0964	74.2863	11.3953	27.9063	158197	0.75764	0.72847	1.0242	0.28458	27	26	27	0.90925
C:\Users\jpeng\Documents\Medicago ecotype images\PI577609-020	2	1	T1	28	556.023	492.016	1.1301	560	497	1.1268	176829	5630	900.758	1405	2238	1733.76	0.44365	28.3248	0.01615	1.2908	1.5598	0.012511	0	0.031839	171199	201.071	0.032886	5699	203.536	0.032229	0.98789	9.7061	7.8563	104.419	60.6639	13.9084	33.7869	65.3901	15.5692	33.762	127211	0.7194	0.68756	1.0322	0.29678	32	36	34	0.90322
C:\Users\jpeng\Documents\Medicago ecotype images\PI577609-020	2	11	R1	28	509.997	448.446	1.1373	515	457	1.1269	159381	5564	874.221	1343	2134	1665.22	0.4398	28.5728	0.016815	1.2815	1.5362	0.013121	0	0.03491	153817	198.714	0.036173	4619	164.964	0.028981	1.2046	8.9794	7.1058	108.572	49.4648	15.291	29.9997	71.5545	14.5999	33.0769	120428	0.7556	0.72069	1.029	0.2999	28	32	30	0.89541
C:\Users\jpeng\Documents\Medicago ecotype images\PI577609-020	2	21	L1	28	509.02	454.485	1.12	512	458	1.1179	161458	5048	867.809	1325	2109	1651.81	0.45616	27.5482	0.016951	1.2768	1.5268	0.013276	0	0.031265	156410	180.286	0.032274	4851	173.25	0.030045	1.0406	8.6859	7.1267	108.786	65.4246	14.8802	32.4147	66.3353	10.8322	30.4315	119979	0.7431	0.71183	1.03	0.28735	25	30	28	0.89855
C:\Users\jpeng\Documents\Medicago ecotype images\PI577609-020	1	1	T1	31	476.414	431.845	1.1032	480	434	1.106	130199	5060	797.333	1338	2138	1597.33	0.35793	35.1081	0.019407	1.3385	1.6781	0.0145	0	0.038864	125139	163.226	0.040435	5141	165.839	0.039486	0.98424	9.8137	7.9982	95.5557	74.4286	11.1414	40.118	70.1261	6.3089	37.7363	97540	0.74916	0.7103	1.0395	0.33539	34	34	34	0.87117
C:\Users\jpeng\Documents\Medicago ecotype images\PI577609-020	1	11	R1	32	441.227	406.597	1.0852	445	413	1.0775	124142	5347	781.269	1370	2069	1480.27	0.36442	34.4828	0.021618	1.3977	1.7536	0.015466	0	0.043072	118795	167.094	0.04501	4462	139.438	0.035943	1.1983	9.3817	7.7027	94.9654	65.2474	22.5568	37.7212	78.1356	13.0637	40.9823	95716	0.77102	0.72795	1.0359	0.33857	31	31	31	0.87141
C:\Users\jpeng\Documents\Medicago ecotype images\PI577609-020	1	21	L1	31	445.22	408.207	1.0907	451	418	1.0789	127755	5026	773.126	1355	2098	1516.13	0.36473	34.4535	0.020447	1.3838	1.7526	0.014776	0	0.039341	122729	162.129	0.040952	4900	158.065	0.038355	1.0257	9.8082	8.1289	92.8247	62.0525	20.7404	38.8794	82.1491	20.2749	41.8942	98015	0.76721	0.72787	1.0384	0.33728	29	33	32	0.87134
C:\Users\jpeng\Documents\Medicago ecotype images\PI577609-020	4	1	T1	19	596.726	554.083	1.077	600	557	1.0772	224186	5203	897.535	1308	2382	1971.54	0.49652	25.309	0.0096372	1.2082	1.4573	0.0079765	0	0.023208	218983	273.842	0.02376	4530	238.421	0.020206	1.1486	8.6384	5.7852	121.365	45.235	6.3567	21.8731	46.5199	3.824	22.4832	140668	0.62746	0.60425	1.0202	0.20394	23	30	25	0.93117
C:\Users\jpeng\Documents\Medicago ecotype images\PI577609-020	4	11	R1	22	531.076	498.064	1.0663	536	500	1.072	194061	5404	932.632	1344	2226	1814.63	0.49215	25.5336	0.012124	1.2267	1.4411	0.0098832	0	0.027847	188657	245.636	0.028645	3611	164.136	0.018608	1.4965	7.452	5.2138	119.531	77.9956	4.8941	26.5169	48.5405	9.5486	21.999	142436	0.73398	0.70613	1.0186	0.20685	26	28	27	0.91574
C:\Users\jpeng\Documents\Medicago ecotype images\PI577609-020	4	21	L1	20	519.527	509.974	1.0187	527	516	1.0213	192139	5280	895.519	1266	2147	1776.52	0.52379	23.991	0.011258	1.2085	1.4137	0.0093153	0	0.02748	186859	264	0.028257	4115	205.75	0.021417	1.2831	8.3671	5.5984	120.956	48.7398	10.7195	22.4435	35.8347	15.0808	23.1612	135272	0.70403	0.67655	1.0214	0.24739	24	25	25	0.92452
C:\Users\jpeng\Documents\Medicago ecotype images\PI577609-020	5	1	T1	17	588.383	542.112	1.0854	591	547	1.0804	219587	5429	910.891	1278	2302	1934.89	0.52072	24.1326	0.008786	1.1897	1.403	0.0073849	0	0.024724	214158	319.353	0.02535	4012	236	0.018271	1.3532	8.406	5.2789	126.496	37.8935	9.9827	18.3408	31.7861	9.2467	18.2972	143078	0.65158	0.62685	1.0183	0.21094	22	24	24	0.93792
C:\Users\jpeng\Documents\Medicago ecotype images\PI577609-020	5	11	R1	16	518.458	511.939	1.0127	526	519	1.0135	198443	6905	904.867	1245	2134	1793.87	0.54759	22.9484	0.0089193	1.1896	1.3759	0.0074977	0	0.034796	191538	431.562	0.03605	3605	225.312	0.018166	1.9154	9.6709	5.5395	121.022	36.7249	13.8253	21.7505	42.5331	7.155	19.9382	138627	0.69857	0.66378	1.0182	0.18546	23	22	23	0.93164
C:\Users\jpeng\Documents\Medicago ecotype images\PI577609-020	6	11	R1	12	410.903	420.117	0.97807	415	428	0.96963	132994	5574	712.027	1051	1804	1465.03	0.51353	24.4704	0.008191	1.2314	1.4761	0.0066519	0	0.041912	127420	464.5	0.043745	2564	213.667	0.019279	2.1739	9.3131	4.2125	120.725	24.5202	5.2621	18.5873	27.4499	3.8191	16.5421	90356	0.6794	0.63749	1.0193	0.30797	17	18	18	0.89982
C:\Users\jpeng\Documents\Medicago ecotype images\PI577609-020	6	21	L1	12	379.229	394.73	0.96073	383	406	0.94335	110169	4714	634.079	884	1590	1340.08	0.54761	22.9475	0.0089547	1.1865	1.3941	0.0075472	0	0.042789	105455	392.833	0.044702	2665	222.083	0.02419	1.7689	9.9197	4.7302	113.993	29.0851	14.4428	20.9246	39.8806	11.356	22.2842	73303	0.66537	0.62258	1.0242	0.22645	18	17	17	0.92878
C:\Users\jpeng\Documents\Medicago ecotype images\PI577609-020	7	11	R1	9	291.661	311.585	0.93606	295	315	0.93651	65807	3923	437.495	677	1292	1052.5	0.4954	25.3661	0.0085511	1.2276	1.5474	0.0069659	0	0.059614	61884	435.889	0.063393	1465	162.778	0.022262	2.6778	9.9033	4.2911	105.021	28.5288	17.7163	23.0693	29.3597	16.8746	21.9036	38327	0.58242	0.5228	1.0223	0.28505	17	18	17	0.91567
C:\Users\jpeng\Documents\Medicago ecotype images\PI577609-020	7	11	R1	9	335.722	354.401	0.94729	603	426	1.4155	135552	7298	550.827	800	3324	3074.83	0.15417	81.511	0.002927	1.081	1.4524	0.0027076	0	0.053839	128254	810.889	0.056903	10595	1177.22	0.078162	0.68882	11.8424	23.3061	101.219	62.2598	14.9629	28.6418	26.6241	16.1317	21.2196	40836	0.30126	0.24742	1.0782	2.7966	10	16	11	0.79467
C:\Users\jpeng\Documents\Medicago ecotype images\PI577609-020	7	11	R1	9	291.476	310.923	0.93745	295	315	0.93651	65801	3923	437.495	677	1291	1051.5	0.49612	25.3291	0.0085592	1.2278	1.5474	0.0069713	0	0.059619	61878	435.889	0.063399	1466	162.889	0.022279	2.676	9.9033	4.3194	105.021	28.5288	17.7163	23.0693	29.3597	16.8746	21.9036	38327	0.58247	0.52285	1.0223	0.28601	17	17	17	0.9154
[truncated: 169 more columns]

## Sheet: PI577609-020_sz
FileName	Leave	Leaflet	Direction	Spec_1	Spec_2	Spec_3	Spec_4	Spec_5	Spec_6	Spec_7	Spec_8	Spec_9	Spec_10	Spec_11	Spec_12	Spec_13	Spec_14	Spec_15	Spec_16	Spec_17	Spec_18	Spec_19	Spec_20	Spec_21	Spec_22	Spec_23	Spec_24	Spec_25	Spec_26	Spec_27	Spec_28	Spec_29	Spec_30	Spec_31	Spec_32	Spec_33	Spec_34	Spec_35	Spec_36	Spec_37	Spec_38	Spec_39	Spec_40	Spec_41	Spec_42	Spec_43	Spec_44	Spec_45	Spec_46
C:\Users\jpeng\Documents\Medicago ecotype images\PI577609-020	3	1	T1	0.060669	0.01097	0.03711	0.0042005	0.0029918	0.0044544	0.00497	0.0025448	0.00093217	0.002549	0.0015018	0.0011632	0.0031614	0.0031182	0.0025493	0.0021728	0.0017977	0.00057304	0.0011056	0.0019018	0.0010176	0.0020448	0.0013958	0.0016776	0.001928	0.0022407	0.003336	0.00084785	0.0013511	0.0038675	0.003256	0.0034253	0.0023814	0.001349	0.0012895	0.0024869	0.0014551	0.0018796	0.0016316	0.0019735	0.0014964	0.0016995	0.0011782	0.0010474	0.00057293	0.00078826
C:\Users\jpeng\Documents\Medicago ecotype images\PI577609-020	3	11	R1	0.037746	0.010146	0.023065	0.0044775	0.0079028	0.0042881	0.0028215	0.0027771	0.00054321	0.003292	0.0018315	0.0025418	0.001767	0.0017888	0.0013067	0.001761	0.0026117	0.0034224	0.0031681	0.0028599	0.0028256	0.0031416	0.0024031	0.0017879	0.0019393	0.00078577	0.00366	0.0020856	0.0025965	0.0024723	0.0014421	0.0013124	0.0011165	0.0012552	0.0010992	0.0015157	0.0012711	0.001756	0.0028909	0.0015313	0.0021439	0.00080148	0.0010109	0.0012317	0.001107	0.0013903
C:\Users\jpeng\Documents\Medicago ecotype images\PI577609-020	3	21	L1	0.043473	0.021444	0.034017	0.0081781	0.0094852	0.0053589	0.0053656	0.0020085	0.0030264	0.0037971	0.0022066	0.0041216	0.0031561	0.0034131	0.0027628	0.0032351	0.0022282	0.00083559	0.0016959	0.0025924	0.0046019	0.0032594	0.002186	0.0029766	0.0020992	0.0033845	0.0029159	0.0026406	0.0027674	0.00091125	0.0018046	0.0033239	0.0021879	0.0027626	0.00026033	0.001648	0.0017638	0.0022397	0.0016852	0.0013289	0.0016241	0.0011589	0.0010752	0.00088961	0.00099444	0.0010886
C:\Users\jpeng\Documents\Medicago ecotype images\PI577609-020	2	1	T1	0.082594	0.010618	0.038787	0.0051393	0.0084693	0.0040948	0.0062511	0.0037029	0.00094532	0.0037822	0.0016889	0.0027015	0.0021618	0.0014421	0.0025849	0.0019493	0.0031332	0.0020639	0.0024504	0.0016626	0.00099058	0.0015307	0.00231	0.0013443	0.0013548	0.0026999	0.0027406	0.0021548	0.0026483	0.0022158	0.0058967	0.0038321	0.0044457	0.0024824	0.0021864	0.0031699	0.0031997	0.0028422	0.0017189	0.0018201	0.0018935	0.0016797	0.0016688	0.0021731	0.0018842	0.0017165
C:\Users\jpeng\Documents\Medicago ecotype images\PI577609-020	2	11	R1	0.058226	0.023728	0.033897	0.007988	0.0043792	0.0058101	0.0073706	0.0041103	0.0025868	0.0037163	0.0024598	0.0039243	0.0013901	0.0016848	0.002556	0.0031864	0.0023327	0.0024522	0.003483	0.0035246	0.005617	0.0030096	0.002655	0.0034104	0.0033833	0.0035077	0.0029848	0.0024623	0.0015078	0.0024784	0.0028316	0.0019552	0.0016944	0.001442	0.0015563	0.0015373	0.0025755	0.0019209	0.0047307	0.0027053	0.0030739	0.0018665	0.0024972	0.0011848	0.0022905	0.00078204
C:\Users\jpeng\Documents\Medicago ecotype images\PI577609-020	2	21	L1	0.049302	0.015304	0.028206	0.0074502	0.013315	0.0066542	0.0032539	0.0061476	0.00074673	0.0036727	0.0012827	0.0029665	0.00072667	0.0029566	0.0016625	0.0031392	0.0021728	0.0038756	0.0032931	0.0030832	0.0033063	0.0044465	0.0037764	0.0026161	0.0023039	0.0022223	0.0031252	0.0017209	0.0021711	0.0018674	0.0011998	0.0015902	0.0010401	0.0018332	0.0023859	0.0031305	0.0049332	0.0031027	0.0034918	0.002436	0.0025731	0.002068	0.0038686	0.0020572	0.0028427	0.0014434
C:\Users\jpeng\Documents\Medicago ecotype images\PI577609-020	1	1	T1	0.085898	0.0099747	0.032157	0.00891	0.0059649	0.0036479	0.0068328	0.0042135	0.0032911	0.0037123	0.0027503	0.0053343	0.0034642	0.002995	0.0042104	0.0031018	0.0039492	0.0027843	0.001412	0.00066225	0.0024874	0.0037233	0.0022761	0.0042297	0.0033771	0.0044071	0.0038476	0.0043791	0.0030644	0.0047582	0.0032119	0.0052845	0.0052287	0.0048138	0.0052865	0.004504	0.0040672	0.0051109	0.001209	0.0023318	0.0013449	0.0026439	0.0033064	0.0039055	0.003044	0.0016584
C:\Users\jpeng\Documents\Medicago ecotype images\PI577609-020	1	11	R1	0.052149	0.023327	0.019264	0.011847	0.01123	0.003344	0.0070555	0.006024	0.0010606	0.0058351	0.0015111	0.005125	0.0015812	0.0021942	0.0033274	0.0036089	0.0030597	0.0042549	0.0018937	0.0065279	0.0048172	0.0079844	0.0025778	0.0051213	0.0033563	0.0036679	0.0021801	0.0016991	0.0024154	0.0029469	0.0023139	0.0022436	0.0015881	0.0026712	0.0030339	0.0025332	0.0024646	0.0025289	0.0040474	0.0033234	0.0024563	0.0024757	0.0034699	0.0041006	0.0046637	0.0038274
C:\Users\jpeng\Documents\Medicago ecotype images\PI577609-020	1	21	L1	0.055165	0.018656	0.023345	0.012267	0.0081654	0.005195	0.0080445	0.0060384	0.0038653	0.0049664	0.0037866	0.0041959	0.0030238	0.0033939	0.0025658	0.0010285	0.0037824	0.0036467	0.0031743	0.0043284	0.0038784	0.0062655	0.0032639	0.0047969	0.0019933	0.0022452	0.0018986	0.0020665	0.0032134	0.00295	0.0023493	0.0016685	0.0020748	0.0023102	0.0017155	0.0015917	0.0025044	0.0014637	0.002461	0.0050588	0.0052061	0.0055192	0.0041566	0.0045984	0.0025723	0.0025583
C:\Users\jpeng\Documents\Medicago ecotype images\PI577609-020	4	1	T1	0.044021	0.01091	0.033803	0.0016115	0.00693	0.0048406	0.0039611	0.0028964	0.0025348	0.0021708	0.0017238	0.0011952	0.0019164	0.001459	0.0020995	0.0026851	0.0039865	0.0022614	0.0029589	0.0018561	0.0026972	0.0017929	0.0033308	0.003625	0.0021939	0.0022274	0.0014878	0.0016971	0.00093224	0.0019717	0.0011964	0.0023081	0.0017106	0.0025974	0.0011149	0.0017649	0.00066376	0.0012433	0.00099455	0.00080782	0.00070808	0.00065472	0.00076698	0.00085111	0.0011421	0.00084717
C:\Users\jpeng\Documents\Medicago ecotype images\PI577609-020	4	11	R1	0.038616	0.012356	0.021373	0.0071545	0.0047436	0.0041535	0.0058128	0.0052887	0.0033242	0.001826	0.0026232	0.0026859	0.0014559	0.0023836	0.0012953	0.0030809	0.0026856	0.0022686	0.0034547	0.0028369	0.0016094	0.0030718	0.0026797	0.0031665	0.0027699	0.0017178	0.002379	0.0018519	0.0015623	0.0016211	0.0014075	0.0022963	0.0010253	0.0014529	0.0016765	0.0014456	0.0018201	0.00093331	0.0013734	0.00075332	0.00082095	0.00067982	0.0011529	0.00069131	0.0014902	0.0012798
C:\Users\jpeng\Documents\Medicago ecotype images\PI577609-020	4	21	L1	0.031987	0.021054	0.028408	0.0040841	0.0069791	0.005461	0.0044527	0.0028625	0.0037832	0.0031934	0.0030308	0.0025243	0.0032749	0.0014331	0.0016778	0.0020743	0.0029134	0.0027914	0.0038379	0.0035427	0.0035333	0.0025971	0.0050519	0.0026376	0.002521	0.001694	0.0021698	0.0010172	0.0022994	0.0010955	0.0018964	0.0024391	0.0016404	0.0017428	0.0013094	0.001772	0.0013372	0.0011769	0.00063929	0.00047084	0.00069068	0.00066444	0.00089084	0.0012896	0.0008683	0.0014926
C:\Users\jpeng\Documents\Medicago ecotype images\PI577609-020	5	1	T1	0.04844	0.017323	0.034803	0.0016914	0.0051279	0.0051176	0.005883	0.0026731	0.0016748	0.0026405	0.0021374	0.0024575	0.0025924	0.0027638	0.0016456	0.0020669	0.0011315	0.0018465	0.0013957	0.0033404	0.0025803	0.003199	0.0028478	0.0034854	0.0031662	0.0029132	0.0016599	0.0020312	0.002221	0.0016975	0.0017424	0.0011949	0.0003563	0.0009927	0.00061296	0.0011106	0.00056382	0.00047395	0.00027174	0.00053029	0.00026737	0.00025509	0.0005269	0.00053975	0.00066601	8.5571e-05
C:\Users\jpeng\Documents\Medicago ecotype images\PI577609-020	5	11	R1	0.014815	0.015982	0.021697	0.0026287	0.0055587	0.0035742	0.0039181	0.0039417	0.0010215	0.003051	0.0020725	0.0021341	0.0026385	0.0024822	0.0022509	0.0038203	0.0037097	0.0026642	0.0039775	0.0044852	0.003087	0.0041594	0.0024761	0.0039189	0.0022031	0.0015445	0.0013792	0.0014364	0.00085687	0.0014948	0.00062851	0.00076838	0.0011066	0.00050643	0.00054669	0.00078087	0.00092448	0.00069313	0.00043346	0.0010259	0.0013916	0.00096395	0.0009012	0.00075833	0.00091055	0.00078175
C:\Users\jpeng\Documents\Medicago ecotype images\PI577609-020	6	11	R1	0.015986	0.030376	0.020826	0.012562	0.010733	0.0099175	0.0096838	0.0064388	0.0058853	0.0047014	0.0083573	0.0071067	0.0073311	0.0022863	0.0041141	0.0057712	0.0041862	0.002669	0.0026389	0.0023428	0.0010793	0.0024462	0.0019091	0.0022504	0.0023648	0.0023254	0.0029329	0.0013796	0.00094642	0.0016374	0.0025782	0.0018036	0.0027627	0.0011482	0.0011332	0.00098993	0.0018061	0.0014071	0.0012415	0.0012599	0.00092627	0.0012689	0.0014203	0.0017771	0.0013852	0.0013432
C:\Users\jpeng\Documents\Medicago ecotype images\PI577609-020	6	21	L1	0.033012	0.010927	0.028947	0.0048767	0.0036873	0.0043502	0.005332	0.002896	0.0022919	0.0059187	0.0048495	0.007117	0.0096755	0.0045944	0.0061562	0.0031272	0.0054798	0.0022093	0.0024291	0.0012922	0.0045397	0.0016373	0.0017036	0.00035851	0.0023492	0.001287	0.0018117	0.0013225	0.0010866	0.0012591	0.00077891	0.00042102	0.00038193	0.0014234	0.00080703	0.0007696	0.00033105	0.00092227	0.0007133	0.000511	0.00048687	0.00064057	0.00044022	0.00057041	0.00041158	0.00047195
C:\Users\jpeng\Documents\Medicago ecotype images\PI577609-020	7	11	R1	0.049515	0.017982	0.020698	0.0085829	0.0053707	0.0048085	0.0071435	0.0049337	0.0063767	0.0060531	0.0067796	0.0081181	0.0075592	0.0055317	0.0057366	0.0034357	0.0057163	0.0033094	0.0025007	0.0025055	0.0014665	0.0022493	0.0012804	0.0012176	0.00070101	0.0016645	0.0013054	0.001184	0.0021237	0.0011189	0.00056996	0.0011242	0.00064886	0.00099666	0.00068485	0.00075446	0.001077	0.00057408	0.00097016	0.00067673	0.00094053	0.00045254	0.00055529	0.00080042	0.00091517	0.00039554
C:\Users\jpeng\Documents\Medicago ecotype images\PI577609-020	7	11	R1	0.49498	0.50623	0.30214	0.17837	0.17377	0.036791	0.048491	0.049208	0.037152	0.038385	0.032615	0.037842	0.035734	0.039086	0.021732	0.026335	0.0082011	0.005285	0.0097203	0.0092588	0.0077181	0.0090022	0.0099105	0.0073398	0.012844	0.0072727	0.0091621	0.0046484	0.0057527	0.0061284	0.0030948	0.0045634	0.0090217	0.0044797	0.0042269	0.0073061	0.0047585	0.0041303	0.0051312	0.0063007	0.0030948	0.0034751	0.002658	0.0023692	0.0028385	0.0054827
C:\Users\jpeng\Documents\Medicago ecotype images\PI577609-020	7	11	R1	0.049156	0.01842	0.020793	0.0088348	0.0056984	0.0049758	0.0069331	0.0051414	0.0062759	0.0060851	0.006878	0.0081089	0.0074448	0.0056101	0.0057179	0.0035511	0.0056225	0.0034478	0.0023781	0.0025892	0.0013757	0.0023382	0.0012521	0.0011637	0.00071071	0.0017627	0.0012046	0.0012379	0.0021409	0.0010678	0.00049328	0.0011602	0.00071241	0.00091739	0.00070297	0.00075631	0.0010701	0.00054205	0.00091798	0.00070479	0.0009545	0.00040734	0.00055592	0.00084948	0.00090899	0.00037785
[truncated: 74 more columns]

## Sheet: PI577609-019_tz
FileName	Leave	Leaflet	Direction	Tooth Number	Blade Length	Blade Width	Length Width Ratio	Blade Square Length	Blade Square Width	Square Length Width Ratio	Total Blade Area	Total Tooth Area	Total Tooth Base Length	Total Length of Outer Edges	Total Blade Perimeter	Inner Perimeter	Compactness	Shape Factor	Frequency of Teeth	Perimeter Ratio	Tooth Perimeter Ratio	Tooth Num Blade Ratio	Mean Ratio Length Outer	Relative Tooth Area	Blade Area excluding Teeth	Mean Tooth Area	Tooth Area Balde Ratio	Total Valley Area	Mean Valley Area	Relative Valley Area	Tooth Valley Area Ratio	Mean Tooth Height	Mean Valley Height	Mean Angle at Tip	Maximum Left Angle	Minimum Left Angle	Mean Left Angle	Maximum Right Angle	Minimum Right Angle	Mean Right Angle	Area with Teeth Outline	Outline Teeth Area Ratio	Base Teeth Area Ratio	Lobing	THV	50% xFreq. Cut	50% yFreq. Cut	50% Freq. Cut	Base Percent
C:\Users\jpeng\Documents\Medicago ecotype images\PI577609-019	1	1	T1	27	459.167	404.422	1.1354	461	418	1.1029	119644	5546	730.539	1358	2116	1488.54	0.33579	37.4232	0.018139	1.4215	1.8589	0.01276	0	0.046354	114098	205.407	0.048607	5274	195.333	0.044081	1.0516	11.8477	9.9067	83.1766	83.4519	18.3122	43.438	74.9664	15.274	46.7312	85673	0.71607	0.66971	1.0441	0.46888	28	30	29	0.84984
C:\Users\jpeng\Documents\Medicago ecotype images\PI577609-019	1	21	L1	28	417.873	371.776	1.124	422	384	1.099	109378	5759	777.843	1426	2114	1465.84	0.30756	40.8583	0.019102	1.4422	1.8333	0.013245	0	0.052652	103619	205.679	0.055579	5077	181.321	0.046417	1.1343	10.7653	10.1137	87.0604	90.018	13.2201	43.7802	77.2143	11.2491	42.4625	86477	0.79063	0.73797	1.0464	0.50644	17	26	21	0.81709
C:\Users\jpeng\Documents\Medicago ecotype images\PI577609-019	1	11	R1	31	457.478	397.725	1.1502	462	405	1.1407	120393	6920	840.838	1559	2274	1555.84	0.29257	42.9516	0.019925	1.4616	1.8541	0.013632	0	0.057478	113473	223.226	0.060984	5489	177.065	0.045592	1.2607	10.6642	10.6152	92.2461	76.0339	5.6251	39.8279	81.711	17.3136	41.5642	89994	0.7475	0.69002	1.0456	0.72256	10	28	16	0.81941
C:\Users\jpeng\Documents\Medicago ecotype images\PI577609-019	2	1	T1	33	553.058	507.048	1.0907	556	516	1.0775	184204	6134	1032.21	1574	2256	1714.21	0.45481	27.6299	0.019251	1.3161	1.5249	0.014628	0	0.0333	178070	185.879	0.034447	5744	174.061	0.031183	1.0679	8.6313	6.8648	112.273	60.8432	12.1489	30.2505	57.5534	11.338	30.2326	153840	0.83516	0.80186	1.0312	0.26342	31	35	33	0.9076
C:\Users\jpeng\Documents\Medicago ecotype images\PI577609-019	2	11	R1	30	509.828	476.455	1.07	513	482	1.0643	171497	6611	1004.23	1520	2242	1726.23	0.42874	29.3099	0.017379	1.2988	1.5136	0.013381	0	0.038549	164886	220.367	0.040094	4893	163.1	0.028531	1.3511	8.6779	8.0514	112.583	57.7065	8.4613	27.6328	88.5083	6.1216	31.7428	135075	0.78762	0.74907	1.0285	0.47355	12	20	14	0.84085
C:\Users\jpeng\Documents\Medicago ecotype images\PI577609-019	2	21	L1	30	502.506	474.004	1.0601	506	484	1.0455	172220	5534	990.003	1475	2112	1627	0.48518	25.9003	0.018439	1.2981	1.4899	0.014205	0	0.032133	166686	184.467	0.0332	4764	158.8	0.027662	1.1616	8.221	6.3446	113.518	52.8936	11.5739	28.4446	45.8973	8.9758	29.9289	145161	0.84288	0.81075	1.0277	0.26588	31	29	30	0.90214
C:\Users\jpeng\Documents\Medicago ecotype images\PI577609-019	3	1	T1	25	631.456	549.402	1.1494	633	554	1.1426	237806	5993	1066.86	1555	2456	1967.86	0.49542	25.3649	0.012704	1.2481	1.4575	0.010179	0	0.025201	231813	239.72	0.025853	5653	226.12	0.023771	1.0601	8.6201	6.1944	121.085	51.7855	11.9333	24.9008	45.076	9.7431	23.4854	177101	0.74473	0.71953	1.0238	0.21252	27	31	29	0.92641
C:\Users\jpeng\Documents\Medicago ecotype images\PI577609-019	3	11	R1	28	547.43	506.063	1.0817	552	512	1.0781	204264	5200	968.703	1355	2185	1798.7	0.53765	23.3728	0.015567	1.2148	1.3988	0.012815	0	0.025457	199064	185.714	0.026122	3720	132.857	0.018212	1.3978	6.7344	4.7726	126.064	40.2739	8.0937	22.034	44.3462	9.1222	22.2044	151886	0.74358	0.71812	1.0182	0.22407	24	28	26	0.92456
C:\Users\jpeng\Documents\Medicago ecotype images\PI577609-019	3	21	L1	27	573.586	534.649	1.0728	578	545	1.0606	225051	5431	1049.32	1468	2285	1866.32	0.54165	23.2002	0.014467	1.2243	1.399	0.011816	0	0.024132	219620	201.148	0.024729	4717	174.704	0.02096	1.1514	7.2766	5.2685	125.719	35.3403	5.6481	22.2696	51.1177	3.347	21.9533	173445	0.77069	0.74656	1.021	0.22851	27	28	28	0.9261
C:\Users\jpeng\Documents\Medicago ecotype images\PI577609-019	4	11	R1	27	603.433	549.477	1.0982	608	561	1.0838	237035	7366	1085.24	1662	2525	1948.24	0.4672	26.8974	0.013859	1.296	1.5315	0.010693	0	0.031076	229669	272.815	0.032072	5337	197.667	0.022516	1.3802	9.4735	6.9639	115.687	57.1653	9.3883	28.5445	52.8602	11.959	26.5138	185111	0.78094	0.74987	1.0225	0.2693	26	27	27	0.90785
C:\Users\jpeng\Documents\Medicago ecotype images\PI577609-019	4	21	L1	25	575.074	553.297	1.0394	579	559	1.0358	222613	6081	961.909	1442	2420	1939.91	0.47767	26.3075	0.012887	1.2475	1.4991	0.010331	0	0.027316	216532	243.24	0.028084	5451	218.04	0.024486	1.1156	9.444	7.29	116.19	50.258	4.2816	27.1129	42.3064	3.5436	26.5939	155050	0.6965	0.66918	1.0245	0.25342	27	29	28	0.91123
C:\Users\jpeng\Documents\Medicago ecotype images\PI577609-019	6	1	T1	16	475.054	508.792	0.93369	476	510	0.93333	166463	5315	867.724	1233	2055	1689.72	0.49534	25.3692	0.009469	1.2162	1.421	0.0077859	0	0.031929	161148	332.188	0.032982	3402	212.625	0.020437	1.5623	8.2579	4.4153	121.895	55.952	1.963	21.4534	39.2802	6.3691	19.2375	124329	0.74689	0.71496	1.0204	0.2151	19	24	21	0.93134
C:\Users\jpeng\Documents\Medicago ecotype images\PI577609-019	6	11	R1	17	432.078	461.062	0.93714	438	475	0.92211	146229	4900	811.304	1156	1859	1514.3	0.53172	23.6333	0.011226	1.2276	1.4249	0.0091447	0	0.033509	141329	288.235	0.034671	2735	160.882	0.018704	1.7916	7.1962	3.9832	125.835	43.5848	3.3724	16.0959	67.5183	2.4148	21.291	109069	0.74588	0.71237	1.0187	0.24843	14	20	18	0.91582
C:\Users\jpeng\Documents\Medicago ecotype images\PI577609-019	6	21	L1	13	397.94	446.84	0.89056	405	456	0.88816	133162	5951	758.498	1107	1771	1422.5	0.53352	23.5536	0.0091389	1.245	1.4595	0.0073405	0	0.04469	127211	457.769	0.046781	3751	288.538	0.028169	1.5865	11.0049	5.8658	115.738	37.0432	10.6667	23.0502	32.4396	14.033	20.1685	99828	0.74967	0.70498	1.0282	0.23961	18	17	18	0.91873
G:\jpeng\Medicago ecotype images\PI577609-019	7	1	T1	9	306.216	371.264	0.82479	309	372	0.83065	81066	1930	437.421	600	1379	1216.42	0.5357	23.4579	0.0073988	1.1337	1.3717	0.0065265	0	0.023808	79136	214.444	0.024388	1380	153.333	0.017023	1.3986	5.039	3.0509	119.111	22.032	3.5519	12.9912	24.6235	5.9018	13.8661	35244	0.43476	0.41095	1.017	0.27521	15	19	17	0.9381
G:\jpeng\Medicago ecotype images\PI577609-019	7	11	R1	9	284.776	306.757	0.92834	287	313	0.91693	63994	3920	426.029	677	1253	1002.03	0.51221	24.5337	0.0089818	1.2505	1.5891	0.0071828	0	0.061256	60074	435.556	0.065253	1484	164.889	0.02319	2.6415	10.1249	4.9698	102.327	34.2209	14.9748	25.5224	30.4763	17.0063	22.9141	35718	0.55815	0.49689	1.0232	0.33656	18	18	18	0.89946
G:\jpeng\Medicago ecotype images\PI577609-019	7	21	L1	8	280.896	288.543	0.9735	285	294	0.96939	62126	2902	362.645	507	1156	1011.64	0.58421	21.5101	0.0079079	1.1427	1.3981	0.0069204	0	0.046712	59224	362.75	0.049	1627	203.375	0.026189	1.7837	9.1783	4.5292	98.0027	49.7457	13.6444	26.8252	30.4126	17.1687	22.5045	27762	0.44687	0.40015	1.0262	0.26345	14	16	15	0.91078
[truncated: 169 more columns]

## Sheet: PI577609-019_sz
FileName	Leave	Leaflet	Direction	Spec_1	Spec_2	Spec_3	Spec_4	Spec_5	Spec_6	Spec_7	Spec_8	Spec_9	Spec_10	Spec_11	Spec_12	Spec_13	Spec_14	Spec_15	Spec_16	Spec_17	Spec_18	Spec_19	Spec_20	Spec_21	Spec_22	Spec_23	Spec_24	Spec_25	Spec_26	Spec_27	Spec_28	Spec_29	Spec_30	Spec_31	Spec_32	Spec_33	Spec_34	Spec_35	Spec_36	Spec_37	Spec_38	Spec_39	Spec_40	Spec_41	Spec_42	Spec_43	Spec_44	Spec_45	Spec_46
C:\Users\jpeng\Documents\Medicago ecotype images\PI577609-019	1	1	T1	0.097838	0.018034	0.031057	0.023317	0.021404	0.011186	0.0073594	0.0083776	0.0059431	0.0044204	0.0063123	0.0066392	0.0037331	0.0014795	0.0046637	0.0023189	0.0036699	0.0059024	0.0044232	0.0010427	0.0012422	0.0030381	0.0034224	0.0010701	0.0041288	0.0038522	0.0059053	0.0027736	0.0054768	0.004479	0.0033832	0.0044741	0.0025191	0.0040057	0.0054728	0.0050639	0.0046249	0.0051256	0.0033225	0.0026043	0.0047147	0.0056102	0.0035771	0.0033774	0.0021893	0.002769
C:\Users\jpeng\Documents\Medicago ecotype images\PI577609-019	1	21	L1	0.075276	0.024753	0.020358	0.027063	0.024628	0.012547	0.019111	0.013643	0.014063	0.0092469	0.010069	0.0062876	0.0084344	0.0038891	0.0068515	0.0055364	0.0069136	0.0038001	0.0031347	0.0026405	0.0060659	0.0025175	0.0030751	0.0065077	0.0047677	0.0040333	0.0034294	0.0033718	0.0027832	0.0022785	0.0033201	0.0027089	0.0021962	0.0027755	0.0023117	0.0028869	0.0028138	0.002664	0.0029647	0.0031282	0.0049279	0.0057911	0.0049136	0.0041837	0.0041631	0.004692
C:\Users\jpeng\Documents\Medicago ecotype images\PI577609-019	1	11	R1	0.092169	0.068981	0.043012	0.044743	0.038201	0.028202	0.021619	0.015453	0.012609	0.011957	0.0070872	0.0050251	0.0022432	0.0018798	0.0024253	0.006131	0.0034099	0.0053596	0.0033661	0.005438	0.0036004	0.0032603	0.0033579	0.004385	0.0035755	0.0052819	0.0044975	0.0021002	0.0027428	0.0023054	0.0019442	0.0023842	0.0037521	0.0030717	0.0034337	0.0037127	0.0018843	0.0030722	0.0015506	0.0025349	0.0032219	0.0037033	0.0043585	0.0034263	0.0041781	0.0031676
C:\Users\jpeng\Documents\Medicago ecotype images\PI577609-019	2	1	T1	0.073289	0.0079971	0.035058	0.0045131	0.0077293	0.004085	0.0059442	0.0032892	0.0014124	0.0023207	0.0015794	0.0022508	0.0022518	0.0010558	0.0012289	0.0025263	0.0017954	0.0019222	0.0024661	0.0016545	0.0021169	0.0016763	0.0045977	0.0035493	0.0039751	0.00084101	0.0028648	0.0021697	0.0032666	0.0033505	0.0035546	0.0028532	0.003342	0.0023767	0.0028053	0.0023325	0.0017686	0.0030306	0.0019883	0.0012653	0.0016621	0.00080836	0.0025487	0.0024862	0.0026977	0.0016156
C:\Users\jpeng\Documents\Medicago ecotype images\PI577609-019	2	11	R1	0.052092	0.034491	0.013505	0.033245	0.018042	0.023637	0.016096	0.019436	0.014046	0.012402	0.0075469	0.007013	0.0068164	0.007761	0.0057942	0.0050814	0.002561	0.0045896	0.0035174	0.0032414	0.0027706	0.0030127	0.003582	0.0024692	0.0017964	0.0012764	0.0007541	0.002368	0.0032743	0.0038998	0.0033957	0.0022971	0.0022146	0.0026455	0.0014638	0.0020389	0.0024144	0.0020455	0.0019552	0.0021752	0.002454	0.0032358	0.002288	0.0018553	0.0016238	0.0015679
C:\Users\jpeng\Documents\Medicago ecotype images\PI577609-019	2	21	L1	0.039278	0.016346	0.021442	0.010767	0.010467	0.0029892	0.0045306	0.0030154	0.0032478	0.0020708	0.0014655	0.0030612	0.0020892	0.0029699	0.0017297	0.0032351	0.0020996	0.0029106	0.0038637	0.0036953	0.0034534	0.0028904	0.001706	0.0029185	0.0021327	0.0015748	0.0021419	0.0018711	0.002435	0.0016816	0.00145	0.00084569	0.0014302	0.0027117	0.0028438	0.0029071	0.002094	0.0025611	0.0028918	0.0029608	0.0028792	0.0022135	0.0022594	0.0025582	0.001702	0.0031495
C:\Users\jpeng\Documents\Medicago ecotype images\PI577609-019	3	1	T1	0.050636	0.0083673	0.030807	0.0075278	0.0047293	0.0023101	0.0034524	0.0041503	0.0023695	0.0031793	0.0012978	0.0017914	0.0017657	0.0015143	0.002357	0.001925	0.0011611	0.00059129	0.0016321	0.0013081	0.0019047	0.0022192	0.0026867	0.0023936	0.0023865	0.0022399	0.0025494	0.0033353	0.0023899	0.002724	0.0010549	0.0029856	0.0019604	0.0027296	0.00083455	0.00095602	0.0009441	0.0012505	0.0012128	0.00051016	0.0010291	0.0010399	0.0018092	0.0013183	0.0016293	0.0016602
C:\Users\jpeng\Documents\Medicago ecotype images\PI577609-019	3	11	R1	0.034959	0.015402	0.021977	0.0053177	0.0056252	0.0032838	0.0027863	0.0036871	0.0019086	0.0038186	0.0012587	0.002547	0.0029186	0.0023522	0.0026785	0.0027882	0.0014541	0.0030825	0.0028515	0.0027204	0.0025826	0.0028555	0.0037009	0.0026576	0.0031	0.0019227	0.0011389	0.0010505	0.00173	0.00073911	0.0022643	0.0018873	0.0017087	0.0016358	0.0006583	0.00081758	0.001121	0.0010885	0.00075724	0.0020876	0.0019605	0.0015693	0.0015158	0.00085282	0.0010632	0.0011468
C:\Users\jpeng\Documents\Medicago ecotype images\PI577609-019	3	21	L1	0.030089	0.019973	0.022426	0.0042069	0.0058387	0.0034772	0.0025824	0.0049076	0.0013895	0.0035679	0.0015697	0.0032129	0.0022211	0.00088505	0.001535	0.0017593	0.0029295	0.0033055	0.0034236	0.0031436	0.0016311	0.0020167	0.0014755	0.0032817	0.0014306	0.003527	0.0014289	0.0013938	0.0016761	0.0015308	0.0020202	0.0017954	0.0018166	0.0015884	0.00082481	0.0015688	0.0019784	0.001768	0.0018683	0.0014055	0.00088358	0.0012267	0.00065861	0.001288	0.0011256	0.0012444
C:\Users\jpeng\Documents\Medicago ecotype images\PI577609-019	4	11	R1	0.057281	0.017406	0.020098	0.011106	0.0086995	0.0037023	0.0031288	0.0033424	0.0029953	0.0040819	0.0013965	0.0027719	0.00031301	0.0023746	0.0032902	0.0044839	0.0039352	0.0044489	0.0032432	0.0022917	0.0020893	0.0040714	0.0019943	0.0023541	0.001744	0.001179	0.0023542	0.0013111	0.0019235	0.0015594	0.0018417	0.0012824	0.0029132	0.0021032	0.0022196	0.0017193	0.0023198	0.0030833	0.0026452	0.0034596	0.0018299	0.0019665	0.00097349	0.00088873	0.0015312	0.0011889
C:\Users\jpeng\Documents\Medicago ecotype images\PI577609-019	4	21	L1	0.047611	0.022495	0.027276	0.0059946	0.0095956	0.0044553	0.0025963	0.0034398	0.0018375	0.0027454	0.0021098	0.0026277	0.0029625	0.0015028	0.0013961	0.00097272	0.0029633	0.0035682	0.0054469	0.0032666	0.0019989	0.0021953	0.0052081	0.0030718	0.0034369	0.00073768	0.00080596	0.0011803	0.0026777	0.0029281	0.0030186	0.0033	0.0030252	0.0029058	0.0011297	0.0022147	0.0015164	0.0013385	0.0011984	0.0015621	0.001347	0.0013082	0.0015169	0.001827	0.0022539	0.0022439
C:\Users\jpeng\Documents\Medicago ecotype images\PI577609-019	6	1	T1	0.047772	0.0075926	0.040521	0.0080867	0.0046734	0.0029078	0.0020321	0.0046814	0.0047283	0.0030982	0.0041962	0.0042538	0.0012084	0.0025865	0.0022681	0.0046173	0.0032032	0.0046706	0.0037369	0.0020618	0.0013378	0.0038453	0.003702	0.0037717	0.0024256	0.0012565	0.0010312	0.0019857	0.0017015	0.0012875	0.00030286	0.00076558	0.0010647	0.0009231	0.00061729	0.0004932	0.00060264	0.00055784	0.0007726	0.00052505	0.00051323	0.00065174	0.00059608	0.00092168	0.00050084	0.00029369
C:\Users\jpeng\Documents\Medicago ecotype images\PI577609-019	6	11	R1	0.050128	0.015843	0.027498	0.0095193	0.0040622	0.0066332	0.0050998	0.0050798	0.0048988	0.0067777	0.0090241	0.0081859	0.0049348	0.0044341	0.0044752	0.0061095	0.0033251	0.0047366	0.0022079	0.0034468	0.00078938	0.0038614	0.00096202	0.0016952	0.0019529	0.00053368	0.0024582	0.001643	0.0017846	0.00076488	0.00053519	0.00045412	0.00049674	0.00059517	0.00074981	0.00077174	0.00051762	0.00076571	0.00054075	0.00055594	0.00062742	0.00081039	0.0010806	0.00063371	0.00092168	0.00031864
C:\Users\jpeng\Documents\Medicago ecotype images\PI577609-019	6	21	L1	0.03211	0.017323	0.021757	0.0082022	0.0063926	0.0022904	0.0038489	0.0040607	0.0073654	0.0064048	0.0048608	0.0039245	0.0099106	0.0057038	0.0080436	0.003539	0.0064582	0.0026303	0.002503	0.0027807	0.0023134	0.0027978	0.0025738	0.0016879	0.0018759	0.00087045	0.0024917	0.00086273	0.0011735	0.0014257	0.0016403	0.0015287	0.001023	0.0012391	0.00081054	0.00091706	0.00060199	0.00046311	0.00035613	0.00094658	0.00046372	0.00088696	0.00052841	0.00072573	0.00054632	0.0006569
G:\jpeng\Medicago ecotype images\PI577609-019	7	1	T1	0.051289	0.040628	0.037474	0.0048927	0.0036101	0.0086036	0.0049046	0.0049548	0.0050887	0.0036784	0.0061874	0.0034947	0.00392	0.0022563	0.0055846	0.0040888	0.0035849	0.0033254	0.0013741	0.0019745	0.00053964	0.0018138	0.0012828	0.0014306	0.00040043	0.001707	0.0012203	0.001317	0.00086758	0.001022	0.00087359	0.00066028	0.00054791	0.00012278	0.00063881	0.00059627	0.00029543	0.00052206	0.00098405	0.00023947	0.00037695	0.00047882	0.00037639	0.00039838	0.00052247	0.00049887
G:\jpeng\Medicago ecotype images\PI577609-019	7	11	R1	0.048836	0.014609	0.018362	0.02111	0.0086067	0.0043799	0.0042547	0.0035371	0.0097942	0.0069793	0.0061889	0.008046	0.0087714	0.0038295	0.0032949	0.0065483	0.0023056	0.0042495	0.0010815	0.0037981	0.0018314	0.0032364	0.0020246	0.0034378	0.0026588	0.0022262	0.0011521	0.0016453	0.0020438	0.0020713	0.0016616	0.0014399	0.00079843	0.0015503	0.0013888	0.001283	0.0011087	0.0010967	0.0010148	0.0011638	0.0007277	0.0008845	0.00076128	0.0012307	0.0015462	0.0010567
G:\jpeng\Medicago ecotype images\PI577609-019	7	21	L1	0.026031	0.023879	0.021185	0.010851	0.0082533	0.0092886	0.0088362	0.0071996	0.0062526	0.0079899	0.0081424	0.0047641	0.0073636	0.0039692	0.0045067	0.0027294	0.0030686	0.0015708	0.0022413	0.0020706	0.0018085	0.0027589	0.0015318	0.0020227	0.00075472	0.00072487	0.001133	0.0012106	0.00064997	0.0007035	0.00082321	0.00087813	0.0010987	0.00075413	0.00094204	0.00095468	0.0007815	0.0012286	0.00093487	0.00064001	0.00052134	0.00079336	0.00033153	0.00077205	0.0002658	0.00071993
[truncated: 74 more columns]

## Sheet: PI577609-018_tz
FileName	Leave	Leaflet	Direction	Tooth Number	Blade Length	Blade Width	Length Width Ratio	Blade Square Length	Blade Square Width	Square Length Width Ratio	Total Blade Area	Total Tooth Area	Total Tooth Base Length	Total Length of Outer Edges	Total Blade Perimeter	Inner Perimeter	Compactness	Shape Factor	Frequency of Teeth	Perimeter Ratio	Tooth Perimeter Ratio	Tooth Num Blade Ratio	Mean Ratio Length Outer	Relative Tooth Area	Blade Area excluding Teeth	Mean Tooth Area	Tooth Area Balde Ratio	Total Valley Area	Mean Valley Area	Relative Valley Area	Tooth Valley Area Ratio	Mean Tooth Height	Mean Valley Height	Mean Angle at Tip	Maximum Left Angle	Minimum Left Angle	Mean Left Angle	Maximum Right Angle	Minimum Right Angle	Mean Right Angle	Area with Teeth Outline	Outline Teeth Area Ratio	Base Teeth Area Ratio	Lobing	THV	50% xFreq. Cut	50% yFreq. Cut	50% Freq. Cut	Base Percent
C:\Users\jpeng\Documents\Medicago ecotype images\PI577609-018	1	1	T1	34	488.613	451.111	1.0831	491	457	1.0744	139958	5246	861.372	1424	2122	1559.37	0.39059	32.1731	0.021804	1.3608	1.6532	0.016023	0	0.037483	134712	154.294	0.038942	5088	149.647	0.036354	1.0311	8.8156	7.0499	101.13	74.0895	6.8887	37.314	81.6426	11.0843	35.2358	111821	0.79896	0.76148	1.0364	0.33313	31	35	32	0.88788
C:\Users\jpeng\Documents\Medicago ecotype images\PI577609-018	1	11	R1	32	462.608	428.053	1.0807	467	436	1.0711	138013	5338	845.039	1363	2025	1507.04	0.42294	29.7119	0.021234	1.3437	1.6129	0.015802	0	0.038678	132675	166.812	0.040234	4528	141.5	0.032809	1.1789	8.6684	7.1078	102.814	61.7405	9.9687	34.9757	75.082	8.8796	35.3556	109859	0.796	0.75733	1.0328	0.29383	29	34	32	0.88457
C:\Users\jpeng\Documents\Medicago ecotype images\PI577609-018	1	21	L1	31	456.039	418.043	1.0909	460	424	1.0849	132671	4976	811.222	1346	2018	1483.22	0.4094	30.6949	0.0209	1.3606	1.6592	0.015362	0	0.037506	127695	160.516	0.038968	4655	150.161	0.035087	1.069	9.4457	7.5907	94.3124	80.7946	12.5238	38.6642	71.4989	10.935	40.5191	102476	0.77241	0.7349	1.0351	0.31911	33	38	37	0.88851
C:\Users\jpeng\Documents\Medicago ecotype images\PI577609-018	2	1	T1	28	546.978	481.603	1.1357	549	491	1.1181	170399	5817	947.608	1446	2182	1683.61	0.44975	27.941	0.016631	1.296	1.5259	0.012832	0	0.034138	164582	207.75	0.035344	5554	198.357	0.032594	1.0474	9.124	7.1227	110.273	86.9887	5.3581	30.9447	71.701	4.9911	30.3001	132216	0.77592	0.74178	1.0326	0.27752	30	32	32	0.90764
C:\Users\jpeng\Documents\Medicago ecotype images\PI577609-018	2	11	R1	33	508.755	458.423	1.1098	514	467	1.1006	162500	9840	1198.78	2070	2685	1813.78	0.28325	44.3645	0.018194	1.4803	1.7268	0.012291	0	0.060554	152660	298.182	0.064457	7206	218.364	0.044345	1.3655	8.8644	10.9224	110.998	87.9981	6.8061	31.7187	84.7273	11.3551	30.1226	133800	0.82338	0.76283	1.0443	1.3118	14	23	17	0.87393
C:\Users\jpeng\Documents\Medicago ecotype images\PI577609-018	2	21	L1	29	516.252	452.515	1.1409	521	455	1.1451	164449	5054	900.864	1348	2086	1638.86	0.47491	26.4605	0.017695	1.2728	1.4963	0.013902	0	0.030733	159395	174.276	0.031707	4405	151.897	0.026786	1.1473	7.9369	6.1219	111.021	69.7459	12.1169	31.8464	54.9139	7.718	28.9088	125895	0.76556	0.73482	1.0268	0.28005	29	30	29	0.9024
C:\Users\jpeng\Documents\Medicago ecotype images\PI577609-018	3	1	T1	25	581.091	537.603	1.0809	583	540	1.0796	211712	5313	999.111	1415	2277	1861.11	0.51313	24.4895	0.013433	1.2235	1.4163	0.010979	0	0.025095	206399	212.52	0.025741	4657	186.28	0.021997	1.1409	7.4427	5.3191	125.169	47.486	8.9563	22.0121	42.6495	6.4949	21.9351	156821	0.74073	0.71563	1.022	0.18822	28	32	30	0.93457
C:\Users\jpeng\Documents\Medicago ecotype images\PI577609-018	3	11	R1	25	525.206	503.918	1.0422	531	512	1.0371	191318	6207	1018.81	1434	2117	1701.81	0.53644	23.4253	0.01469	1.244	1.4075	0.011809	0	0.032443	185111	248.28	0.033531	4153	166.12	0.021707	1.4946	7.6911	5.2594	125.496	34.474	7.154	21.0777	44.8878	11.9239	22.5135	159026	0.83121	0.79877	1.0217	0.21453	29	25	27	0.92876
C:\Users\jpeng\Documents\Medicago ecotype images\PI577609-018	4	1	T1	24	581.07	553.073	1.0506	584	558	1.0466	214400	5783	982.901	1444	2370	1908.9	0.47966	26.1982	0.012573	1.2416	1.4691	0.010127	0	0.026973	208617	240.958	0.027721	5015	208.958	0.023391	1.1531	8.5162	5.8394	121.455	43.8555	7.6011	24.2708	39.2141	6.6139	23.233	156530	0.73008	0.70311	1.0234	0.23405	26	29	28	0.9255
C:\Users\jpeng\Documents\Medicago ecotype images\PI577609-018	4	11	R1	24	547.591	502.081	1.0906	550	513	1.0721	202244	6022	959.764	1381	2239	1817.76	0.50696	24.7875	0.013203	1.2317	1.4389	0.010719	0	0.029776	196222	250.917	0.03069	4037	168.208	0.019961	1.4917	8.3628	5.877	119.511	68.8445	7.7284	26.3433	47.0429	11.3245	23.2805	150005	0.7417	0.71193	1.02	0.23662	25	28	26	0.91501
G:\jpeng\Medicago ecotype images\PI577609-018	4	21	L1	22	522.277	505.998	1.0322	525	513	1.0234	189501	4838	850.281	1216	2170	1804.28	0.50571	24.8489	0.012193	1.2027	1.4301	0.010138	0	0.02553	184663	219.909	0.026199	4644	211.091	0.024506	1.0418	8.5968	6.3252	117.915	44.384	8.785	24.8769	36.9536	7.6283	25.4171	130243	0.68729	0.66176	1.0245	0.24468	26	27	26	0.91644
C:\Users\jpeng\Documents\Medicago ecotype images\PI577609-018	5	1	T1	18	572.025	555.519	1.0297	579	558	1.0376	215747	6380	1000.98	1418	2324	1906.98	0.50198	25.0338	0.009439	1.2187	1.4166	0.0077453	0	0.029572	209367	354.444	0.030473	3782	210.111	0.01753	1.6869	8.4565	4.9443	127.713	37.1973	6.5671	19.5132	32.859	4.4428	16.8092	160098	0.74206	0.71249	1.0175	0.23652	21	27	25	0.93555
C:\Users\jpeng\Documents\Medicago ecotype images\PI577609-018	5	11	R1	17	491.967	513.256	0.95852	497	517	0.96132	179550	5836	834.008	1173	2041	1702.01	0.54164	23.2007	0.0099882	1.1992	1.4065	0.0083293	0	0.032503	173714	343.294	0.033595	3004	176.706	0.016731	1.9427	8.2897	4.883	122.617	46.3199	9.7369	21.7583	36.4574	6.164	19.2759	122908	0.68453	0.65203	1.0167	0.22961	23	21	21	0.92517
C:\Users\jpeng\Documents\Medicago ecotype images\PI577609-018	5	21	L1	17	510.878	534.425	0.95594	515	540	0.9537	199036	6025	934.602	1286	2134	1782.6	0.54923	22.8801	0.0095366	1.1971	1.376	0.0079663	0	0.030271	193011	354.412	0.031216	3611	212.412	0.018142	1.6685	8.5442	4.4933	127.669	28.3616	7.7708	17.8075	29.0551	11.2057	17.5008	147623	0.74169	0.71142	1.0181	0.18226	20	22	21	0.93453
C:\Users\jpeng\Documents\Medicago ecotype images\PI577609-018	6	1	T1	12	390.121	405.653	0.96171	392	407	0.96314	107689	3993	589.679	838	1629	1380.68	0.50996	24.6417	0.0086914	1.1799	1.4211	0.0073665	0	0.037079	103696	332.75	0.038507	2147	178.917	0.019937	1.8598	8.714	4.0208	115.924	39.4582	10.7495	20.037	36.7738	13.0676	20.8547	62346	0.57894	0.54187	1.0199	0.28402	17	22	20	0.92731
C:\Users\jpeng\Documents\Medicago ecotype images\PI577609-018	6	11	R1	10	361.586	380.108	0.95127	365	390	0.9359	99135	4940	566.522	826	1581	1321.52	0.49839	25.2137	0.007567	1.1963	1.458	0.0063251	0	0.049831	94195	494	0.052444	2224	222.4	0.022434	2.2212	10.3116	5.203	111.285	31.8187	10.7119	20.8263	34.0865	11.9024	20.0679	57205	0.57704	0.52721	1.0224	0.32822	16	18	17	0.9048
C:\Users\jpeng\Documents\Medicago ecotype images\PI577609-018	6	21	L1	10	322.448	342.473	0.94153	327	350	0.93429	83668	4490	515.187	733	1390	1172.19	0.54418	23.0925	0.0085311	1.1858	1.4228	0.0071942	0	0.053664	79178	449	0.056708	2315	231.5	0.027669	1.9395	11.2907	5.4234	104.991	28.4901	16.7884	24.0191	31.0686	15.4875	24.742	49805	0.59527	0.5416	1.0277	0.234	17	17	17	0.91897
[truncated: 169 more columns]

## Sheet: PI577609-018_sz
FileName	Leave	Leaflet	Direction	Spec_1	Spec_2	Spec_3	Spec_4	Spec_5	Spec_6	Spec_7	Spec_8	Spec_9	Spec_10	Spec_11	Spec_12	Spec_13	Spec_14	Spec_15	Spec_16	Spec_17	Spec_18	Spec_19	Spec_20	Spec_21	Spec_22	Spec_23	Spec_24	Spec_25	Spec_26	Spec_27	Spec_28	Spec_29	Spec_30	Spec_31	Spec_32	Spec_33	Spec_34	Spec_35	Spec_36	Spec_37	Spec_38	Spec_39	Spec_40	Spec_41	Spec_42	Spec_43	Spec_44	Spec_45	Spec_46
C:\Users\jpeng\Documents\Medicago ecotype images\PI577609-018	1	1	T1	0.088235	0.010207	0.038094	0.0044164	0.008704	0.0041673	0.0071429	0.0031795	0.003481	0.0029379	0.0037047	0.0021089	0.0021615	0.0038151	0.002097	0.0026367	0.0021816	0.0040409	0.0028108	0.0024447	0.0025895	0.0023484	0.0024119	0.002187	0.0039536	0.0029906	0.0066647	0.0063793	0.0059515	0.0027994	0.0010876	0.0021482	0.0017446	0.002932	0.0005697	0.0037781	0.0035565	0.0047717	0.0044046	0.0032062	0.0025234	0.002214	0.0018042	0.0016931	0.0012026	0.00055226
C:\Users\jpeng\Documents\Medicago ecotype images\PI577609-018	1	11	R1	0.053875	0.015496	0.017503	0.013215	0.0094762	0.0034885	0.0045503	0.0055131	0.0021983	0.0046037	0.0023631	0.0026202	0.0022927	0.00099782	0.0013205	0.0014337	0.0020443	0.0034198	0.0025282	0.0036222	0.0030559	0.0030454	0.0063385	0.0038217	0.0065173	0.0034582	0.001875	0.0014359	0.0009806	0.0019032	0.0027649	0.0017857	0.0029507	0.0024641	0.0026446	0.0019357	0.0023793	0.0041489	0.003812	0.0041019	0.0031826	0.0025062	0.0018688	0.0024276	0.002122	0.0019216
C:\Users\jpeng\Documents\Medicago ecotype images\PI577609-018	1	21	L1	0.055508	0.012917	0.026566	0.0099186	0.010227	0.004012	0.004445	0.0027654	0.0034792	0.0040236	0.0017156	0.0038892	0.0016527	0.0028188	0.0014061	0.0029762	0.0022404	0.0027723	0.0022565	0.0044728	0.0035877	0.0049986	0.0019555	0.001544	0.0024285	0.0017513	0.0031506	0.0022706	0.0020665	0.00058032	0.0015753	0.0013667	0.0017977	0.00086158	0.0025202	0.0028718	0.0020822	0.0023856	0.0024554	0.0040428	0.0069672	0.0055399	0.0057958	0.0032048	0.0031065	0.0015735
C:\Users\jpeng\Documents\Medicago ecotype images\PI577609-018	2	1	T1	0.080848	0.0095044	0.037829	0.0017359	0.0094672	0.0023839	0.0073888	0.0031239	0.0013852	0.0051846	0.00215	0.0028422	0.001994	0.0012959	0.0021153	0.0012999	0.0021619	0.0010399	0.0007723	0.00025894	0.0022885	0.0018952	0.002143	0.0059578	0.0034863	0.0037232	0.0023563	0.0042585	0.0035418	0.0053095	0.0041155	0.004636	0.0027887	0.0030479	0.0016668	0.001232	0.002089	0.001496	0.0013709	0.0017227	0.001435	0.0015324	0.0013739	0.0014316	0.0014586	0.0018276
C:\Users\jpeng\Documents\Medicago ecotype images\PI577609-018	2	11	R1	0.21822	0.18559	0.065272	0.052201	0.022002	0.013304	0.0085098	0.021217	0.012172	0.016371	0.011321	0.010596	0.0045175	0.0054689	0.0025593	0.0048035	0.0041217	0.0054211	0.0052085	0.0055694	0.0038415	0.003538	0.0046813	0.0028257	0.0030165	0.0039821	0.0027368	0.0035077	0.0022018	0.0039622	0.0031574	0.0028447	0.0018676	0.0035554	0.002047	0.0030358	0.0022321	0.0036748	0.0021113	0.0028621	0.0015277	0.0029582	0.0019578	0.0027769	0.0020314	0.002086
C:\Users\jpeng\Documents\Medicago ecotype images\PI577609-018	2	21	L1	0.04455	0.013774	0.028514	0.0071566	0.0099791	0.0043675	0.0052016	0.0035621	0.0036758	0.0024682	0.0028166	0.0011119	0.0016814	0.0019835	0.0030246	0.0020747	0.0024325	0.0026205	0.0026425	0.0026307	0.0027628	0.0021935	0.0036249	0.003193	0.0033621	0.0036137	0.0032325	0.0019089	0.0027113	0.0015464	0.0028169	0.0032238	0.0023724	0.0032896	0.0015503	0.0010052	0.0023594	0.00259	0.0024983	0.0011863	0.0016549	0.0015034	0.0029492	0.0018312	0.0021664	0.0013515
C:\Users\jpeng\Documents\Medicago ecotype images\PI577609-018	3	1	T1	0.051808	0.0070444	0.033935	0.0029131	0.0055521	0.0021849	0.0040862	0.002125	0.001704	0.0032181	0.0017095	0.0013929	0.0024033	0.00098104	0.0014894	0.0013616	0.0010887	0.0011495	0.00081863	0.00061415	0.0013025	0.0018685	0.0015143	0.0021039	0.0043454	0.001626	0.0021536	0.0027482	0.0022929	0.0034393	0.0018941	0.0017069	0.0016642	0.0012833	0.0013416	0.00073366	0.00072219	0.001808	0.0013038	0.0021986	0.0010349	0.0014152	0.00037792	0.00077473	0.00078451	0.00078131
C:\Users\jpeng\Documents\Medicago ecotype images\PI577609-018	3	11	R1	0.035516	0.010856	0.027327	0.0028188	0.0080185	0.001041	0.0046557	0.0025383	0.00085596	0.0015758	0.0015604	0.0015133	0.0012174	0.0017131	0.0011081	0.0024108	0.0033801	0.0029855	0.0037352	0.0018924	0.0024711	0.0026095	0.0038706	0.0026699	0.003642	0.0016375	0.002114	0.0025553	0.0020496	0.0028506	0.0027414	0.0019617	0.0018031	0.0013208	0.00094214	0.0008087	0.0011145	0.0012902	0.00062258	0.0012243	0.0006922	0.00082886	0.00091554	0.0006011	0.0010986	0.00079796
C:\Users\jpeng\Documents\Medicago ecotype images\PI577609-018	4	1	T1	0.057995	0.016614	0.033592	0.0032653	0.006729	0.0049668	0.0036367	0.0027524	0.0029339	0.0023761	0.0010617	0.0028306	0.0024982	0.0023066	0.0030384	0.0023167	0.00086185	0.0018128	0.0019125	0.0026484	0.0024692	0.0019293	0.0016406	0.0029896	0.0045173	0.0039548	0.0040135	0.0027402	0.0033484	0.0017218	0.0022977	0.0019639	0.0016892	0.0011807	0.0013449	0.00087696	0.00065362	0.00084288	0.00054874	0.00084097	0.0011823	0.00086828	0.00083864	0.00072077	0.0011127	0.00056995
C:\Users\jpeng\Documents\Medicago ecotype images\PI577609-018	4	11	R1	0.038288	0.015551	0.021074	0.0090844	0.006468	0.0028972	0.0028988	0.0042057	0.0028963	0.0056615	0.0016382	0.0016002	0.0015773	0.0022943	0.0026448	0.0035361	0.0029461	0.0045562	0.0052538	0.0011552	0.0018931	0.0024477	0.0022625	0.0022567	0.0022543	0.0013926	0.0031754	0.002751	0.001586	0.0018575	0.0020832	0.0015229	0.0012502	0.0017534	0.0021958	0.0011507	0.0022734	0.0023376	0.0020729	0.002606	0.0015515	0.0012063	0.00082347	0.0010395	0.0010133	0.00096306
G:\jpeng\Medicago ecotype images\PI577609-018	4	21	L1	0.033267	0.02276	0.023198	0.0071704	0.0035125	0.0063115	0.0039144	0.004054	0.0016626	0.0029679	0.0023515	0.002948	0.0013397	0.0016543	0.0044966	0.0041545	0.0050636	0.003922	0.0048657	0.00053463	0.0025785	0.0029582	0.0027776	0.0023288	0.0023712	0.0018727	0.0011675	0.0010002	0.0021106	0.0027241	0.0021148	0.0015435	0.0026867	0.0033042	0.0032312	0.0031815	0.0031668	0.0011278	0.0013784	0.00081711	0.0013087	0.00092813	0.0010045	0.0015816	0.0007563	0.00078016
C:\Users\jpeng\Documents\Medicago ecotype images\PI577609-018	5	1	T1	0.054567	0.025771	0.033164	0.0051692	0.0059421	0.0054986	0.0034207	0.0023409	0.0016522	0.0037944	0.0014806	0.0026392	0.0029955	0.0012041	0.0021091	0.0024611	0.0018201	0.0019328	0.0022347	0.0010074	0.0024053	0.0020168	0.0034942	0.0025264	0.0036164	0.0022574	0.0023887	0.002847	0.0020193	0.0016444	0.0024074	0.0022685	0.0015953	0.0013442	8.0947e-05	0.00058476	0.00037699	0.00063782	0.00051787	0.0006707	0.00072486	0.0010143	0.00041186	0.00022321	0.00050709	0.0010712
C:\Users\jpeng\Documents\Medicago ecotype images\PI577609-018	5	11	R1	0.044638	0.016777	0.030183	0.0088558	0.0034796	0.0052955	0.0071443	0.0030024	0.0024358	0.0043763	0.0042545	0.0028101	0.0023597	0.0028372	0.0021791	0.0046117	0.0026765	0.0041827	0.0031535	0.0040868	0.0026426	0.0025336	0.0028474	0.0033293	0.0027494	0.0027868	0.0015861	0.0019328	0.0013495	0.0014284	0.00049965	0.00095334	0.0018428	0.0010612	0.0017136	0.0016744	0.00067708	0.00094048	0.00075107	0.00060071	0.00066864	0.00060258	0.00037359	0.0011301	0.00053763	0.00091755
C:\Users\jpeng\Documents\Medicago ecotype images\PI577609-018	5	21	L1	0.027127	0.016458	0.028366	0.0092648	0.0048002	0.0011977	0.0038662	0.0050456	0.0010482	0.003756	0.0017765	0.0021861	0.0027658	0.0022871	0.0029849	0.0027759	0.0050797	0.0025064	0.0043308	0.0016986	0.0044317	0.0020416	0.0028955	0.002551	0.0016026	0.0017494	0.0021092	0.0018618	0.0015494	0.00156	0.0007917	0.00074888	0.0014807	0.0014257	0.0010573	0.0008689	0.00046015	0.00078417	0.0007127	0.00086984	0.00068733	0.00045112	0.00071949	0.000288	0.00063957	0.00038582
C:\Users\jpeng\Documents\Medicago ecotype images\PI577609-018	6	1	T1	0.043632	0.04023	0.033741	0.0053683	0.0062116	0.0065275	0.0043894	0.004404	0.0027128	0.0020297	0.0028174	0.0040095	0.0057497	0.0074837	0.0041802	0.0044178	0.0024709	0.004152	0.0032725	0.00173	0.0031254	0.0014366	0.0028661	0.0021205	0.0018267	0.00073181	0.0018318	0.0008842	0.0021113	0.0010235	0.00099293	0.0011579	0.001167	0.00075659	0.00060087	0.00084013	0.00094957	0.00058953	0.00059769	0.00075142	0.0010049	0.00042003	0.00082856	0.00053398	0.00085819	0.00040001
C:\Users\jpeng\Documents\Medicago ecotype images\PI577609-018	6	11	R1	0.041226	0.034459	0.02488	0.010391	0.011168	0.0060314	0.0071085	0.0060418	0.0041412	0.0053045	0.0078548	0.0055742	0.011288	0.0071737	0.0083681	0.0036642	0.0028163	0.0024397	0.0024925	0.0032613	0.0021311	0.0015173	0.0011407	0.0031868	0.0014184	0.0016283	0.0027499	0.0026425	0.00107	0.0010695	0.0015922	0.0016208	0.0021677	0.00081363	0.0019203	0.0010056	0.0010979	0.0012752	0.0017393	0.00068196	0.001193	0.001035	0.00082101	0.00080794	0.000882	0.0010166
C:\Users\jpeng\Documents\Medicago ecotype images\PI577609-018	6	21	L1	0.015677	0.020959	0.02009	0.0068829	0.0039546	0.0025734	0.0016314	0.0030516	0.0032215	0.0064129	0.007668	0.013069	0.010098	0.0082086	0.0065824	0.0018064	0.0043209	0.0018054	0.0018612	0.0018832	0.0034256	0.0012659	0.0011054	0.0014651	0.0017745	0.0011498	0.001283	0.00090649	0.0024742	0.0011622	0.0014023	0.00089812	0.0014838	0.00040349	0.000715	0.00073667	0.0014707	0.00039495	0.001052	0.00075892	0.0009086	0.00082096	0.00061942	0.00065493	0.001189	0.00077597
[truncated: 74 more columns]

[truncated: 164 more sheets: PI577609-017_tz, PI577609-017_sz, PI577609-014_tz, PI577609-014_sz, PI577609-013_tz, PI577609-013_sz, PI577609-012_tz, PI577609-012_sz, PI577609-011_tz, PI577609-011_sz, PI577609-010_tz, PI577609-010_sz, PI577609-009_tz, PI577609-009_sz, PI577609-008_tz, PI577609-008_sz, PI577609-007_tz, PI577609-007_sz, PI577609-006_tz, PI577609-006_sz …]
