# Supplementary material for: LeafletAnalyzer, an Automated Software for Quantifying, Comparing and Classifying Blade and Serration Features of Compound Leaves during Development, and among Induced Mutants and Natural Variants in the Legume Medicago truncatula
Source: Front Plant Sci. 2017 May 31;8:915. doi: 10.3389/fpls.2017.00915 (PMC5450422; doi:10.3389/fpls.2017.00915)
Supplement: Supplementary file 8 [file File3.XLSX]

## Sheet: FN9424_tz
FileName	Leave	Leaflet	Direction	Tooth Number	Blade Length	Blade Width	Length Width Ratio	Total Blade Area	Total Tooth Area	Total Tooth Base Length	Total Length of Outer Edges	Total Blade Perimeter	Inner Perimeter	Compactness	Shape Factor	Frequency of Teeth	Perimeter Ratio	Tooth Perimeter Ratio	Tooth Num Blade Ratio	Mean Ratio Length Outer	Relative Tooth Area	Blade Area excluding Teeth	Mean Tooth Area	Tooth Area Balde Ratio	Total Valley Area	Mean Valley Area	Relative Valley Area	Tooth Valley Area Ratio	Mean Tooth Height	Mean Valley Height	Mean Angle at Tip	Maximum Left Angle	Minimum Left Angle	Mean Left Angle	Maximum Right Angle	Minimum Right Angle	Mean Right Angle	Area with Teeth Outline	Outline Teeth Area Ratio	Base Teeth Area Ratio	Lobing	THV	50% xFreq. Cut	50% yFreq. Cut	50% Freq. Cut	Base Percent	X Entropy	Y Entropy	Entropy
D:\Leaf\temp\FNB9424-001	1	3	top	18	472.581	309.233	1.5282	96231	2145	547.721	812	1602	1337.72	0.47119	26.6692	0.013456	1.1976	1.4825	0.011236	0	0.02229	94086	119.167	0.022798	2535	140.833	0.026343	0.84615	5.8825	4.3939	120.335	58.8946	10.1025	19.104	53.8735	10.4194	25.5189	48792	0.50703	0.48474	1.0263	0.27226	21	22	22	0.91558	1.0422	1.0875	1.1013
D:\Leaf\temp\FNB9424-001	1	2	right	18	429.467	294.109	1.4602	84131	2471	580.72	842	1481	1219.72	0.48201	26.0708	0.014757	1.2142	1.4499	0.012154	0	0.029371	81660	137.278	0.03026	2158	119.889	0.02565	1.145	5.8022	4.1348	118.757	71.7652	8.8396	24.8535	47.0263	5.6939	21.5443	55811	0.66338	0.63401	1.0257	0.2632	23	22	22	0.90727	1.0528	1.0424	1.1004
D:\Leaf\temp\FNB9424-001	2	1	left	18	435.129	309.233	1.4071	95785	3016	665.914	1015	1626	1276.91	0.45527	27.6022	0.014096	1.2734	1.5242	0.01107	0	0.031487	92769	167.556	0.032511	3412	189.556	0.035621	0.88394	7.159	5.1165	119.851	35.6242	12.2554	24.5841	47.6949	6.9221	20.5835	67982	0.70974	0.67825	1.0356	0.25453	24	24	24	0.90381	1.0212	1.0874	1.1081
D:\Leaf\temp\FNB9424-001	2	3	top	21	483.291	335.626	1.44	107455	3246	661.833	1022	1780	1419.83	0.42618	29.4858	0.01479	1.2537	1.5442	0.011798	0	0.030208	104209	154.571	0.031149	3636	173.143	0.033837	0.89274	7.8882	5.9657	111.312	58.3011	9.237	28.3649	56.8618	16.8311	28.6063	68290	0.63552	0.60531	1.0338	0.25836	24	30	27	0.89956	1.0564	1.0708	1.1204
D:\Leaf\temp\FNB9424-001	2	2	right	18	427.418	310.601	1.3761	93629	3118	578.999	892	1603	1290	0.45788	27.4446	0.013953	1.2426	1.5406	0.011229	0	0.033302	90511	173.222	0.034449	3317	184.278	0.035427	0.94001	7.8808	6.4227	109.568	52.5552	11.2762	29.5794	51.8571	10.1514	27.1563	56061	0.59876	0.56546	1.0354	0.28327	23	25	24	0.89577	1.0973	1.1668	1.1716
D:\Leaf\temp\FNB9424-001	3	1	left	18	406.002	270.668	1.5	74158	2097	470.536	714	1475	1231.54	0.42834	29.3377	0.014616	1.1977	1.5174	0.012203	0	0.028277	72061	116.5	0.0291	2418	134.333	0.032606	0.86725	7.0595	5.6077	99.6236	67.3391	10.6733	34.033	67.5619	11.6053	33.8905	37322	0.50328	0.475	1.0326	0.30434	27	29	28	0.8961	1.1846	1.2815	1.2678
D:\Leaf\temp\FNB9424-001	3	3	top	21	483.484	322.262	1.5003	98241	2747	600.494	908	1716	1408.49	0.41925	29.9738	0.01491	1.2183	1.5121	0.012238	0	0.027962	95494	130.81	0.028766	2873	136.81	0.029244	0.95614	6.7355	5.1358	111.719	54.5742	8.8183	27.9887	63.4744	11.3241	28.5325	57807	0.58842	0.56046	1.0292	0.31746	23	31	26	0.90902	1.1719	1.235	1.2394
D:\Leaf\temp\FNB9424-001	3	2	right	20	413.525	295.652	1.3987	81232	2469	519.362	784	1527	1262.36	0.43778	28.7046	0.015843	1.2096	1.5095	0.013098	0	0.030394	78763	123.45	0.031347	2247	112.35	0.027662	1.0988	6.2888	4.9671	109.247	56.578	13.0418	30.5211	61.0697	7.2124	28.0934	45717	0.5628	0.5324	1.0277	0.31924	24	28	26	0.90261	1.2284	1.2221	1.2696
D:\Leaf\temp\FNB9424-001	4	1	left	18	459.027	310.363	1.479	95080	2360	587.457	841	1619	1365.46	0.45583	27.568	0.013182	1.1857	1.4316	0.011118	0	0.024821	92720	131.111	0.025453	2397	133.167	0.02521	0.98456	5.7278	4.0974	120.591	64.3179	7.9701	23.6486	47.9675	8.7936	20.6863	55335	0.58198	0.55716	1.0252	0.22983	24	27	25	0.91301	0.97811	0.94562	1.0142
D:\Leaf\temp\FNB9424-001	4	3	top	21	499.961	334.356	1.4953	106317	2404	656.554	966	1716	1406.55	0.45371	27.6969	0.01493	1.22	1.4713	0.012238	0	0.022612	103913	114.476	0.023135	3071	146.238	0.028885	0.78281	5.962	4.5192	121.312	48.5107	9.875	22.2369	66.9439	12.0812	23.6812	67071	0.63086	0.60825	1.0289	0.26117	19	29	25	0.91378	1.0722	1.0208	1.0912
D:\Leaf\temp\FNB9424-001	4	2	right	18	452.998	321.403	1.4094	96997	2399	573.363	832	1615	1356.36	0.46733	26.8897	0.013271	1.1907	1.4511	0.011146	0	0.024733	94598	133.278	0.02536	2390	132.778	0.02464	1.0038	5.6907	4.3588	117.385	49.602	9.1615	25.4391	47.5841	5.8296	22.5032	55601	0.57322	0.54849	1.0246	0.23251	22	26	23	0.91473	0.99748	0.95218	1.0232
D:\Leaf\temp\FNB9424-001	5	1	left	18	410.113	285.974	1.4341	79499	2324	552.043	788	1394	1158.04	0.5141	24.4435	0.015543	1.2038	1.4274	0.012912	0	0.029233	77175	129.111	0.030113	2226	123.667	0.028	1.044	5.9116	4.2552	115.353	53.1564	7.9011	23.0694	63.4744	12.1382	27.1579	49062	0.61714	0.58791	1.028	0.2695	21	24	23	0.90983	1.0996	0.95283	1.1017
D:\Leaf\temp\FNB9424-001	5	3	top	22	461.777	307.197	1.5032	91172	2379	601.041	859	1577	1319.04	0.46069	27.2773	0.016679	1.1956	1.4292	0.013951	0	0.026094	88793	108.136	0.026793	2774	126.091	0.030426	0.85761	5.8824	4.6546	117.518	58.9081	11.4215	24.3483	45.6157	10.1641	26.382	55629	0.61015	0.58406	1.0304	0.2461	22	31	25	0.9175	1.0132	1.0093	1.055
D:\Leaf\temp\FNB9424-001	5	2	right	17	387.528	262.24	1.4778	68891	2407	476.018	689	1329	1116.02	0.49014	25.6382	0.015233	1.1908	1.4474	0.012792	0	0.034939	66484	141.588	0.036204	2065	121.471	0.029975	1.1656	6.7842	5.124	108.414	66.0788	15.8437	31.1742	53.0415	12.0001	25.9571	39389	0.57176	0.53682	1.03	0.26281	24	27	26	0.90515	1.0823	1.0428	1.1178
D:\Leaf\temp\FNB9424-001	6	1	left	18	421.698	298.511	1.4127	83721	2026	544.967	779	1481	1246.97	0.47966	26.1985	0.014435	1.1877	1.4294	0.012154	0	0.024199	81695	112.556	0.0248	2287	127.056	0.027317	0.88588	5.6062	4.1621	115.711	53.0415	9.5989	24.8677	66.0788	10.5193	24.9572	48262	0.57646	0.55226	1.0273	0.24087	23	22	22	0.9094	0.98384	1.0198	1.0536
D:\Leaf\temp\FNB9424-001	6	2	right	17	448.528	310.014	1.4468	93081	2367	525.143	765	1589	1349.14	0.46326	27.1261	0.012601	1.1778	1.4567	0.010699	0	0.025429	90714	139.235	0.026093	2272	133.647	0.024409	1.0418	6.0416	4.5154	116.573	39.3083	15.263	24.8196	54.8358	8.929	23.064	46958	0.50449	0.47906	1.0244	0.23305	21	24	22	0.91585	0.98363	1.0221	1.0379
D:\Leaf\temp\FNB9424-001	7	1	left	17	416.389	300.281	1.3867	85736	2293	559.678	816	1504	1247.68	0.4763	26.3835	0.013625	1.2054	1.458	0.011303	0	0.026745	83443	134.882	0.02748	2995	176.177	0.034933	0.76561	6.6035	5.3126	113.021	69.7199	9.9688	27.483	59.0958	9.2867	24.4263	50558	0.58969	0.56295	1.0349	0.26671	22	25	23	0.89986	1.0501	1.0671	1.1291
D:\Leaf\temp\FNB9424-001	7	3	top	17	470.486	296.921	1.5845	94442	2327	531.338	772	1610	1369.34	0.45785	27.4465	0.012415	1.1758	1.4529	0.010559	0	0.024639	92115	136.882	0.025262	2635	155	0.027901	0.88311	6.4639	4.843	113.979	81.8801	12.9121	27.9106	37.8761	11.2268	22.9135	47630	0.50433	0.47969	1.0279	0.23638	21	28	23	0.91495	0.9838	1.017	1.041
D:\Leaf\temp\FNB9424-001	7	2	right	17	430.465	304.792	1.4123	89745	2339	512.286	742	1554	1324.29	0.467	26.9086	0.012837	1.1735	1.4484	0.01094	0	0.026063	87406	137.588	0.02676	2123	124.882	0.023656	1.1017	5.981	4.6382	117.253	68.3405	6.7183	24.9623	47.0262	9.6316	22.1508	45034	0.5018	0.47574	1.0237	0.23387	24	26	25	0.90832	0.9987	0.97739	1.0421
D:\Leaf\temp\FNB9424-001	8	3	top	17	488.181	330.492	1.4771	109464	2329	564.132	844	1724	1444.13	0.46281	27.1521	0.011772	1.1938	1.4961	0.0098608	0	0.021276	107135	137	0.021739	3101	182.412	0.028329	0.75105	6.6519	5.3828	116.597	51.5683	6.614	24.3403	51.0841	11.4517	23.5161	52699	0.48143	0.46015	1.0283	0.22566	22	27	24	0.91411	0.99408	0.99283	1.0236
D:\Leaf\temp\FNB9424-001	8	2	right	17	451.927	330.506	1.3674	104736	2985	567.809	855	1653	1365.81	0.48168	26.0885	0.012447	1.2103	1.5058	0.010284	0	0.0285	101751	175.588	0.029336	2820	165.882	0.026925	1.0585	7.5108	5.4144	113.538	57.8876	10.9395	26.1363	50.9257	12.78	25.1876	54447	0.51985	0.49135	1.0269	0.25288	23	26	25	0.91062	0.98763	1.0344	1.0718
D:\Leaf\temp\FNB9424-002	2	1	left	18	462.957	312.674	1.4806	92661	2891	583.225	873	1647	1357.22	0.42926	29.2745	0.013262	1.2135	1.4969	0.010929	0	0.0312	89770	160.611	0.032205	2836	157.556	0.030606	1.0194	7.226	5.2766	113.522	55.4269	15.6432	28.136	60.3848	11.6333	24.152	54494	0.5881	0.5569	1.0306	0.27772	24	26	25	0.89904	1.1114	1.1263	1.1647
D:\Leaf\temp\FNB9424-002	2	3	top	22	490.164	335.431	1.4613	102092	3234	674.424	1012	1748	1410.42	0.41987	29.9289	0.015598	1.2393	1.5005	0.012586	0	0.031677	98858	147	0.032714	3348	152.182	0.032794	0.96595	7.29	5.4858	112.863	61.7894	14.846	28.7315	58.4714	14.9436	27.1189	69876	0.68444	0.65276	1.0328	0.29491	23	29	26	0.9044	1.0907	1.1997	1.1848
D:\Leaf\temp\FNB9424-002	2	2	right	18	434.783	289.527	1.5017	79754	2598	535.77	799	1583	1319.77	0.39995	31.4202	0.013639	1.1995	1.4913	0.011371	0	0.032575	77156	144.333	0.033672	2430	135	0.030469	1.0691	6.5633	4.9898	112.789	63.9045	14.4449	26.6096	69.8439	9.8829	26.5027	46638	0.58477	0.5522	1.0305	0.32777	24	28	25	0.89649	1.1785	1.2677	1.2741
D:\Leaf\temp\FNB9424-002	1	1	left	22	498.68	327.983	1.5204	105102	2745	659.259	969	1725	1415.26	0.44386	28.3118	0.015545	1.2189	1.4698	0.012754	0	0.026117	102357	124.773	0.026818	2912	132.364	0.027706	0.94265	6.3952	4.5567	116.02	65.5899	10.8202	27.9438	48.9056	10.2978	24.4343	66616	0.63382	0.6077	1.0277	0.31562	19	28	24	0.89934	1.1616	1.2018	1.2323
D:\Leaf\temp\FNB9424-002	1	3	top	22	558.572	363.593	1.5363	123940	3009	686.655	1010	1897	1573.66	0.4328	29.0351	0.01398	1.2055	1.4709	0.011597	0	0.024278	120931	136.773	0.024882	3314	150.636	0.026739	0.90797	6.588	5.3425	117.247	63.5703	9.5669	25.3019	65.4104	10.0903	25.7268	72143	0.58208	0.5578	1.0267	0.3053	23	28	26	0.91306	1.0999	1.2315	1.1831
D:\Leaf\temp\FNB9424-002	1	2	right	18	486.352	326.167	1.4911	103137	2898	584.286	874	1699	1409.29	0.44899	27.988	0.012772	1.2056	1.4958	0.010594	0	0.028099	100239	161	0.028911	2859	158.833	0.02772	1.0136	7.5004	5.5432	110.757	59.7423	11.9701	26.3809	57.6317	10.0292	29.0179	56223	0.54513	0.51703	1.0277	0.29058	25	26	25	0.90423	1.0869	1.1487	1.1635
D:\Leaf\temp\FNB9424-002	4	1	left	18	438.603	294.382	1.4899	91646	2939	654.03	950	1568	1272.03	0.46842	26.8274	0.014151	1.2327	1.4525	0.01148	0	0.032069	88707	163.278	0.033132	3057	169.833	0.033357	0.9614	7.0203	5.1701	115.334	57.7589	6.3717	23.9635	55.1406	9.9377	26.2857	64546	0.7043	0.67223	1.0334	0.24603	27	25	26	0.90627	0.93465	1.0901	1.0884
D:\Leaf\temp\FNB9424-002	4	3	top	16	482.051	303.026	1.5908	97480	2172	482.278	701	1646	1427.28	0.45213	27.7936	0.01121	1.1532	1.4535	0.0097205	0	0.022281	95308	135.75	0.022789	2388	149.25	0.024497	0.90955	6.4811	4.5898	116.01	51.1838	13.2339	23.7542	54.4906	10.8296	23.6625	42880	0.43989	0.4176	1.0245	0.2462	24	27	24	0.91753	1.0193	1.0201	1.0576
D:\Leaf\temp\FNB9424-002	4	2	right	17	405.444	265.198	1.5288	76229	2224	522.33	783	1516	1255.33	0.4168	30.1494	0.013542	1.2077	1.4991	0.011214	0	0.029175	74005	130.823	0.030052	2285	134.412	0.029975	0.9733	6.1639	4.9485	114.234	63.5135	9.1974	25.2978	63.5135	4.3539	25.2371	45381	0.59532	0.56615	1.03	0.26358	25	28	27	0.89288	1.0648	1.174	1.1654
D:\Leaf\temp\FNB9424-002	3	3	top	16	487.833	331.368	1.4722	109414	2686	551.486	842	1753	1462.49	0.44742	28.0861	0.01094	1.1986	1.5268	0.0091272	0	0.024549	106728	167.875	0.025167	3204	200.25	0.029283	0.83833	7.3588	5.6345	113.028	57.5614	11.6713	25.4716	50.7359	10.7961	25.3529	52883	0.48333	0.45878	1.0293	0.24253	20	25	21	0.89977	1.0285	1.1321	1.1059
D:\Leaf\temp\FNB9424-002	3	2	right	18	452.08	327.757	1.3793	104811	3418	625.262	923	1655	1357.26	0.48086	26.133	0.013262	1.2194	1.4762	0.010876	0	0.032611	101393	189.889	0.03371	3351	186.167	0.031972	1.02	7.7247	5.7259	116.804	51.6342	7.3204	24.3008	41.2075	10.7142	24.2949	71071	0.67809	0.64548	1.032	0.23426	23	25	24	0.90461	0.97145	1.0031	1.0447
D:\Leaf\temp\FNB9424-002	6	1	left	18	432.76	294.822	1.4679	88053	2909	603.459	888	1585	1300.46	0.44045	28.5308	0.013841	1.2188	1.4715	0.011356	0	0.033037	85144	161.611	0.034166	3184	176.889	0.03616	0.91363	8.0428	5.8176	110.892	56.6431	8.1081	28.6656	56.7268	15.4059	26.5809	56712	0.64407	0.61103	1.0362	0.2651	27	24	26	0.89042	1.0692	1.1978	1.1779
D:\Leaf\temp\FNB9424-002	6	3	top	20	467.706	287.138	1.6289	88516	2298	576.244	873	1598	1301.24	0.43559	28.8491	0.01537	1.2281	1.515	0.012516	0	0.025961	86218	114.9	0.026653	3135	156.75	0.035417	0.73301	6.6241	5.3365	113.847	56.8942	10.9328	25.8278	64.4476	11.7854	27.6754	50937	0.57546	0.54949	1.0354	0.27122	22	29	25	0.90686	1.0385	1.174	1.1449
D:\Leaf\temp\FNB9424-002	6	2	right	19	407.623	285.491	1.4278	81447	2795	572.664	865	1517	1224.66	0.44475	28.255	0.015514	1.2387	1.5105	0.012525	0	0.034317	78652	147.105	0.035536	2827	148.79	0.03471	0.98868	7.1065	5.5255	110.157	55.8331	12.5263	29.3548	49.3237	8.5236	27.5283	53984	0.66281	0.62849	1.0347	0.27924	28	28	27	0.89451	1.016	1.2131	1.1806
D:\Leaf\temp\FNB9424-002	5	1	left	19	405.246	278.002	1.4577	76089	2673	579.762	864	1457	1172.76	0.45041	27.8996	0.016201	1.2424	1.4903	0.01304	0	0.03513	73416	140.684	0.036409	2617	137.737	0.034394	1.0214	6.9188	4.9135	113.608	57.5468	12.6807	28.0754	53.9884	10.0034	24.9508	51165	0.67244	0.63731	1.0344	0.28878	22	27	25	0.89829	1.1189	1.1739	1.1851
D:\Leaf\temp\FNB9424-002	5	3	top	21	454.002	294.002	1.5442	86206	2490	557.422	846	1577	1288.42	0.4356	28.8487	0.016299	1.224	1.5177	0.013316	0	0.028884	83716	118.571	0.029743	2840	135.238	0.032944	0.87676	6.5693	5.2338	111.066	75.39	14.3263	29.5148	63.923	13.419	27.728	49483	0.57401	0.54512	1.0329	0.26255	24	29	27	0.91247	1.0419	1.1384	1.1271
D:\Leaf\temp\FNB9424-002	5	2	right	22	395.214	271.149	1.4576	71797	2747	553.1	800	1424	1177.1	0.44493	28.2432	0.01869	1.2098	1.4464	0.015449	0	0.038261	69050	124.864	0.039783	2283	103.773	0.031798	1.2032	6.1767	4.8286	114.57	50.2414	11.3465	27.5128	49.3133	3.8263	26.4607	47808	0.66588	0.62762	1.0318	0.26735	25	27	26	0.89258	1.0063	1.2439	1.1682
D:\Leaf\temp\FNB9424-002	8	1	left	18	409.874	269.225	1.5224	73467	2114	469.59	713	1460	1216.59	0.43311	29.0144	0.014795	1.2001	1.5183	0.012329	0	0.028775	71353	117.444	0.029627	2363	131.278	0.032164	0.89463	6.8798	5.4779	104.524	52.8414	10.3341	32.2826	61.9133	16.2439	30.1276	37121	0.50527	0.4765	1.0322	0.29658	23	28	25	0.89282	1.1943	1.2694	1.2663
D:\Leaf\temp\FNB9424-002	8	3	top	22	481.904	320.894	1.5018	97130	2571	576.538	892	1715	1399.54	0.41499	30.2813	0.015719	1.2254	1.5472	0.012828	0	0.02647	94559	116.864	0.027189	2883	131.046	0.029682	0.89178	6.274	4.7957	114.231	59.7861	13.5989	28.113	59.4503	14.3466	26.2334	56905	0.58586	0.55939	1.0297	0.31038	23	27	25	0.90555	1.1828	1.2848	1.2622
D:\Leaf\temp\FNB9424-002	8	2	right	20	406.579	294.457	1.3808	80552	2451	512.296	777	1517	1252.3	0.43986	28.569	0.015971	1.2114	1.5167	0.013184	0	0.030428	78101	122.55	0.031382	2079	103.95	0.025809	1.1789	6.2763	4.7856	108.472	53.775	11.5457	28.396	63.9526	8.4872	31.0796	44621	0.55394	0.52351	1.0258	0.31627	25	28	26	0.90335	1.2263	1.1868	1.2515
D:\Leaf\temp\FNB9424-002	7	3	top	19	509.625	322.851	1.5785	106395	3034	636.102	948	1733	1421.1	0.44518	28.2277	0.01337	1.2195	1.4903	0.010964	0	0.028516	103361	159.684	0.029353	3449	181.526	0.032417	0.87968	7.2442	5.3642	116.446	62.549	10.8119	26.3582	46.9882	14.2922	23.4964	62207	0.58468	0.55616	1.0324	0.27083	21	26	24	0.90932	1.0244	1.1878	1.1318
D:\Leaf\temp\FNB9424-003	1	1	left	21	451.666	302.42	1.4935	89272	2649	588.607	866	1636	1358.61	0.41914	29.9814	0.015457	1.2042	1.4713	0.012836	0	0.029673	86623	126.143	0.030581	2680	127.619	0.030021	0.98843	6.6026	4.7471	111.94	62.6769	9.9644	30.3221	57.8796	11.0734	25.9544	55303	0.61949	0.58982	1.03	0.3293	24	28	26	0.89504	1.1492	1.2792	1.2756
D:\Leaf\temp\FNB9424-003	1	3	top	19	526.762	347.14	1.5174	113383	3119	634.862	962	1838	1510.86	0.42176	29.795	0.012576	1.2165	1.5153	0.010337	0	0.027509	110264	164.158	0.028287	3413	179.632	0.030102	0.91386	7.7743	6.0088	111.091	52.804	11.7987	27.5006	64.8723	15.5291	28.339	64334	0.5674	0.5399	1.0301	0.30989	23	29	25	0.90647	1.1534	1.1935	1.2108
D:\Leaf\temp\FNB9424-003	1	2	right	21	473.527	327.035	1.4479	101939	2780	605.468	872	1702	1435.47	0.44221	28.417	0.014629	1.1857	1.4402	0.012338	0	0.027271	99159	132.381	0.028036	2738	130.381	0.026859	1.0153	6.1589	5.0189	115.701	58.9682	6.7914	24.3924	54.9014	9.5879	27.727	59145	0.5802	0.55293	1.0269	0.29336	25	27	25	0.90162	1.1003	1.1624	1.1943
D:\Leaf\temp\FNB9424-003	2	1	left	20	454.023	305.36	1.4868	92444	2382	621.857	893	1618	1346.86	0.44374	28.319	0.014849	1.2013	1.436	0.012361	0	0.025767	90062	119.1	0.026448	2280	114	0.024664	1.0447	5.4381	3.7885	119.325	67.4776	7.7564	24.5141	55.1785	6.8513	22.9024	59348	0.64199	0.61622	1.0247	0.2447	25	29	27	0.90876	1.024	1.0079	1.0677
D:\Leaf\temp\FNB9424-003	2	3	top	22	493.318	329.849	1.4956	104012	2517	646.989	965	1741	1422.99	0.43122	29.1416	0.01546	1.2235	1.4915	0.012636	0	0.024199	101495	114.409	0.024799	2818	128.091	0.027093	0.89319	6.1196	4.4498	118.309	52.1336	9.6683	24.3611	56.3199	9.8954	25.4986	64834	0.62333	0.59913	1.0271	0.25754	23	30	26	0.91217	1.0667	0.98191	1.0925
D:\Leaf\temp\FNB9424-003	2	2	right	18	451.259	316.863	1.4241	94902	2464	565.569	848	1610	1327.57	0.46008	27.3134	0.013559	1.2127	1.4994	0.01118	0	0.025964	92438	136.889	0.026656	2407	133.722	0.025363	1.0237	6.2476	4.3995	117.066	57.5646	10.8373	23.9846	47.7513	7.0557	24.3165	54094	0.57	0.54403	1.0254	0.25032	22	24	22	0.91037	1.0548	0.97897	1.0703
D:\Leaf\temp\FNB9424-003	4	1	left	19	404.857	277.26	1.4602	75924	2569	550.347	823	1485	1212.35	0.43265	29.0452	0.015672	1.2249	1.4954	0.012795	0	0.033836	73355	135.21	0.035021	2809	147.842	0.036998	0.91456	7.0027	5.3625	112.438	53.9447	16.5026	27.5956	61.822	16.6097	26.7389	50692	0.66767	0.63383	1.037	0.2492	25	28	27	0.89977	1.019	1.1958	1.1305
D:\Leaf\temp\FNB9424-003	4	3	top	21	452.865	293.471	1.5431	86070	2414	556.115	843	1592	1305.11	0.42675	29.4465	0.016091	1.2198	1.5159	0.013191	0	0.028047	83656	114.952	0.028856	2871	136.714	0.033357	0.84082	6.5395	5.2717	112.367	59.307	14.1306	27.9922	63.2318	12.5472	27.8127	49704	0.57748	0.54944	1.0334	0.26673	24	31	27	0.90526	1.0512	1.192	1.1483
D:\Leaf\temp\FNB9424-003	4	2	right	21	399.399	271.267	1.4723	71948	2740	549.604	815	1448	1182.6	0.43121	29.1419	0.017757	1.2244	1.4829	0.014503	0	0.038083	69208	130.476	0.039591	2522	120.095	0.035053	1.0864	6.6933	5.274	110.728	52.1514	10.4658	28.7164	56.3408	13.6058	28.9006	47370	0.65839	0.62031	1.0351	0.25763	25	28	27	0.89112	1.0289	1.2388	1.1655
D:\Leaf\temp\FNB9424-003	3	1	left	18	417.828	300.648	1.3898	85860	2363	558.9	823	1517	1252.9	0.46885	26.8028	0.014367	1.2108	1.4725	0.011866	0	0.027522	83497	131.278	0.0283	2829	157.167	0.032949	0.83528	6.7517	4.9685	113.529	46.5154	9.5597	24.7041	81.1608	13.2668	27.5761	51654	0.60161	0.57409	1.0329	0.25314	23	25	25	0.90216	1.0566	1.0711	1.1055
D:\Leaf\temp\FNB9424-003	3	3	top	20	470.513	298.007	1.5789	94841	2421	614.072	898	1644	1360.07	0.44096	28.4975	0.014705	1.2088	1.4624	0.012165	0	0.025527	92420	121.05	0.026196	2854	142.7	0.030092	0.84828	5.9313	4.3947	121.835	68.4101	4.6448	24.2616	50.6389	6.7845	20.3662	58164	0.61328	0.58775	1.0301	0.22855	22	28	24	0.91299	0.93858	1.0315	1.0324
D:\Leaf\temp\FNB9424-003	3	2	right	17	426.908	303.579	1.4063	89739	2487	524.482	770	1572	1326.48	0.45634	27.5375	0.012816	1.1851	1.4681	0.010814	0	0.027714	87252	146.294	0.028504	2209	129.941	0.024616	1.1258	6.4364	4.852	115.035	68.3467	8.8802	26.468	41.888	9.7292	23.1595	45035	0.50184	0.47413	1.0246	0.24404	21	26	24	0.90446	1.0212	1.0133	1.0751
D:\Leaf\temp\FNB9424-003	5	1	left	18	431.524	294.015	1.4677	88043	2910	605.316	904	1558	1259.32	0.4558	27.5702	0.014293	1.2372	1.4934	0.011553	0	0.033052	85133	161.667	0.034182	3103	172.389	0.035244	0.9378	7.9195	5.7122	110.922	56.9646	8.4208	25.8103	60.4266	12.0385	29.4026	56219	0.63854	0.60549	1.0352	0.27151	23	22	22	0.89205	1.0542	1.0946	1.1519
D:\Leaf\temp\FNB9424-003	5	3	top	19	468.337	289.365	1.6185	89497	2324	540.912	839	1639	1340.91	0.41866	30.0158	0.014169	1.2223	1.5511	0.011592	0	0.025967	87173	122.316	0.02666	3056	160.842	0.034146	0.76047	6.8544	5.6361	112.159	63.8384	12.9447	25.452	54.7799	10.6824	29.1943	46117	0.51529	0.48932	1.0341	0.26907	23	31	26	0.90521	1.0795	1.1935	1.1638
D:\Leaf\temp\FNB9424-003	5	2	right	18	412.115	286.559	1.4381	81850	2742	553.268	828	1524	1249.27	0.44285	28.376	0.014408	1.2199	1.4966	0.011811	0	0.0335	79108	152.333	0.034661	2914	161.889	0.035602	0.94097	7.3747	6.0165	109.246	50.4677	12.1059	26.9952	51.5271	10.2285	30.1033	48641	0.59427	0.56077	1.0356	0.27827	26	27	27	0.89401	1.0715	1.1449	1.1775
D:\Leaf\temp\FNB9424-003	6	1	left	22	423.882	268.226	1.5803	74616	2468	545.788	852	1527	1220.79	0.40213	31.2497	0.018021	1.2508	1.561	0.014407	0	0.033076	72148	112.182	0.034207	2852	129.636	0.038222	0.86536	6.7693	5.594	103.232	65.7842	11.171	34.2309	58.1166	9.9039	32.214	47453	0.63596	0.60289	1.0382	0.31132	24	30	27	0.88249	1.2402	1.2683	1.2987
D:\Leaf\temp\FNB9424-003	6	3	top	21	465.743	284.775	1.6355	82802	2624	523.581	833	1647	1337.58	0.38359	32.7602	0.0157	1.2313	1.591	0.01275	0	0.03169	80178	124.952	0.032727	2994	142.571	0.036159	0.87642	7.5498	6.2402	100.429	76.9693	11.3954	34.3064	58.7113	15.964	34.6928	44094	0.53252	0.50083	1.0362	0.32333	26	32	30	0.89959	1.2043	1.3272	1.3037
D:\Leaf\temp\FNB9424-003	7	3	top	18	506.711	322.047	1.5734	106317	2900	601.39	882	1739	1458.39	0.44179	28.4444	0.012342	1.1924	1.4666	0.010351	0	0.027277	103417	161.111	0.028042	3266	181.444	0.030719	0.88794	7.3364	5.5928	113.507	62.5744	12.5803	27.7087	66.4366	10.7795	24.5958	54941	0.51677	0.48949	1.0307	0.26706	24	26	25	0.90984	0.96779	1.1582	1.1109
D:\Leaf\temp\FNB9424-003	7	2	right	18	467.666	306.79	1.5244	97354	2896	574.172	830	1617	1361.17	0.46789	26.8575	0.013224	1.1879	1.4456	0.011132	0	0.029747	94458	160.889	0.030659	3163	175.722	0.03249	0.91559	7.4922	5.999	112.384	67.9223	10.9063	28.1903	44.8105	7.4246	25.3777	50925	0.52309	0.49334	1.0325	0.2744	25	25	25	0.90437	0.98568	1.2166	1.1437
D:\Leaf\temp\FNB9424-003	8	1	left	20	439.717	299.047	1.4704	91061	2494	555.71	828	1561	1288.71	0.46961	26.7592	0.015519	1.2113	1.49	0.012812	0	0.027388	88567	124.7	0.028159	2773	138.65	0.030452	0.89939	6.6578	5.1947	112.485	52.9754	10.8802	27.121	65.1542	10.9343	27.8955	51740	0.56819	0.5408	1.0305	0.26915	23	23	23	0.89868	1.0955	1.0428	1.143
D:\Leaf\temp\FNB9424-003	8	3	top	19	494.139	312.642	1.5805	105355	2795	599.945	894	1703	1408.94	0.45649	27.528	0.013485	1.2087	1.4901	0.011157	0	0.026529	102560	147.105	0.027252	3156	166.105	0.029956	0.88561	7.4045	5.651	112.742	58.9785	12.1178	29.1772	62.8467	10.7168	24.817	57619	0.5469	0.52037	1.03	0.24721	25	29	27	0.9139	1.0191	1.0417	1.0787
D:\Leaf\temp\FNB9424-003	8	2	right	19	426.043	309.414	1.3769	93155	2753	592.762	860	1584	1316.76	0.46656	26.9342	0.014429	1.203	1.4508	0.011995	0	0.029553	90402	144.895	0.030453	2295	120.79	0.024636	1.1996	6.3653	4.6352	116.744	51.4905	9.3012	24.5619	46.8824	8.7813	24.96	56539	0.60693	0.57738	1.0246	0.23861	27	27	27	0.90717	0.97447	0.99241	1.0479
[truncated: 166 more columns]

## Sheet: FN9424_sz
FileName	Leave	Leaflet	Direction	Spec_1	Spec_2	Spec_3	Spec_4	Spec_5	Spec_6	Spec_7	Spec_8	Spec_9	Spec_10	Spec_11	Spec_12	Spec_13	Spec_14	Spec_15	Spec_16	Spec_17	Spec_18	Spec_19	Spec_20	Spec_21	Spec_22	Spec_23	Spec_24	Spec_25	Spec_26	Spec_27	Spec_28	Spec_29	Spec_30	Spec_31	Spec_32	Spec_33	Spec_34	Spec_35	Spec_36	Spec_37	Spec_38	Spec_39	Spec_40	Spec_41	Spec_42	Spec_43	Spec_44	Spec_45	Spec_46
D:\Leaf\temp\FNB9424-001	1	3	top	1.2183	0.043055	0.080369	0.0096732	0.033179	0.0048575	0.014612	0.0046966	0.0051764	0.003379	0.0035216	0.0023505	0.0032401	0.001886	0.0020949	0.0015511	0.0030399	0.0028533	0.0032065	0.0038594	0.0031178	0.001657	0.00156	0.0018471	0.0026006	0.0028089	0.003661	0.0018491	0.0029274	0.0013201	0.00090465	0.0014087	0.00131	0.0014957	0.0012627	0.0011619	0.0013607	0.00029155	0.0013445	0.001381	0.00096277	0.0011574	0.0012877	0.00099959	0.0011937	0.00057486
D:\Leaf\temp\FNB9424-001	1	2	right	1.2356	0.027025	0.071753	0.014533	0.027231	0.011604	0.014275	0.0039763	0.005531	0.001205	0.0024895	0.0034302	0.0030945	0.0029809	0.0032287	0.0015273	0.0036891	0.0028204	0.0029218	0.0016517	0.0027832	0.0031931	0.0055161	0.0020922	0.0015891	0.0014488	0.0024092	0.001162	0.0016019	0.001527	0.0021594	0.0022197	0.0021406	0.0021909	0.0022795	0.0011757	0.001324	0.00064748	0.00088696	0.00073307	0.0011885	0.00052685	0.0010489	0.0014527	0.00095953	0.0010495
D:\Leaf\temp\FNB9424-001	2	1	left	1.2518	0.042187	0.056835	0.013041	0.017642	0.0082267	0.010548	0.0036143	0.003786	0.0028807	0.0043376	0.0015412	0.0034376	0.0018984	0.001996	0.0027735	0.0036992	0.0052679	0.0055526	0.0034606	0.0018924	0.0040597	0.0031146	0.0046878	0.0024838	0.0023741	0.0022471	0.0020049	0.0020884	0.0013368	0.00086896	0.0020512	0.0018862	0.0017613	0.0016319	0.0011803	0.0017389	0.0017954	0.0011827	0.0014385	0.0017231	0.0012081	0.0013363	0.001361	0.0010509	0.00097149
D:\Leaf\temp\FNB9424-001	2	3	top	1.2368	0.019863	0.071974	0.0055436	0.028155	0.0049753	0.0060627	0.0049284	0.0058206	0.0048232	0.0027733	0.0024744	0.0036554	0.0039482	0.0046486	0.0048558	0.0057479	0.0019668	0.0030562	0.0012833	0.0010058	0.001771	0.0038836	0.0021518	0.0018869	0.0022626	0.0025799	0.0021357	0.0021232	0.0028937	0.0029962	0.0043513	0.0041654	0.0026051	0.0028668	0.0027237	0.0017602	0.0016476	0.0015975	0.0016175	0.0011659	0.00088221	0.00089052	0.00097206	0.00075844	0.0010288
D:\Leaf\temp\FNB9424-001	2	2	right	1.261	0.054396	0.051473	0.011297	0.020977	0.0056889	0.007953	0.0048821	0.0035152	0.003217	0.0052137	0.0050838	0.0059718	0.0043675	0.0046692	0.0038674	0.0028784	0.0027757	0.0025376	0.0029034	0.0027042	0.0072552	0.0057864	0.0045683	0.0041141	0.0030882	0.0031311	0.0027386	0.0026017	0.00078373	0.0019126	0.001807	0.00078175	0.0013508	0.0013891	0.0012832	0.0016951	0.0015879	0.0013534	0.001859	0.0018827	0.0018885	0.0013519	0.0013164	0.0011939	0.0012321
D:\Leaf\temp\FNB9424-001	3	1	left	1.2135	0.059752	0.05951	0.030088	0.026816	0.0057196	0.010269	0.0075572	0.0060977	0.0047966	0.0037667	0.0036447	0.0022918	0.0020198	0.0026082	0.0016433	0.0017343	0.0014359	0.00055536	0.0018618	0.0038219	0.0038083	0.0030505	0.0021462	0.0033796	0.0040086	0.0034598	0.0031584	0.0024837	0.0016054	0.002216	0.002931	0.0036983	0.0028861	0.001696	0.0015414	0.0022375	0.0017889	0.0016408	0.0018377	0.0015705	0.0022668	0.0021075	0.0022072	0.00214	0.0010469
D:\Leaf\temp\FNB9424-001	3	3	top	1.2119	0.066919	0.07947	0.025796	0.035836	0.0088533	0.009584	0.0078242	0.006309	0.0026671	0.0039517	0.00069411	0.0033656	0.0013971	0.003301	0.0015878	0.0022471	0.00070031	0.0027106	0.0012672	0.0018629	0.0032071	0.0028461	0.0019115	0.0021774	0.00335	0.0028836	0.003089	0.0031187	0.00084428	0.0016171	0.0012016	0.0030068	0.0015666	0.0014993	0.0014932	0.0016444	0.0013105	0.0013278	0.00091801	0.00082469	0.0011674	0.0013774	0.0011989	0.0017147	0.00087368
D:\Leaf\temp\FNB9424-001	3	2	right	1.2366	0.080164	0.061631	0.032902	0.028593	0.0055335	0.0091906	0.0057437	0.0062003	0.0031724	0.0029539	0.0034978	0.0051236	0.0035953	0.0023319	0.0025259	0.0044259	0.0021845	0.0015652	0.0049364	0.0044492	0.0029708	0.0026447	0.0016468	0.0023348	0.0029546	0.0024466	0.0023935	0.0013668	0.0015705	0.00087902	0.0019043	0.0014369	0.0023528	0.0013223	0.0022548	0.0026599	0.001747	0.0015394	0.0017467	0.0025161	0.0015305	0.00081148	0.00096374	0.0013388	0.001021
D:\Leaf\temp\FNB9424-001	4	1	left	1.2271	0.011623	0.057119	0.0050578	0.043718	0.0091803	0.011806	0.0034987	0.0091767	0.0024936	0.0032909	0.0019364	0.002531	0.0013166	0.002719	0.0017605	0.0026041	0.0017427	0.0018339	0.0012094	0.002233	0.0010084	0.0010316	0.0016539	0.002015	0.0030961	0.0021441	0.0019342	0.0022563	0.0013801	0.001138	0.0021048	0.00092582	0.0016513	0.0017116	0.0011556	0.0015781	0.00097442	0.0012222	0.0014502	0.001633	0.0012073	0.0010163	0.00030737	0.00091268	0.0012844
D:\Leaf\temp\FNB9424-001	4	3	top	1.2195	0.029018	0.082708	0.0071071	0.035922	0.0071452	0.011958	0.004481	0.0057064	0.0015979	0.0046656	0.0022966	0.003409	0.0029192	0.0029439	0.0015739	0.0014009	0.0024923	0.0031868	0.00083433	0.0013081	0.0014035	0.0024414	0.0022141	0.0035855	0.0033415	0.0016739	0.001388	0.0012022	0.0016175	0.0015714	0.0015234	0.0019128	0.0024508	0.0026231	0.0013043	0.0020027	0.0010814	0.0013063	0.0010527	0.00064552	0.0008228	0.00066937	0.00091024	0.0011693	0.0008158
D:\Leaf\temp\FNB9424-001	4	2	right	1.2467	0.012548	0.05937	0.014196	0.036319	0.005068	0.010175	0.0048609	0.0076432	0.0033305	0.003021	0.0026295	0.0032798	0.0032946	0.0018504	0.0025537	0.0027839	0.002291	0.0013956	0.0022116	0.0020388	0.0040265	0.0025888	0.0017603	0.00094561	0.0023679	0.0015091	0.0025444	0.0021916	0.0016496	0.0018224	0.0010035	0.00090256	0.0015043	0.00088993	0.00070682	0.00068259	0.0013938	0.0014224	0.0019918	0.0016043	0.0010467	0.00062469	0.00098911	0.0007557	0.00079231
D:\Leaf\temp\FNB9424-001	5	1	left	1.2422	0.032372	0.068137	0.015511	0.031263	0.0090376	0.011415	0.0019145	0.0060454	0.0044677	0.0028383	0.0038063	0.0026526	0.0026272	0.0029705	0.0018002	0.0045657	0.0019509	0.0021921	0.0032737	0.0034488	0.0032264	0.0037378	0.0038311	0.0041905	0.0024891	0.0024626	0.0017502	0.0016158	0.0014129	0.0010234	0.0013428	0.0016532	0.0012945	0.001499	0.00044219	0.00092681	0.001444	0.0015082	0.001982	0.0015325	0.0015424	0.001153	0.00092569	0.0015004	0.0016239
D:\Leaf\temp\FNB9424-001	5	3	top	1.2112	0.018931	0.073607	0.0082845	0.044439	0.0035667	0.010407	0.0040899	0.0060136	0.0019475	0.0029629	0.0033065	0.002258	0.001955	0.0015085	0.0025509	0.001474	0.0021331	0.0025274	0.0033581	0.0033327	0.0023951	0.0029339	0.0017386	0.0021835	0.00057592	0.0014593	0.00073344	0.0019527	0.0012679	0.0017947	0.00081978	0.0010571	0.0018798	0.0014669	0.0017441	0.0020511	0.0021011	0.0014164	0.0016901	0.001888	0.0021025	0.002235	0.0021231	0.0016195	0.00093136
D:\Leaf\temp\FNB9424-001	5	2	right	1.2251	0.026945	0.064771	0.016076	0.029371	0.011062	0.011186	0.002491	0.003567	0.0027251	0.0037605	0.0031427	0.0036831	0.0024928	0.0029056	0.0025028	0.0018884	0.0011936	0.0015084	0.00084729	0.00088351	0.0051031	0.0030035	0.0031315	0.0028434	0.002398	0.0028036	0.003554	0.0026722	0.0036858	0.0035645	0.0028441	0.0021411	0.0019961	0.001628	0.00073821	0.0015332	0.0018342	0.0022429	0.0012974	0.00081469	0.0010348	0.00079558	0.00056776	0.00096858	0.0014504
D:\Leaf\temp\FNB9424-001	6	1	left	1.2409	0.018013	0.060771	0.009307	0.037018	0.0096188	0.011779	0.0045545	0.0069276	0.0029723	0.0040708	0.0024958	0.0033128	0.0015476	0.0022962	0.0024232	0.0028916	0.0016929	0.0019811	0.0033534	0.0037597	0.0048535	0.0039617	0.0029338	0.0036463	0.0018991	0.00073334	0.0012688	0.0010703	0.00077687	0.00019207	0.00036227	0.0015624	0.0008226	0.0010667	0.00076574	0.00087769	0.0017172	0.0017008	0.0012594	0.0016579	0.0016929	0.0011169	0.0012441	0.0012928	0.0010205
D:\Leaf\temp\FNB9424-001	6	2	right	1.2344	0.020084	0.055861	0.013329	0.041551	0.0072562	0.011229	0.0017803	0.0072559	0.0039476	0.0038977	0.0033954	0.00092876	0.001821	0.0017705	0.0025561	0.0024947	0.0028642	0.0035665	0.0032354	0.0026503	0.0025205	0.0011406	0.0016379	0.0019403	0.0017699	0.00095628	0.0012222	0.0015808	0.00073431	0.001593	0.00092551	0.0010083	0.0010109	0.0010862	0.0012164	0.001058	0.001894	0.0019739	0.0019547	0.0020286	0.0012944	0.00082236	0.0012118	0.0011037	0.0012017
D:\Leaf\temp\FNB9424-001	7	1	left	1.2444	0.02765	0.056056	0.010395	0.034099	0.0053452	0.012892	0.0038736	0.0045211	0.0030242	0.0046438	0.0023368	0.0037714	0.0026668	0.0066464	0.0038764	0.0032116	0.001794	0.0035133	0.0041532	0.0050624	0.0043411	0.0026655	0.0024638	0.0034457	0.002255	0.0033065	0.0021041	0.0015722	0.00068596	0.0026191	0.0025033	0.0020238	0.001687	0.0014801	0.00078503	0.0018683	0.00172	0.00086517	0.0015129	0.0016328	0.00075525	0.0013255	0.000729	0.0013445	0.0010918
D:\Leaf\temp\FNB9424-001	7	3	top	1.1996	0.024947	0.059769	0.010499	0.030527	0.0067638	0.0086199	0.003282	0.0047825	0.0034385	0.0015208	0.0021795	0.0021736	0.0010589	0.0034738	0.0034565	0.0035434	0.0037116	0.0034278	0.0022867	0.0034421	0.0025211	0.002513	0.0024426	0.00047875	0.001814	0.0013954	0.0017427	0.0021695	0.001037	0.0020081	0.0032122	0.0023841	0.001788	0.00095613	0.00033869	0.00079426	0.0021675	0.0015043	0.0017049	0.00093503	0.00063826	0.00084664	0.0011032	0.00055657	0.00073289
D:\Leaf\temp\FNB9424-001	7	2	right	1.2463	0.013089	0.052171	0.011701	0.034288	0.0057771	0.010128	0.0026937	0.0059253	0.0026472	0.0027215	0.0030904	0.0027441	0.0031521	0.0027489	0.0032941	0.0035689	0.0041121	0.0043618	0.0018885	0.0018872	0.0024929	0.00095144	0.0028068	0.0024015	0.003038	0.0032236	0.0019918	0.0020214	0.0023062	0.0023699	0.001926	0.0023418	0.0017222	0.0011028	0.0019574	0.0014803	0.0011262	0.00086194	0.0011755	0.00095526	0.0014081	0.0012031	0.0015552	0.0015479	0.001353
D:\Leaf\temp\FNB9424-001	8	3	top	1.2175	0.029764	0.058538	0.00297	0.02872	0.0040556	0.0067366	0.0035907	0.0026315	0.0046509	0.0027144	0.0017323	0.0035757	0.0038394	0.0046149	0.0033947	0.0042681	0.0033631	0.0048886	0.0028827	0.0021231	0.0016697	0.0014418	0.0016457	0.0019167	0.001509	0.0021168	0.0036728	0.0030279	0.0024707	0.0022722	0.0020717	0.0016491	0.00071609	0.0013998	0.0019211	0.00088268	0.00063017	0.00044356	0.0012346	0.00082647	0.0010551	0.0010471	0.00069177	0.00050215	0.00059034
D:\Leaf\temp\FNB9424-001	8	2	right	1.2584	0.038749	0.056186	0.016285	0.020629	0.0038136	0.0098634	0.0038318	0.0039964	0.0033217	0.0035742	0.0016698	0.0031457	0.0029091	0.0023989	0.0020896	0.0034232	0.0037147	0.0037327	0.0041063	0.0035107	0.0020232	0.0034694	0.0030346	0.0026599	0.0047406	0.0040815	0.0028081	0.0017674	0.001706	0.0019856	0.0017914	0.0017235	0.00062626	0.0011891	0.0015187	0.0017584	0.0016692	0.0021609	0.0015639	0.0014745	0.0006796	0.0010768	0.00114	0.001088	0.00019643
D:\Leaf\temp\FNB9424-002	2	1	left	1.222	0.015565	0.080845	0.011863	0.037406	0.0048551	0.012925	0.0029341	0.0044085	0.0069198	0.0033327	0.0031955	0.001371	0.0052252	0.0044591	0.0017778	0.0014794	0.0037032	0.0032647	0.0014801	0.0025317	0.0037533	0.0043216	0.0028656	0.0019908	0.0035732	0.003867	0.0034705	0.0031325	0.0027565	0.002413	0.0011812	0.0018698	0.0015359	0.0024511	0.0019325	0.0013294	0.00037928	0.0016502	0.0014936	0.0012358	0.0019278	0.0010943	0.00090823	0.00080821	0.00094911
D:\Leaf\temp\FNB9424-002	2	3	top	1.2334	0.026345	0.091568	0.013601	0.045317	0.004923	0.017529	0.0036789	0.0076763	0.0033443	0.0060399	0.0020829	0.0016107	0.0015415	0.0022938	0.0022799	0.0019385	0.0027937	0.0012722	0.0017197	0.0022793	0.0015239	0.0020389	0.0014355	0.0038487	0.0037001	0.0049093	0.0027724	0.0034525	0.0013612	0.0020041	0.0016607	0.0024238	0.0021124	0.0025462	0.002015	0.0018564	0.0019783	0.0012324	0.0016228	0.0014904	0.0011569	0.0013867	0.00088322	0.0017224	0.0014226
D:\Leaf\temp\FNB9424-002	2	2	right	1.2186	0.040847	0.083091	0.023417	0.040953	0.0051205	0.014182	0.0075274	0.0084213	0.0039719	0.0036371	0.0020179	0.0052756	0.0037497	0.0011407	0.0019617	0.0031958	0.0021224	0.0011388	0.0032607	0.0016294	0.0019684	0.0038247	0.0047842	0.0037439	0.0036339	0.0050916	0.0032792	0.0026588	0.0017076	0.0020286	0.001528	0.0020114	0.001095	0.0011898	0.0020008	0.00087993	0.0012841	0.0012843	0.0012996	0.0015138	0.001112	0.0011948	0.0013706	0.001227	0.0015683
D:\Leaf\temp\FNB9424-002	1	1	left	1.2156	0.040147	0.085404	0.01687	0.036174	0.0093146	0.012325	0.0052642	0.0079386	0.0047722	0.0061795	0.0033492	0.0028559	0.0031565	0.002854	0.002807	0.0015596	0.0021205	0.0026506	0.0019606	0.0033543	0.0028962	0.0019762	0.0029358	0.0024949	0.0028105	0.0029686	0.0035492	0.0022054	0.0034697	0.0019661	0.002064	0.0019132	0.00092339	0.0011949	0.0017012	0.0011907	0.0010272	0.0019519	0.0019036	0.0012023	0.0014056	0.0018089	0.001533	0.0010942	0.0013017
D:\Leaf\temp\FNB9424-002	1	3	top	1.2043	0.046395	0.097246	0.014523	0.039559	0.0069145	0.013239	0.0019915	0.0086777	0.0033927	0.0041271	0.0020902	0.0017823	0.0017411	0.0012616	0.0012293	0.0018302	0.0017974	0.0014921	0.0017621	0.0027619	0.0026889	0.0026833	0.0022684	0.0025029	0.0020252	0.0029252	0.0030094	0.0023258	0.0013956	0.0016224	0.0028226	0.0019516	0.0014312	0.0019489	0.0016156	0.0011722	0.0017211	0.001851	0.0016007	0.0017461	0.0012237	0.00078224	0.00048686	0.00037427	0.0011972
D:\Leaf\temp\FNB9424-002	1	2	right	1.2227	0.038925	0.081224	0.010029	0.030851	0.0082082	0.011456	0.0015911	0.0065795	0.0046448	0.0056576	0.0023355	0.0041469	0.0023944	0.001252	0.0020785	0.0020671	0.0031242	0.0026069	0.0029701	0.0026287	0.0034957	0.0022602	0.0023939	0.0016846	0.0030616	0.0034497	0.0042337	0.0046335	0.0037186	0.0032757	0.001083	0.00082348	0.00098198	0.0013692	0.00028278	0.0010392	0.0018197	0.001974	0.001189	0.0012343	0.0012023	0.0012071	0.00087764	0.0012301	0.00073248
D:\Leaf\temp\FNB9424-002	4	1	left	1.2152	0.03639	0.041868	0.014947	0.025667	0.0089376	0.0083998	0.002304	0.0029905	0.002151	0.0026489	0.0020372	0.0020912	0.0036846	0.0046175	0.0027641	0.0045293	0.0026942	0.0019715	0.001325	0.0030758	0.002952	0.0025045	0.0027077	0.0019824	0.0036364	0.0032281	0.0027477	0.0025243	0.002246	0.0022967	0.0021733	0.0022097	0.0016648	0.0020079	0.002461	0.0019905	0.0013678	0.00096193	0.0011435	0.0012942	0.0010704	0.0008482	0.00087998	0.00055642	0.0012789
D:\Leaf\temp\FNB9424-002	4	3	top	1.2006	0.031589	0.059043	0.0079583	0.041485	0.0057675	0.0084786	0.0052079	0.00589	0.0030938	0.0032052	0.0022006	0.0023295	0.0011216	0.0021077	0.0028905	0.0011035	0.0022153	0.0022827	0.001959	0.0025218	0.0030311	0.0024732	0.0024332	0.0020825	0.0016832	0.002841	0.0024522	0.001982	0.0010048	0.0010285	0.001299	0.0011437	0.0016478	0.0016102	0.0020842	0.0016595	0.0017217	0.0010406	0.00070655	0.00079018	0.0010133	0.00092362	0.0011469	0.00069933	0.00069245
D:\Leaf\temp\FNB9424-002	4	2	right	1.2194	0.027281	0.052692	0.0065465	0.032937	0.0053992	0.008857	0.0044029	0.0078607	0.0035107	0.0046405	0.0032847	0.0036176	0.0025774	0.0040422	0.0038101	0.003225	0.0024865	0.0034879	0.0046984	0.0013234	0.0025965	0.0023073	0.0021389	0.0024902	0.0014132	0.0043662	0.0034645	0.0037223	0.0033216	0.0015004	0.0018923	0.0018037	0.0015506	0.0013608	0.0030204	0.0020411	0.0023207	0.00066583	0.0016825	0.00047941	0.00095085	0.0012384	0.0014561	0.00083713	0.0015504
D:\Leaf\temp\FNB9424-002	3	3	top	1.2151	0.023269	0.054441	0.011307	0.026514	0.0062086	0.0095505	0.0078639	0.0046338	0.0051812	0.005046	0.0023991	0.004419	0.0018688	0.005339	0.0029856	0.0038168	0.0045764	0.0032272	0.0037766	0.0033042	0.0023025	0.0022662	0.0022505	0.0014194	0.0031761	0.0014503	0.0025897	0.0030139	0.0024654	0.0031141	0.0015108	0.0013144	0.0018207	0.0014321	0.0012733	0.0017587	0.00078944	0.00089024	0.00082567	0.0014858	0.00093513	0.00087707	0.00095427	0.00089494	0.00093032
D:\Leaf\temp\FNB9424-002	3	2	right	1.2585	0.025639	0.046198	0.0078318	0.024171	0.0095246	0.0079827	0.0045484	0.0028646	0.0024396	0.0042133	0.0030155	0.0023255	0.0029541	0.0037593	0.0032811	0.0034184	0.004897	0.0037052	0.0031281	0.0040497	0.0019003	0.0036687	0.0018019	0.0022185	0.0022454	0.0033855	0.0026964	0.0031801	0.0019482	0.0022287	0.0032353	0.001953	0.0017359	0.0015178	0.0015255	0.0015243	0.001219	0.0017541	0.0016095	0.0013186	0.00058202	0.00079089	0.0011538	0.0012774	0.00040763
D:\Leaf\temp\FNB9424-002	6	1	left	1.2209	0.022251	0.043241	0.018587	0.033485	0.0046699	0.0067744	0.0073569	0.0064428	0.0027402	0.0044228	0.0026171	0.0052506	0.0024267	0.0065916	0.0031684	0.0059583	0.0055844	0.0047462	0.0036626	0.0024315	0.0016904	0.0017228	0.0017768	0.0011468	0.0032061	0.0063073	0.0051063	0.0028337	0.0026895	0.001122	0.0018566	0.0020542	0.0015885	0.0024733	0.0024864	0.0015212	0.001886	0.001139	0.00075587	0.0010883	0.0013174	0.00099073	0.0012975	0.0015007	0.0012747
D:\Leaf\temp\FNB9424-002	6	3	top	1.1911	0.033165	0.082214	0.0068306	0.032823	0.0036288	0.010054	0.0034793	0.0046295	0.0033276	0.005158	0.0022382	0.0036231	0.0036901	0.0032406	0.0012633	0.0040028	0.0027516	0.0028395	0.0029662	0.0033038	0.0022548	0.0025971	0.0024884	0.0023126	0.004135	0.0015733	0.0021352	0.0018925	0.0025475	0.0035877	0.0037706	0.0019245	0.0012157	0.0018293	0.0014519	0.0011057	0.001151	0.0016873	0.00089711	0.0016792	0.00073527	0.0010259	0.00091704	0.0013194	0.00065472
D:\Leaf\temp\FNB9424-002	6	2	right	1.2255	0.036528	0.055151	0.013045	0.027743	0.0029877	0.01056	0.008531	0.0030273	0.0056941	0.0037885	0.002834	0.0033179	0.0023475	0.004463	0.0022057	0.0048049	0.004099	0.0034796	0.0024309	0.0033615	0.0030784	0.0012548	0.0018961	0.0042791	0.00092817	0.001897	0.00037227	0.0044211	0.003798	0.0036674	0.00302	0.0045294	0.0028251	0.0026487	0.0018696	0.0022335	0.0010026	0.0017264	0.0014645	0.0014623	0.0015455	0.0010577	0.0010982	0.00099824	0.0006413
D:\Leaf\temp\FNB9424-002	5	1	left	1.2248	0.037029	0.061353	0.019544	0.027756	0.0095667	0.010252	0.0046508	0.0059603	0.0027143	0.0036688	0.0037119	0.0032201	0.004335	0.0041258	0.001503	0.0027181	0.0029845	0.0019137	0.0034665	0.0032212	0.001981	0.0028237	0.0016576	0.0041362	0.003016	0.0020328	0.0022676	0.0024558	0.0030781	0.0031205	0.0029866	0.0020951	0.0025036	0.002625	0.0018732	0.00161	0.00079356	0.0014498	0.00080867	0.001302	0.0012023	0.00092534	0.0018195	0.0013124	0.001285
D:\Leaf\temp\FNB9424-002	5	3	top	1.2037	0.0397	0.073632	0.0052605	0.042465	0.0015842	0.0046523	0.0044507	0.0062272	0.0043402	0.0049392	0.0017414	0.0026557	0.0014559	0.0028006	0.0027871	0.002732	0.0011713	0.0027901	0.0023779	0.0030764	0.001702	0.0039553	0.0031786	0.003962	0.002271	0.0018893	0.0014362	0.0031804	0.0025184	0.0030824	0.0024964	0.0020132	0.0021422	0.00096582	0.00090321	0.0014178	0.0015185	0.002305	0.0017982	0.0012298	0.0010879	0.0016715	0.0013858	0.0009906	0.0013869
D:\Leaf\temp\FNB9424-002	5	2	right	1.223	0.024821	0.056877	0.0098401	0.032324	0.0060597	0.0095182	0.0077866	0.0088518	0.0026874	0.0034913	0.0026029	0.0045973	0.0016464	0.0038208	0.0023475	0.0043497	0.0012445	0.0022295	0.0036577	0.0022094	0.0038848	0.0012349	0.0043131	0.0036554	0.0031877	0.0041069	0.0024037	0.0026346	0.0021141	0.0022173	0.0026459	0.0022834	0.0031485	0.0026075	0.0030531	0.0026746	0.002064	0.0018694	0.0012261	0.00081846	0.00098176	0.00043574	0.00099191	0.00096599	0.00085971
D:\Leaf\temp\FNB9424-002	8	1	left	1.2088	0.055418	0.060518	0.027936	0.025055	0.008706	0.01309	0.0044635	0.0072525	0.0064897	0.0041283	0.0034609	0.0030106	0.0024444	0.0039594	0.0018038	0.0029147	0.0017344	0.0027259	0.0016319	0.0035967	0.0029535	0.003281	0.0028999	0.0035064	0.0046423	0.0032539	0.0018534	0.0018232	0.0029543	0.0039955	0.0028392	0.002124	0.001337	0.0011035	0.0020702	0.0017793	0.001845	0.002228	0.0017686	0.001161	0.00076264	0.0012746	0.001784	0.0012892	0.0016257
D:\Leaf\temp\FNB9424-002	8	3	top	1.2087	0.059364	0.078037	0.029247	0.039696	0.0063389	0.013272	0.0057126	0.0052212	0.0045898	0.0040453	0.0010908	0.0022258	0.0033098	0.0031922	0.0018295	0.0018666	0.0026592	0.0028408	0.0025437	0.003601	0.0034674	0.0030881	0.0027079	0.001652	0.0045324	0.0037218	0.0025974	0.0017417	0.0012283	0.0011205	0.0012397	0.0014394	0.0011087	0.0012516	0.000637	0.0011483	0.0011978	0.0010746	0.0018807	0.0013913	0.0014412	0.0012907	0.00060817	0.00084133	0.0012028
D:\Leaf\temp\FNB9424-002	8	2	right	1.2452	0.083977	0.061758	0.029694	0.025206	0.0081342	0.010222	0.0055152	0.0069978	0.0051149	0.0042613	0.0042892	0.0014518	0.003769	0.0010989	0.0021586	0.0026211	0.0021601	0.0013272	0.0027772	0.0034585	0.0020752	0.0028656	0.0024135	0.0027714	0.0024038	0.0019222	0.0019977	0.0011741	0.0016492	0.0020449	0.0015088	0.0014004	0.0016437	0.0013543	0.0019385	0.0031272	0.0024456	0.0029985	0.002376	0.001187	0.0010216	0.0010043	0.0017628	0.0019433	0.0019774
D:\Leaf\temp\FNB9424-002	7	3	top	1.1942	0.040831	0.075074	0.006399	0.033928	0.004941	0.010303	0.0037277	0.0055831	0.0026592	0.0039573	0.0027754	0.0048304	0.0024678	0.002825	0.0020934	0.0031593	0.0038525	0.003147	0.0017727	0.0023158	0.0019181	0.0031766	0.0042441	0.002951	0.0032316	0.0030222	0.0020647	0.0011368	0.0012883	0.0009039	0.0021254	0.0015769	0.0017556	0.0013889	0.0018071	0.002253	0.0017971	0.0013068	0.00070081	0.00097673	0.00042481	0.0014758	0.0012578	0.001735	0.0012349
D:\Leaf\temp\FNB9424-003	1	1	left	1.2273	0.048607	0.068395	0.026106	0.038741	0.0056924	0.013796	0.007956	0.0079345	0.0029256	0.0051708	0.0035711	0.004683	0.0021171	0.0031889	0.0009297	0.0020652	0.0021781	0.0030891	0.0013713	0.002175	0.0034776	0.00066754	0.0029786	0.002816	0.0056276	0.0057156	0.0029812	0.0029392	0.0036768	0.0019141	0.0018644	0.0018105	0.001447	0.0018511	0.00093149	0.001495	0.00085194	0.00075253	0.0012037	0.0012682	0.00075501	0.00079924	0.0012671	0.0014346	0.00094481
D:\Leaf\temp\FNB9424-003	1	3	top	1.2137	0.050062	0.0877	0.013184	0.039415	0.0080925	0.0095312	0.0062628	0.0095924	0.0026023	0.0050049	0.002271	0.0032078	0.0019396	0.0021431	0.0020916	0.0017577	0.00083946	0.0017175	0.003044	0.0026623	0.0016345	0.0030021	0.0034625	0.0019877	0.0018301	0.0014945	0.0053237	0.0036796	0.0027628	0.0024565	0.0008775	0.0015685	0.0023258	0.0017982	0.0016571	0.001473	0.0010099	0.0013841	0.001312	0.0010003	0.0012074	0.0014175	0.0012498	0.00083233	0.0006037
D:\Leaf\temp\FNB9424-003	1	2	right	1.2375	0.035509	0.061086	0.025383	0.0388	0.0061127	0.015153	0.0055439	0.0054105	0.0037302	0.0043734	0.0047981	0.003094	0.0024172	0.0026273	0.0019827	0.002186	0.0016974	0.001775	0.0027389	0.003235	0.0025865	0.0019062	0.0029251	0.0045293	0.0034545	0.0030245	0.0019895	0.0023002	0.002207	0.0022675	0.0021409	0.0024057	0.00088135	0.0019401	0.0019707	0.0015071	0.0015216	0.0019918	0.0011404	0.0016727	0.0010816	0.00057022	0.00082641	0.00074216	0.00056095
D:\Leaf\temp\FNB9424-003	2	1	left	1.2218	0.012957	0.067796	0.0073779	0.036764	0.0091154	0.011325	0.0039125	0.007332	0.0022722	0.0037081	0.0025627	0.0031837	0.0023188	0.0018306	0.0018402	0.0022043	0.001583	0.0015297	0.0020998	0.0015131	0.0018073	0.00083488	0.0011726	0.0016237	0.0021971	0.0024837	0.0022632	0.0023259	0.0013401	0.00087196	0.0014484	0.0013094	0.0011241	0.0014029	0.0010219	0.0021269	0.001605	0.00087888	0.0013892	0.0019989	0.0013993	0.0020757	0.0005332	0.0010667	0.0010494
D:\Leaf\temp\FNB9424-003	2	3	top	1.2169	0.021458	0.078136	0.008659	0.037317	0.0042754	0.0098543	0.0020939	0.0066692	0.0043236	0.0044854	0.003819	0.0037574	0.0014475	0.0037466	0.001782	0.0022389	0.0019961	0.0031436	0.0010343	0.0019253	0.00075232	0.0017673	0.0020474	0.0025778	0.0026987	0.0015281	0.0014287	0.00075876	0.0016266	0.0015596	0.002305	0.0015004	0.0018732	0.0020378	0.0029128	0.0019307	0.001991	0.0014498	0.0012472	0.0013992	0.00083704	0.00073665	0.00086999	0.0009338	0.00086288
D:\Leaf\temp\FNB9424-003	2	2	right	1.2468	0.023407	0.065762	0.011997	0.032577	0.008906	0.011473	0.0032863	0.0068772	0.0047531	0.0037411	0.0020792	0.0036893	0.002797	0.001393	0.0024289	0.0016065	0.0018079	0.0022802	0.0040433	0.0037264	0.003231	0.0028979	0.0025842	0.00080044	0.0017854	0.0011903	0.0027948	0.0028849	0.0012991	0.0013168	0.0010585	0.0015186	0.00093336	0.00042643	0.00098723	0.0013395	0.0018709	0.0014996	0.001764	0.0018217	0.0014619	0.00076708	0.0013571	0.00076212	0.00081634
D:\Leaf\temp\FNB9424-003	4	1	left	1.2209	0.018189	0.057472	0.016569	0.030752	0.0058545	0.0088689	0.0025838	0.0073521	0.0030003	0.0036111	0.003143	0.0038686	0.0028697	0.0034698	0.0014724	0.0027684	0.0028618	0.0031666	0.0014999	0.0019775	0.0018456	0.0037234	0.0038594	0.0032376	0.0037349	0.0018634	0.0022952	0.0020923	0.0016756	0.0031467	0.0031258	0.003605	0.003156	0.0030786	0.0019508	0.0022257	0.00095114	0.0014323	0.0017882	0.00094898	0.0014698	0.0011517	0.0011202	0.0015749	0.0011488
D:\Leaf\temp\FNB9424-003	4	3	top	1.2053	0.026304	0.075462	0.0087695	0.037716	0.003001	0.0074688	0.0055273	0.0058347	0.003986	0.0032271	0.0014817	0.0033319	0.0021748	0.0032426	0.0021953	0.0029063	0.0016799	0.003884	0.0023658	0.0027881	0.0018243	0.0037562	0.0026676	0.0032786	0.0035184	0.0014088	0.0018707	0.0018667	0.0024979	0.0031337	0.0028159	0.0024884	0.0021171	0.00194	0.0012983	0.0013427	0.00094345	0.0024727	0.0019361	0.0019773	0.0011701	0.0014965	0.0012406	0.0016306	0.0015163
D:\Leaf\temp\FNB9424-003	4	2	right	1.215	0.022	0.054897	0.0084387	0.031467	0.0078447	0.0090239	0.0067374	0.0084109	0.0016859	0.0027372	0.0017049	0.0048391	0.0014029	0.0037844	0.0017615	0.0035097	0.0013042	0.0028178	0.0042078	0.0024213	0.0030753	0.0025211	0.0033261	0.0028892	0.0047863	0.0030386	0.0038094	0.0030408	0.0032889	0.0023597	0.0022973	0.0026023	0.0027903	0.0019422	0.002511	0.0031235	0.0017769	0.0021158	0.0019212	0.00088169	0.0012521	0.0016553	0.0010579	0.0010299	0.0011271
D:\Leaf\temp\FNB9424-003	3	1	left	1.2443	0.026132	0.055299	0.011553	0.028829	0.0067818	0.010795	0.003674	0.0039048	0.0021592	0.0040227	0.0020018	0.0041591	0.0022088	0.0047061	0.0024396	0.004434	0.002839	0.0031843	0.0038901	0.0037436	0.0035153	0.0024537	0.0030835	0.0038104	0.003082	0.0034418	0.0021698	0.0018759	0.0018326	0.0028232	0.0024756	0.0026042	0.0014854	0.0011815	0.0010981	0.0010318	0.0012509	0.0016254	0.0020387	0.0015213	0.001213	0.0013256	0.00062751	0.001345	0.0013924
D:\Leaf\temp\FNB9424-003	3	3	top	1.2006	0.016908	0.059483	0.010058	0.029516	0.0026699	0.0078622	0.0028528	0.0059131	0.0034371	0.0024096	0.0021226	0.0027656	0.0014638	0.0038103	0.0042426	0.003081	0.0040173	0.003906	0.0028857	0.0030318	0.0027875	0.002273	0.0019779	0.00071372	0.0013751	0.0016709	0.002076	0.0018868	0.0017775	0.001792	0.002947	0.002494	0.0017922	0.0011051	0.00039266	0.0011159	0.0016381	0.0019146	0.001792	0.0011171	0.0013104	0.00064587	0.0009047	0.00099526	0.0012042
D:\Leaf\temp\FNB9424-003	3	2	right	1.2434	0.013948	0.058095	0.015066	0.029601	0.0063579	0.010444	0.0034253	0.0053811	0.003059	0.0034376	0.0032985	0.005159	0.0022181	0.0048928	0.0029237	0.0066006	0.0035182	0.0034005	0.0013445	0.0018127	0.0019757	0.0012338	0.0023465	0.0013156	0.0030742	0.0032551	0.0021475	0.001454	0.0028493	0.0028532	0.0018785	0.0025236	0.0014847	0.0014792	0.0016641	0.0012124	0.00083683	0.0012736	0.0013951	0.0014791	0.0014795	0.0016134	0.00099675	0.0011012	0.001663
D:\Leaf\temp\FNB9424-003	5	1	left	1.2302	0.028916	0.052116	0.0074836	0.031388	0.00639	0.013442	0.0020939	0.005305	0.0031389	0.0047178	0.0041378	0.0052376	0.0035527	0.0054568	0.0038311	0.0067642	0.0061443	0.0045976	0.0037166	0.0018937	0.0018366	0.0011208	0.0017069	0.0015666	0.0049895	0.0053482	0.0034707	0.0033885	0.0017141	0.0011606	0.00075357	0.0013343	0.0024557	0.0029005	0.0024956	0.0019442	0.0020378	0.0007823	0.0010177	0.00062825	0.0010175	0.00069019	0.0014702	0.0019511	0.0016642
D:\Leaf\temp\FNB9424-003	5	3	top	1.1889	0.035439	0.073929	0.013912	0.029888	0.0046232	0.010208	0.0037433	0.0025037	0.0022826	0.0059352	0.002512	0.0022093	0.003897	0.0034609	0.0017213	0.0038515	0.002527	0.0030899	0.0030821	0.0028785	0.0029441	0.0016453	0.0026253	0.0028093	0.0030599	0.0029463	0.0021114	0.0032736	0.0017673	0.0027604	0.0028403	0.0027697	0.0024653	0.0018023	0.0015673	0.00076113	0.0018555	0.0017041	0.0014938	0.0010975	0.00035151	0.00096256	0.0011607	0.0014496	0.0010944
D:\Leaf\temp\FNB9424-003	5	2	right	1.2387	0.02749	0.060646	0.016677	0.026529	0.0062221	0.010605	0.0071544	0.0032485	0.0055219	0.0026349	0.0048227	0.0032192	0.0030598	0.0041523	0.0025811	0.004949	0.0012182	0.0036408	0.0030032	0.0029067	0.0022201	0.0018353	0.0018942	0.0030674	0.0021487	0.003571	0.0024497	0.0035071	0.0040923	0.0047648	0.0028419	0.0033986	0.0029311	0.0016181	0.0017082	0.0026416	0.0022111	0.0008078	0.0019493	0.0011954	0.0016148	0.0016076	0.00027166	0.0007953	0.0013323
D:\Leaf\temp\FNB9424-003	6	1	left	1.2001	0.035312	0.068231	0.017584	0.031628	0.0082132	0.015891	0.0035458	0.0091973	0.0044981	0.0033835	0.001873	0.0027518	0.0025751	0.0019593	0.0029335	0.0029353	0.0037212	0.0036878	0.0030093	0.0027204	0.0027823	0.0031081	0.0046895	0.0031172	0.0022454	0.0032117	0.0040818	0.0038589	0.003033	0.0025309	0.0026312	0.0025049	0.0019326	0.0018301	0.0027022	0.0028121	0.0030093	0.0025426	0.0018178	0.0017419	0.00084577	0.0005511	0.00050882	0.0010164	0.00054608
D:\Leaf\temp\FNB9424-003	6	3	top	1.1776	0.059312	0.079381	0.025767	0.037746	0.0054485	0.011129	0.0044026	0.0039647	0.002879	0.0043185	0.0020594	0.0032548	0.0016668	0.0022445	0.0014217	0.002428	0.0024476	0.002429	0.0020645	0.0024391	0.0016138	0.00032819	0.0034758	0.0050256	0.0037379	0.0036437	0.0026973	0.00097733	0.001777	0.001714	0.0027218	0.0023975	0.0027034	0.0026531	0.0023273	0.0023569	0.0030266	0.0031462	0.002163	0.0015247	0.0011327	0.0018791	0.0012105	0.0014678	0.0020821
D:\Leaf\temp\FNB9424-003	7	3	top	1.2027	0.0273	0.078864	0.0077988	0.034287	0.0038871	0.0083061	0.0033768	0.0080302	0.0044483	0.0041195	0.0009591	0.0026056	0.0033788	0.004222	0.0019242	0.0014155	0.0031475	0.0035251	0.0018709	0.002682	0.0025711	0.0017835	0.0021687	0.0043246	0.002924	0.003326	0.0024112	0.000544	0.0012228	0.0018831	0.0013772	0.0018278	0.0015183	0.0016455	0.0011727	0.0019285	0.0014451	0.0015724	0.0014526	0.0014406	0.0014674	0.00032478	0.0017326	0.0021073	0.0014906
D:\Leaf\temp\FNB9424-003	7	2	right	1.2095	0.036964	0.059997	0.011909	0.035789	0.0042471	0.010393	0.0038815	0.0066629	0.0044165	0.0044486	0.0037072	0.0028527	0.0018168	0.0050135	0.0016731	0.0016466	0.00060078	0.0017119	0.0027511	0.0035462	0.0040578	0.0045243	0.0029202	0.0023618	0.0036191	0.0040454	0.0036828	0.0034169	0.0019132	0.0020213	0.0025468	0.0018423	0.00071031	0.001202	0.00083378	0.0017104	0.0012355	0.0018533	0.0020771	0.0015018	0.001023	0.00049682	0.0011526	0.0011334	0.00079549
D:\Leaf\temp\FNB9424-003	8	1	left	1.2266	0.030321	0.062238	0.015454	0.021973	0.0087641	0.0096573	0.0055357	0.0032169	0.0045307	0.003709	0.0041299	0.0029288	0.0036761	0.0034649	0.0029897	0.0034284	0.0029003	0.0040571	0.0041326	0.0042345	0.0028051	0.0034787	0.0044233	0.0031357	0.0024619	0.0021724	0.0028934	0.0022261	0.0024193	0.0012019	0.00049052	0.0012403	0.00087064	0.001997	0.0020649	0.0012706	0.0016484	0.00094075	0.0014793	0.0018739	0.0017669	0.0016274	0.0012005	0.0018697	0.0018202
D:\Leaf\temp\FNB9424-003	8	3	top	1.2018	0.030295	0.058602	0.012676	0.033846	0.0034427	0.0081323	0.0022409	0.0045943	0.0029618	0.0033927	0.0030274	0.0022579	0.0017057	0.0028543	0.0013355	0.0018083	0.003082	0.0038366	0.0021457	0.0021709	0.0029092	0.0026451	0.0027746	0.0025615	0.0022436	0.0022038	0.0021549	0.00094251	0.0023214	0.0020078	0.0029973	0.0025667	0.002407	0.0023942	0.0018248	0.0014535	0.0011128	0.0016054	0.0010325	0.0011129	0.0013745	0.0011053	0.0014175	0.0013204	0.00058077
D:\Leaf\temp\FNB9424-003	8	2	right	1.2577	0.017404	0.048365	0.011483	0.032403	0.0038709	0.010718	0.0070478	0.0055488	0.0043662	0.0026169	0.0029791	0.0018143	0.0035365	0.0022361	0.0014981	0.0017969	0.0029056	0.0012694	0.0025265	0.0011884	0.0028857	0.0018172	0.00084129	0.0029319	0.0045226	0.0024995	0.0026551	0.0019876	0.0029633	0.0030594	0.0023718	0.0017065	0.001428	0.0012986	0.0018959	0.001426	0.0022739	0.0023449	0.001705	0.0015587	0.00069136	0.0011096	0.00084026	0.00078438	0.00062735
[truncated: 74 more columns]

## Sheet: FN21806_tz
FileName	Leave	Leaflet	Direction	Tooth Number	Blade Length	Blade Width	Length Width Ratio	Total Blade Area	Total Tooth Area	Total Tooth Base Length	Total Length of Outer Edges	Total Blade Perimeter	Inner Perimeter	Compactness	Shape Factor	Frequency of Teeth	Perimeter Ratio	Tooth Perimeter Ratio	Tooth Num Blade Ratio	Mean Ratio Length Outer	Relative Tooth Area	Blade Area excluding Teeth	Mean Tooth Area	Tooth Area Balde Ratio	Total Valley Area	Mean Valley Area	Relative Valley Area	Tooth Valley Area Ratio	Mean Tooth Height	Mean Valley Height	Mean Angle at Tip	Maximum Left Angle	Minimum Left Angle	Mean Left Angle	Maximum Right Angle	Minimum Right Angle	Mean Right Angle	Area with Teeth Outline	Outline Teeth Area Ratio	Base Teeth Area Ratio	Lobing	THV	50% xFreq. Cut	50% yFreq. Cut	50% Freq. Cut	Base Percent	X Entropy	Y Entropy	Entropy
D:\Leaf\temp\FNB21806-001	1	1	left	19	532.918	269.981	1.9739	89320	6023	659.884	1440	2162	1381.88	0.24013	52.3314	0.013749	1.5645	2.1822	0.0087882	0	0.067432	83297	317	0.072308	10580	556.842	0.11845	0.56928	17.0638	15.4614	72.6808	88.1092	16.3607	48.2702	87.7825	9.659	50.4983	66246	0.74167	0.67424	1.1185	0.67783	17	21	18	0.80366	1.8308	1.8313	1.9289
D:\Leaf\temp\FNB21806-001	1	3	top	15	567.902	336.537	1.6875	104213	6274	518.323	1248	2340	1610.32	0.23917	52.5424	0.0093149	1.4531	2.4078	0.0064103	0	0.060204	97939	418.267	0.06406	10066	671.067	0.096591	0.62329	21.0927	20.0456	61.7049	87.3689	26.0754	55.0333	87.524	19.2114	53.7688	47663	0.45736	0.39716	1.0966	0.72358	19	19	19	0.80959	1.8854	1.7462	1.9232
D:\Leaf\temp\FNB21806-001	1	2	right	16	508.107	263.403	1.929	82998	5456	505.892	1227	2105	1383.89	0.23538	53.3871	0.011562	1.5211	2.4254	0.007601	0	0.065737	77542	341	0.070362	9098	568.625	0.10962	0.59969	18.6642	17.3557	63.6138	89.1121	16.3717	50.5461	89.3563	24.7115	56.7525	44888	0.54083	0.4751	1.1096	0.71809	17	17	18	0.80068	1.8825	1.7947	1.9449
D:\Leaf\temp\FNB21806-001	2	1	left	17	494.274	337.713	1.4636	95900	5912	582.015	1284	2063	1361.01	0.28316	44.3792	0.012491	1.5158	2.2061	0.0082404	0	0.061648	89988	347.765	0.065698	10028	589.882	0.10457	0.58955	18.3621	15.4753	74.1028	87.8011	12.2193	47.0738	88.8294	16.9577	48.943	63084	0.65781	0.59616	1.1046	0.68614	17	18	18	0.80804	1.8319	1.6382	1.8646
D:\Leaf\temp\FNB21806-001	2	3	top	14	546.673	413.368	1.3225	116523	7002	595.676	1236	2275	1634.68	0.28292	44.4172	0.0085644	1.3917	2.075	0.0061538	0	0.060091	109521	500.143	0.063933	11456	818.286	0.098315	0.61121	21.6458	19.0137	70.4802	86.9898	24.4407	51.622	79.6319	24.7884	46.1511	67248	0.57712	0.51703	1.0983	0.65915	18	19	19	0.82178	1.8232	1.6975	1.8389
D:\Leaf\temp\FNB21806-001	2	2	right	14	484.229	333.282	1.4529	98353	6380	552.976	1274	2143	1421.98	0.26912	46.6935	0.0098455	1.5071	2.3039	0.0065329	0	0.064868	91973	455.714	0.069368	12577	898.357	0.12788	0.50728	24.2361	20.204	62.4914	90	9.5787	56.7111	80.9072	24.7859	50.3823	67319	0.68446	0.61959	1.1279	0.70898	16	16	16	0.78124	1.9124	1.789	1.9296
D:\Leaf\temp\FNB21806-001	3	1	left	15	485.338	293	1.6564	86251	5663	536.29	1208	1999	1327.29	0.27124	46.3299	0.011301	1.5061	2.2525	0.0075038	0	0.065657	80588	377.533	0.070271	9037	602.467	0.10478	0.62665	19.4368	17.398	66.8662	89.8346	24.3755	54.7427	88.2212	15.2554	48.104	49671	0.57589	0.51023	1.1048	0.69163	17	18	17	0.80926	1.8262	1.6836	1.8736
D:\Leaf\temp\FNB21806-001	4	1	left	15	534.241	291.359	1.8336	86217	5689	505.19	1296	2230	1439.19	0.21787	57.6789	0.010423	1.5495	2.5654	0.0067265	0	0.065985	80528	379.267	0.070646	10276	685.067	0.11919	0.55362	20.3139	19.107	59.8486	89.3371	17.6013	56.7629	87.7338	22.2121	54.181	43328	0.50255	0.43656	1.1192	0.80311	19	19	19	0.78924	1.9998	1.8431	2.0358
D:\Leaf\temp\FNB21806-001	4	3	top	19	596.806	337.35	1.7691	112735	7465	732.613	1624	2474	1582.61	0.23146	54.2926	0.012005	1.5632	2.2167	0.0076799	0	0.066217	105270	392.895	0.070913	10651	560.579	0.094478	0.70087	19.5286	15.7836	73.4376	86.6829	11.5856	50.8941	88.7322	12.0084	47.0286	76857	0.68175	0.61553	1.0945	0.73692	19	22	19	0.79806	1.9167	1.8224	1.9788
D:\Leaf\temp\FNB21806-001	4	2	right	17	582.317	292.5	1.9908	103474	6195	580.808	1350	2310	1540.81	0.24368	51.5695	0.011033	1.4992	2.3243	0.0073593	0	0.05987	97279	364.412	0.063683	9715	571.471	0.093888	0.63767	16.7594	16.4088	73.7939	88.866	14.719	51.0754	87.2473	7.154	45.2916	52446	0.50685	0.44698	1.0939	0.73002	17	20	18	0.8078	1.8665	1.7129	1.9376
D:\Leaf\temp\FNB21806-001	5	1	left	16	540.687	349	1.5492	96288	6011	567.898	1383	2285	1469.9	0.23174	54.2251	0.010885	1.5545	2.4353	0.0070022	0	0.062427	90277	375.688	0.066584	11356	709.75	0.11794	0.52932	19.9734	19.9182	66.575	87.7479	19.3494	53.4138	89.0462	20.0358	50.5004	51156	0.53128	0.46885	1.1179	0.7861	19	19	19	0.7957	1.967	1.7705	1.9981
D:\Leaf\temp\FNB21806-001	5	3	top	18	579.669	370.012	1.5666	116152	7482	647.699	1584	2530	1593.7	0.22803	55.108	0.011294	1.5875	2.4456	0.0071146	0	0.064416	108670	415.667	0.068851	14540	807.778	0.12518	0.51458	21.8015	20.8841	62.8868	88.092	26.4656	54.7755	90.0007	22.6501	54.4769	80030	0.68901	0.6246	1.1252	0.74997	19	24	21	0.8009	1.9335	1.7719	1.9738
D:\Leaf\temp\FNB21806-001	5	2	right	18	539.115	310.876	1.7342	97100	5495	539.693	1326	2310	1523.69	0.22867	54.9547	0.011813	1.5161	2.457	0.0077922	0	0.056591	91605	305.278	0.059986	9818	545.444	0.10111	0.55969	18.0534	16.3646	72.8767	89.7643	11.8218	49.4609	88.7149	11.9999	48.5528	50037	0.51531	0.45872	1.1011	0.76751	16	18	17	0.79666	1.9651	1.7159	1.9743
D:\Leaf\temp\FNB21806-001	6	1	left	17	527.858	304.764	1.732	96004	6817	607.846	1551	2321	1377.85	0.22395	56.1127	0.012338	1.6845	2.5516	0.0073244	0	0.071007	89187	401	0.076435	13273	780.765	0.13825	0.5136	22.5423	20.6212	63.5058	87.9302	17.9083	54.59	90.0005	12.2149	53.4368	66703	0.69479	0.62379	1.1383	0.833	17	19	18	0.79304	1.9568	1.7281	2.0122
D:\Leaf\temp\FNB21806-001	6	3	top	17	580.003	396.894	1.4614	123397	8447	652.093	1507	2484	1629.09	0.25131	50.0033	0.010435	1.5248	2.311	0.0068438	0	0.068454	114950	496.882	0.073484	13575	798.529	0.11001	0.62225	22.47	20.4987	68.6926	88.3644	9.8078	54.1726	88.8058	20.6704	47.9758	74395	0.60289	0.53444	1.11	0.79598	19	20	19	0.80605	1.9352	1.7271	1.9619
D:\Leaf\temp\FNB21806-001	6	2	right	17	577.308	317.569	1.8179	107421	8050	622.927	1608	2482	1496.93	0.21913	57.3475	0.011357	1.6581	2.5814	0.0068493	0	0.074939	99371	473.529	0.08101	14685	863.823	0.13671	0.54818	24.4186	21.2514	61.0147	88.801	23.7763	54.5231	87.8674	22.7488	56.327	69750	0.64931	0.57438	1.1367	0.80967	18	18	18	0.79069	1.9504	1.8224	2.0229
D:\Leaf\temp\FNB21806-001	7	1	left	15	466.243	278.045	1.6769	82677	4951	507.731	1187	1964	1284.73	0.26935	46.655	0.011676	1.5287	2.3379	0.0076375	0	0.059884	77726	330.067	0.063698	8986	599.067	0.10869	0.55097	19.2378	17.3694	64.771	89.0069	21.2614	53.4364	87.1574	28.2811	51.8278	44491	0.53813	0.47825	1.1087	0.76443	17	18	18	0.80327	1.9	1.7333	1.9412
D:\Leaf\temp\FNB21806-001	7	3	top	16	500.393	378.114	1.3234	102291	5840	522.126	1263	2263	1522.13	0.251	50.0647	0.010512	1.4867	2.419	0.0070703	0	0.057092	96451	365	0.060549	10922	682.625	0.10677	0.5347	21.0444	20.2932	64.2903	89.2624	24.4438	56.5125	88.597	27.5413	50.0128	50880	0.4974	0.44031	1.1068	0.77604	20	20	20	0.80428	1.9461	1.645	1.9326
D:\Leaf\temp\FNB21806-001	7	2	right	17	447.932	315.217	1.421	83749	4372	525.744	1116	1879	1288.74	0.29808	42.1574	0.013191	1.458	2.1227	0.0090474	0	0.052204	79377	257.176	0.055079	6680	392.941	0.079762	0.65449	13.6378	13.2581	83.7093	87.4762	9.5044	41.1702	90.0307	7.6584	43.9593	45348	0.54148	0.48927	1.0798	0.73334	17	17	17	0.81173	1.8441	1.7211	1.8721
D:\Leaf\temp\FNB21806-001	8	3	top	18	551.958	406.307	1.3585	117537	7799	603.873	1496	2447	1554.87	0.24667	50.944	0.011577	1.5738	2.4773	0.0073559	0	0.066354	109738	433.278	0.071069	11472	637.333	0.097603	0.67983	22.3799	17.9768	68.029	86.5199	23.295	51.2045	88.9785	10.7119	52.2629	69052	0.58749	0.52114	1.0976	0.84731	17	19	17	0.8028	1.9722	1.6947	1.9776
D:\Leaf\temp\FNB21806-002	2	1	left	17	491.06	298.719	1.6439	85879	6424	595.671	1498	2210	1307.67	0.22096	56.8719	0.013	1.69	2.5148	0.0076923	0	0.074803	79455	377.882	0.080851	10701	629.471	0.12461	0.60032	18.897	16.9692	68.0872	90.007	7.1233	50.6944	89.2399	19.8322	52.1402	58888	0.68571	0.61091	1.1246	0.83949	17	19	18	0.78617	2.0563	1.7376	2.0542
D:\Leaf\temp\FNB21806-002	2	3	top	15	532.183	358.469	1.4846	102415	6982	579.302	1398	2338	1519.3	0.23544	53.3735	0.009873	1.5389	2.4132	0.0064157	0	0.068174	95433	465.467	0.073161	12450	830	0.12156	0.5608	23.4241	21.7153	62.7346	87.6236	8.9159	47.5659	90.0099	19.7344	60.048	58597	0.57215	0.50398	1.1216	0.75748	19	20	19	0.8093	1.9296	1.6331	1.9305
D:\Leaf\temp\FNB21806-002	2	2	right	17	485.828	302.696	1.605	83983	5177	494.023	1311	2169	1352.02	0.22433	56.018	0.012574	1.6043	2.6537	0.0078377	0	0.061643	78806	304.529	0.065693	9582	563.647	0.11409	0.54028	19.5835	17.4456	65.5502	89.5877	13.643	55.7234	86.2702	12.5478	49.9864	48822	0.58133	0.51969	1.1141	0.81344	17	18	18	0.79063	1.9921	1.8066	2.0105
D:\Leaf\temp\FNB21806-002	1	3	top	18	549.924	397.522	1.3834	117629	7935	598.687	1478	2475	1595.69	0.24131	52.0758	0.01128	1.5511	2.4687	0.0072727	0	0.067458	109694	440.833	0.072338	11873	659.611	0.10094	0.66832	23.2081	17.9589	66.1824	88.3054	18.9079	49.1225	89.2012	23.8824	56.4222	68490	0.58225	0.5148	1.1009	0.80683	17	18	18	0.80247	1.9769	1.6026	1.9568
D:\Leaf\temp\FNB21806-002	1	2	right	15	525.28	328.075	1.6011	100318	6511	526.218	1361	2328	1493.22	0.23261	54.024	0.010045	1.559	2.5864	0.0064433	0	0.064904	93807	434.067	0.069408	11599	773.267	0.11562	0.56134	23.5827	22.9269	60.6621	88.0597	13.0283	53.6215	87.5728	16.2575	56.3837	49176	0.4902	0.4253	1.1156	0.83551	19	19	19	0.79039	1.9993	1.8041	2.0172
D:\Leaf\temp\FNB21806-002	3	1	left	19	480.154	264.877	1.8127	79041	4726	506.123	1260	2051	1297.12	0.23612	53.2205	0.014648	1.5812	2.4895	0.0092638	0	0.059792	74315	248.737	0.063594	7316	385.053	0.09256	0.64598	17.6393	15.6086	64.0147	87.4739	15.0587	53.5518	88.64	22.3839	54.9024	42114	0.53281	0.47302	1.0926	0.74439	20	22	21	0.79829	1.9501	1.759	1.9724
D:\Leaf\temp\FNB21806-002	3	3	top	21	497.47	367.315	1.3543	97854	5939	565.033	1405	2284	1444.03	0.23572	53.3106	0.014543	1.5817	2.4866	0.0091944	0	0.060692	91915	282.81	0.064614	8524	405.905	0.087109	0.69674	17.8695	13.8223	66.5059	88.5372	20.1512	53.0097	88.796	17.0588	53.4839	56203	0.57436	0.51366	1.0871	0.79146	20	22	20	0.80947	1.9719	1.6131	1.9336
D:\Leaf\temp\FNB21806-002	3	2	right	19	434.188	279.007	1.5562	72063	5333	576.552	1416	1939	1099.55	0.24086	52.1727	0.01728	1.7634	2.456	0.0097989	0	0.074005	66730	280.684	0.079919	7706	405.579	0.10693	0.69206	17.4963	14.5231	66.8079	89.0378	13.0367	53.8643	88.6038	14.1134	51.468	51478	0.71435	0.64034	1.1069	0.86631	19	22	19	0.79362	2.0323	1.7462	2.0308
D:\Leaf\temp\FNB21806-002	4	1	left	17	491.147	341.303	1.439	95872	5970	590.204	1300	2048	1338.2	0.28724	43.749	0.012704	1.5304	2.2026	0.0083008	0	0.062271	89902	351.176	0.066406	9568	562.823	0.0998	0.62395	18.31	14.7924	74.1264	90.0001	10.7617	48.8037	88.4259	12.8578	47.1864	63090	0.65806	0.59579	1.0998	0.70657	17	18	17	0.80531	1.8687	1.614	1.8834
D:\Leaf\temp\FNB21806-002	4	3	top	14	543.207	401.151	1.3541	115553	7041	599.867	1275	2307	1631.87	0.27283	46.0589	0.0085791	1.4137	2.1255	0.0060685	0	0.060933	108512	502.929	0.064887	12259	875.643	0.10609	0.57435	22.0293	19.8608	68.6992	88.7583	27.9672	52.4775	85.4076	22.4539	47.3734	66292	0.57369	0.51276	1.1061	0.67664	17	19	18	0.82188	1.8305	1.6797	1.8329
D:\Leaf\temp\FNB21806-002	4	2	right	14	479.963	338.923	1.4161	98692	6880	578.803	1297	2106	1387.8	0.27962	44.9402	0.010088	1.5175	2.2408	0.0066477	0	0.069712	91812	491.429	0.074936	13031	930.786	0.13204	0.52797	24.0533	20.8894	63.9609	85.2536	21.0177	53.2656	86.2884	11.1909	52.1134	67277	0.68169	0.61197	1.132	0.66864	17	17	17	0.79799	1.8525	1.6826	1.8546
D:\Leaf\temp\FNB21806-002	6	1	left	15	495.133	317.448	1.5597	94165	4898	576.341	1161	1948	1363.34	0.31183	40.2985	0.011002	1.4288	2.0144	0.0077002	0	0.052015	89267	326.533	0.054869	8591	572.733	0.091233	0.57013	16.4339	14.7651	80.9547	87.3121	10.1015	45.7006	87.1386	12.155	40.8902	56485	0.59985	0.54784	1.0912	0.65692	17	18	17	0.81373	1.832	1.5867	1.8295
D:\Leaf\temp\FNB21806-002	6	3	top	15	525.551	356.115	1.4758	102423	5778	597.249	1231	2084	1450.25	0.29635	42.4031	0.010343	1.437	2.0611	0.0071977	0	0.056413	96645	385.2	0.059786	11285	752.333	0.11018	0.51201	19.834	17.58	71.3453	89.0095	17.4721	50.1487	77.2872	7.4835	47.5298	72925	0.712	0.65559	1.1102	0.59332	19	20	19	0.83202	1.6977	1.5822	1.7312
D:\Leaf\temp\FNB21806-002	6	2	right	15	481.14	303.416	1.5857	90342	6217	618.774	1297	2029	1350.77	0.27576	45.5695	0.011105	1.5021	2.0961	0.0073928	0	0.068816	84125	414.467	0.073902	11308	753.867	0.12517	0.54979	20.6768	18.1459	71.3086	87.5001	16.0779	45.2693	85.9377	12.7086	52.4515	63538	0.70331	0.63449	1.1252	0.61383	19	17	18	0.80438	1.762	1.7181	1.8216
D:\Leaf\temp\FNB21806-002	8	1	left	15	469.42	274.798	1.7082	82779	5171	505.697	1185	1969	1289.7	0.26831	46.8351	0.011631	1.5267	2.3433	0.0076181	0	0.062468	77608	344.733	0.06663	9092	606.133	0.10983	0.56874	20.1988	17.6777	63.2243	90.0119	23.183	54.8863	83.4644	27.9344	52.1626	44481	0.53735	0.47488	1.1098	0.75983	17	18	18	0.80433	1.8864	1.7527	1.9347
D:\Leaf\temp\FNB21806-002	8	3	top	17	498.671	372.147	1.34	101715	5258	527.49	1261	2256	1522.49	0.25114	50.0372	0.011166	1.4818	2.3906	0.0075355	0	0.051693	96457	309.294	0.054511	10177	598.647	0.10005	0.51666	19.8333	18.3001	64.677	89.2494	32.1633	58.482	90.0054	18.0251	48.2174	50867	0.50009	0.4484	1.1001	0.76821	20	20	20	0.80533	1.9395	1.6388	1.925
D:\Leaf\temp\FNB21806-002	8	2	right	17	445.93	312.285	1.428	84035	4271	525.051	1107	1863	1281.05	0.30426	41.3015	0.01327	1.4543	2.1084	0.0091251	0	0.050824	79764	251.235	0.053545	6848	402.824	0.08149	0.62369	13.3852	13.5125	87.3655	88.14	10.7591	39.8314	86.8595	10.4041	41.1543	45474	0.54113	0.49031	1.0815	0.72613	17	17	17	0.8131	1.8332	1.6702	1.8645
D:\Leaf\temp\FNB21806-002	7	1	left	19	532.572	315.154	1.6899	98207	6278	649.959	1399	2162	1412.96	0.26402	47.5958	0.013447	1.5301	2.1524	0.0087882	0	0.063926	91929	330.421	0.068292	8206	431.895	0.083558	0.76505	16.2124	14.2139	76.6292	90.0031	8.0475	48.021	88.9562	11.108	46.3347	63959	0.65127	0.58734	1.0836	0.64903	19	21	20	0.81	1.829	1.6907	1.8581
D:\Leaf\temp\FNB21806-002	7	3	top	16	553.661	364.66	1.5183	107627	7363	586.713	1315	2201	1472.71	0.27918	45.011	0.010864	1.4945	2.2413	0.0072694	0	0.068412	100264	460.188	0.073436	9299	581.188	0.0864	0.79181	21.4436	16.6098	66.1662	88.3513	25.5459	51.6374	80.9388	17.7107	52.744	67213	0.6245	0.55609	1.0864	0.63712	18	21	19	0.83422	1.7523	1.5579	1.7667
D:\Leaf\temp\FNB21806-002	7	2	right	18	518.902	318.148	1.631	96282	6394	607.028	1341	2105	1371.03	0.27306	46.0213	0.013129	1.5353	2.2091	0.0085511	0	0.066409	89888	355.222	0.071133	7745	430.278	0.080441	0.82556	18.0269	14.7139	71.8605	87.9818	10.0883	51.9105	87.7253	10.2149	47.2464	60422	0.62755	0.56114	1.0804	0.6698	19	21	20	0.80944	1.8489	1.6599	1.8616
D:\Leaf\temp\FNB21806-002	5	1	left	16	549.166	385.876	1.4232	120288	8565	657.659	1706	2601	1552.66	0.22344	56.2417	0.010305	1.6752	2.594	0.0061515	0	0.071204	111723	535.312	0.076663	15961	997.562	0.13269	0.53662	27.9327	25.425	59.7601	89.0484	15.7514	54.6697	90.0049	22.9108	57.033	76185	0.63335	0.56215	1.1327	0.81693	19	18	18	0.7871	1.9709	1.9258	2.0276
D:\Leaf\temp\FNB21806-002	5	3	top	15	596.56	412.074	1.4477	129374	8531	614.908	1506	2636	1744.91	0.23397	53.7086	0.0085964	1.5107	2.4491	0.0056904	0	0.065941	120843	568.733	0.070596	15363	1024.2	0.11875	0.5553	26.97	25.882	59.8295	89.2386	18.4886	55.241	87.8409	26.6455	55.725	67478	0.52157	0.45563	1.1187	0.78039	20	19	20	0.80607	1.9817	1.6647	1.955
D:\Leaf\temp\FNB21806-002	5	2	right	18	561.717	329.88	1.7028	110085	6883	608.69	1518	2440	1530.69	0.23236	54.0818	0.011759	1.5941	2.4939	0.007377	0	0.062524	103202	382.389	0.066694	11391	632.833	0.10347	0.60425	20.9315	18.1861	70.0558	88.3799	18.4435	50.4418	88.3785	23.0007	50.7454	62920	0.57156	0.50903	1.1035	0.77789	18	20	18	0.79576	1.9625	1.8956	2.0051
D:\Leaf\temp\FNB21806-004	1	1	left	13	516.355	232.691	2.2191	75433	2640	371.942	1012	2116	1475.94	0.21171	59.3567	0.0088079	1.4337	2.7209	0.0061437	0	0.034998	72793	203.077	0.036267	7853	604.077	0.10411	0.33618	13.9751	16.9463	75.4787	88.8764	5.8382	48.4855	84.3546	7.2425	42.3123	25907	0.34344	0.30845	1.1041	0.76546	16	16	16	0.7992	1.9091	1.9494	1.979
D:\Leaf\temp\FNB21806-004	1	3	top	15	591.08	303.2	1.9495	95355	3635	464.073	1280	2484	1668.07	0.1942	64.7083	0.0089924	1.4891	2.7582	0.0060386	0	0.038121	91720	242.333	0.039631	9149	609.933	0.095947	0.39731	12.5523	17.744	67.5239	90.1494	15.0704	50.9988	90.0101	10.5589	51.0891	39810	0.41749	0.37937	1.0959	0.76243	19	21	19	0.81754	1.9315	1.8226	1.9624
D:\Leaf\temp\FNB21806-004	2	1	left	18	622.388	296.771	2.0972	109365	5243	649.674	1541	2492	1600.67	0.22131	56.7829	0.011245	1.5568	2.372	0.0072231	0	0.04794	104122	291.278	0.050354	11657	647.611	0.10659	0.44977	17.0027	15.3598	75.1414	85.8386	18.2731	44.424	88.314	14.8286	51.0419	68446	0.62585	0.57791	1.1066	0.63906	18	21	20	0.82043	1.7556	1.6673	1.8373
D:\Leaf\temp\FNB21806-004	4	1	left	15	550.99	332.845	1.6554	109260	4523	468.577	1108	2303	1663.58	0.25887	48.543	0.0090167	1.3844	2.3646	0.0065132	0	0.041397	104737	301.533	0.043184	9651	643.4	0.088331	0.46866	17.609	16.7122	69.1089	88.783	6.7111	50.8801	83.5011	11.5473	49.3789	46231	0.42313	0.38173	1.0883	0.70392	18	17	18	0.81492	1.8716	1.6513	1.8789
D:\Leaf\temp\FNB21806-004	4	3	top	14	550.68	372.505	1.4783	117599	6283	543.857	1235	2389	1697.86	0.25893	48.5321	0.0082457	1.4071	2.2708	0.0058602	0	0.053427	111316	448.786	0.056443	11265	804.643	0.095792	0.55775	21.625	19.7658	64.2819	86.2521	27.1995	56.9994	76.8176	14.592	48.0051	60059	0.51071	0.45728	1.0958	0.67001	19	19	19	0.82499	1.8165	1.6048	1.8191
D:\Leaf\temp\FNB21806-004	4	2	right	14	537.295	344.494	1.5597	114251	4982	522.705	1278	2404	1648.71	0.24843	50.5835	0.0084915	1.4581	2.445	0.0058236	0	0.043606	109269	355.857	0.045594	12082	863	0.10575	0.41235	21.7161	19.5123	66.4478	86.5068	4.7576	45.0338	88.3994	15.2427	57.4438	59889	0.52419	0.48058	1.1057	0.76644	20	20	20	0.81582	1.853	1.7276	1.8982
D:\Leaf\temp\FNB21806-004	3	3	top	13	572.942	343.246	1.6692	112507	4698	429.356	972	2312	1769.36	0.26449	47.5112	0.0073473	1.3067	2.2639	0.0056228	0	0.041757	107809	361.385	0.043577	7906	608.154	0.070271	0.59423	18.5638	16.9593	69.3914	86.9057	13.3671	51.9662	83.0656	18.9988	46.0258	28246	0.25106	0.2093	1.0703	0.64369	17	19	18	0.82465	1.7843	1.6347	1.7924
D:\Leaf\temp\FNB21806-004	3	3	top	14	575.44	341.248	1.6863	112548	5558	484.55	1111	2317	1690.55	0.26345	47.6996	0.0082813	1.3706	2.2928	0.0060423	0	0.049383	106990	397	0.051949	9038	645.571	0.080304	0.61496	18.9787	17.5742	69.0553	86.9057	13.3671	50.076	88.0767	16.9074	49.3594	40014	0.35553	0.30614	1.0803	0.64142	17	19	18	0.82475	1.7835	1.6387	1.7921
D:\Leaf\temp\FNB21806-004	3	2	right	14	522.269	277.143	1.8845	93573	5331	496.168	1210	2354	1640.17	0.2122	59.2192	0.0085357	1.4352	2.4387	0.0059473	0	0.056972	88242	380.786	0.060413	9417	672.643	0.10064	0.5661	17.8477	17.424	70.4427	86.1556	22.5318	48.2804	86.8018	6.3679	49.5365	45691	0.48829	0.43132	1.1006	0.63815	17	19	18	0.80123	1.8524	1.7611	1.894
D:\Leaf\temp\FNB21806-004	6	3	top	16	554.86	292.063	1.8998	106149	4918	555.883	1226	2193	1522.88	0.27736	45.3066	0.010506	1.44	2.2055	0.0072959	0	0.046331	101231	307.375	0.048582	10749	671.812	0.10126	0.45753	17.3057	16.25	73.4155	89.3072	12.2501	51.081	88.2011	8.9335	45.0156	60495	0.56991	0.52358	1.1013	0.64844	17	20	17	0.81898	1.7603	1.6474	1.8396
D:\Leaf\temp\FNB21806-004	6	3	top	16	605.105	364.585	1.6597	119939	6121	588.339	1343	2412	1657.34	0.25907	48.5059	0.009654	1.4553	2.2827	0.0066335	0	0.051034	113818	382.562	0.053779	12172	760.75	0.10148	0.50288	22.0578	18.9707	67.9915	88.6307	15.0653	52.4915	80.7541	13.7207	49.8039	67936	0.56642	0.51539	1.1015	0.70766	18	21	19	0.81717	1.8619	1.6181	1.8792
D:\Leaf\temp\FNB21806-004	7	3	top	17	559.308	391.778	1.4276	120822	7374	703.517	1444	2327	1586.52	0.28039	44.8174	0.010715	1.4667	2.0525	0.0073055	0	0.061032	113448	433.765	0.064999	10951	644.177	0.090637	0.67336	19.5166	16.2735	77.7931	83.1698	14.1084	45.7405	85.2639	13.816	46.094	84615	0.70033	0.6393	1.0906	0.65997	18	23	18	0.81639	1.8137	1.6507	1.8372
D:\Leaf\temp\FNB21806-004	7	2	right	15	489.932	351.49	1.3939	97775	5680	569.297	1171	1974	1372.3	0.31531	39.8535	0.010931	1.4385	2.0569	0.0075988	0	0.058093	92095	378.667	0.061675	8410	560.667	0.086014	0.67539	19.0876	15.3523	74.9998	77.1928	13.1131	44.8262	86.7572	15.2626	48.6356	62624	0.64049	0.5824	1.086	0.57774	18	18	18	0.81981	1.6674	1.6516	1.7382
D:\Leaf\temp\FNB21806-004	8	3	left	13	570.457	335.932	1.6981	115290	4351	504.269	1136	2233	1601.27	0.29055	43.25	0.0081186	1.3945	2.2528	0.0058218	0	0.03774	110939	334.692	0.03922	11331	871.615	0.098283	0.38399	19.2589	18.3737	69.7634	89.1886	18.8988	51.9742	88.0268	10.0643	45.5782	56527	0.4903	0.45256	1.0983	0.63536	16	18	18	0.83196	1.7258	1.6033	1.7708
D:\Leaf\temp\FNB21806-004	8	3	top	13	593.491	377.359	1.5727	121507	5642	524.294	1247	2417	1694.29	0.26137	48.0786	0.0076728	1.4266	2.3784	0.0053786	0	0.046434	115865	434	0.048695	13177	1013.62	0.10845	0.42817	24.8111	22.4481	59.3923	86.5229	30.7781	59.8843	81.9569	24.7991	49.9248	62855	0.5173	0.47086	1.1084	0.66358	19	20	19	0.83224	1.7942	1.6054	1.8061
D:\Leaf\temp\FNB21806-004	8	2	right	16	613.148	342.707	1.7891	120250	5076	620.547	1460	2496	1656.55	0.24255	51.8089	0.0096586	1.5067	2.3528	0.0064103	0	0.042212	115174	317.25	0.044072	11051	690.688	0.0919	0.45932	16.7778	16.451	77.2945	89.5641	10.005	45.1568	89.3114	7.9344	46.5066	64661	0.53772	0.49551	1.0919	0.69213	18	18	18	0.82225	1.7814	1.7608	1.8705
D:\Leaf\temp\FNB21806-004	9	1	left	15	557.04	309.045	1.8025	97525	4929	506.091	1526	2759	1739.09	0.161	78.0526	0.0086252	1.5865	3.0153	0.0054368	0	0.050541	92596	328.6	0.053231	13273	884.867	0.1361	0.37136	19.2541	20.3533	64.6625	87.8794	10.1774	57.8864	88.4555	15.683	47.503	51246	0.52547	0.47492	1.1361	0.89166	18	18	18	0.7804	2.0406	1.9654	2.13
D:\Leaf\temp\FNB21806-004	10	3	top	19	643.367	405.571	1.5863	138139	8285	763.584	1687	2715	1791.58	0.2355	53.3609	0.010605	1.5154	2.2093	0.0069982	0	0.059976	129854	436.053	0.063802	14340	754.737	0.10381	0.57775	19.146	17.005	74.7293	89.7722	11.3589	49.3892	90.0008	11.3894	47.0898	93992	0.68042	0.62044	1.1038	0.71517	18	21	19	0.81655	1.8704	1.7769	1.9059
D:\Leaf\temp\FNB21806-004	10	2	right	14	576.308	319.356	1.8046	112723	6537	633.354	1425	2422	1630.35	0.24148	52.0398	0.0085871	1.4856	2.2499	0.0057803	0	0.057992	106186	466.929	0.061562	12766	911.857	0.11325	0.51206	21.5033	21.8755	71.7828	87.9958	7.2915	44.0808	86.6222	8.9975	52.1727	64232	0.56982	0.51183	1.1133	0.71897	16	18	17	0.79744	1.9021	1.7887	1.9476
D:\Leaf\temp\FNB21806-004	11	3	left	16	585.289	365.17	1.6028	122998	5313	571.764	1344	2363	1590.76	0.27681	45.3972	0.010058	1.4854	2.3506	0.0067711	0	0.043196	117685	332.062	0.045146	12476	779.75	0.10143	0.42586	21.1383	17.826	72.2719	89.1246	13.0264	49.9326	88.7353	15.2114	47.4709	70523	0.57337	0.53017	1.1014	0.71719	16	18	17	0.81323	1.839	1.6646	1.882
D:\Leaf\temp\FNB21806-004	11	3	top	14	594.584	420.058	1.4155	135784	6357	648.58	1558	2723	1813.58	0.23012	54.6068	0.0077195	1.5015	2.4022	0.0051414	0	0.046817	129427	454.071	0.049116	15560	1111.43	0.11459	0.40855	25.0705	22.5836	68.7345	87.2662	23.3281	49.4067	82.5073	20.5084	50.4031	74087	0.54562	0.49881	1.1146	0.7428	19	20	19	0.81043	1.9415	1.5715	1.9102
D:\Leaf\temp\FNB21806-004	11	2	right	14	578.84	356.856	1.6221	121014	5123	568.651	1363	2461	1666.65	0.25109	50.0481	0.0084001	1.4766	2.3969	0.0056887	0	0.042334	115891	365.929	0.044205	12222	873	0.101	0.41916	16.5186	19.5035	77.4684	88.7735	13.8972	45.0693	90.0187	13.546	44.5509	57754	0.47725	0.43492	1.101	0.74517	16	20	17	0.8195	1.8738	1.6286	1.8852
D:\Leaf\temp\FNB21806-004	12	1	left	17	588.126	302.828	1.9421	107278	5066	568.574	1426	2485	1627.57	0.21831	57.5628	0.010445	1.5268	2.508	0.006841	0	0.047223	102212	298	0.049564	9772	574.823	0.09109	0.51842	15.9691	14.9452	76.4919	88.858	9.2826	52.3115	89.2862	6.6287	40.9977	58200	0.54252	0.49529	1.0911	0.70714	16	19	16	0.81274	1.8224	1.7993	1.8895
D:\Leaf\temp\FNB21806-004	12	3	top	19	585.056	353.883	1.6532	110166	5922	585.105	1460	2420	1545.1	0.23639	53.1598	0.012297	1.5662	2.4953	0.0078512	0	0.053755	104244	311.684	0.056809	9664	508.632	0.087722	0.61279	15.8574	13.8055	75.3937	88.3104	12.39	47.9054	90.0037	15.0433	47.831	65375	0.59342	0.53967	1.0877	0.778	18	21	19	0.81881	1.9048	1.6791	1.9098
D:\Leaf\temp\FNB21806-004	13	1	left	14	484.285	269.258	1.7986	71075	3926	435.134	1045	2038	1428.13	0.21504	58.4375	0.009803	1.427	2.4016	0.0068695	0	0.055237	67149	280.429	0.058467	7983	570.214	0.11232	0.4918	17.1888	15.8049	66.3122	89.2952	11.8916	63.344	88.6185	10.3341	39.2918	39816	0.5602	0.50496	1.1123	0.67818	16	19	17	0.78006	1.8206	2.0887	1.9875
D:\Leaf\temp\FNB21806-004	13	3	top	17	523.246	325.346	1.6083	93044	5776	562.675	1312	2182	1432.67	0.24558	51.1707	0.011866	1.523	2.3317	0.007791	0	0.062078	87268	339.765	0.066187	8788	516.941	0.09445	0.65726	18.253	16.1969	67.1979	85.579	16.8282	51.6874	87.6396	13.3918	52.155	55728	0.59894	0.53686	1.0944	0.7246	20	23	21	0.81612	1.9184	1.5676	1.9082
D:\Leaf\temp\FNB21806-004	13	2	right	14	495.536	254.578	1.9465	78558	3739	438.591	1045	1963	1356.59	0.25619	49.0513	0.01032	1.447	2.3826	0.0071319	0	0.047595	74819	267.071	0.049974	6748	482	0.085898	0.55409	16.6476	15.0325	69.5911	87.5854	19.4056	51.982	83.6047	17.3152	46.8283	36033	0.45868	0.41108	1.0859	0.70786	17	20	18	0.81896	1.8324	1.8062	1.8921
D:\Leaf\temp\FNB21806-004	15	1	left	14	577.695	318.399	1.8144	109113	4393	526.091	1367	2459	1618.09	0.22676	55.4167	0.0086522	1.5197	2.5984	0.0056934	0	0.040261	104720	313.786	0.04195	11371	812.214	0.10421	0.38633	19.7951	19.9945	66.7342	87.1134	10.8402	58.1048	88.8329	16.7639	44.0386	53729	0.49242	0.45216	1.1042	0.73129	19	20	19	0.81396	1.8044	1.8171	1.9119
D:\Leaf\temp\FNB21806-004	15	3	top	12	576.929	350.091	1.6479	113935	3682	421.846	1157	2548	1812.85	0.22053	56.9825	0.0066194	1.4055	2.7427	0.0047096	0	0.032317	110253	306.833	0.033396	11429	952.417	0.10031	0.32216	21.3875	21.8221	56.7079	87.6781	26.2119	57.8791	89.5046	26.2063	54.0713	44394	0.38964	0.35733	1.1003	0.6452	18	20	19	0.80613	1.8382	1.8304	1.8903
D:\Leaf\temp\FNB21806-004	15	2	right	13	561.642	327.434	1.7153	106078	4696	494.597	1205	2273	1562.6	0.25801	48.705	0.0083195	1.4546	2.4363	0.0057193	0	0.044269	101382	361.231	0.04632	12589	968.385	0.11868	0.37302	21.5977	20.7423	64.0082	89.0227	20.5832	51.8692	88.6762	8.7745	52.4847	49723	0.46874	0.42447	1.1187	0.71547	18	17	17	0.81335	1.8186	1.7264	1.8841
D:\Leaf\temp\FNB21806-004	14	1	left	12	569.981	336.61	1.6933	123063	5887	622.247	1311	2316	1627.25	0.28831	43.5863	0.0073744	1.4233	2.1069	0.0051813	0	0.047837	117176	490.583	0.050241	11742	978.5	0.095415	0.50136	20.7926	18.9635	73.0877	88.1459	12.8298	45.8063	85.1883	11.6211	46.4885	66226	0.53815	0.49031	1.0954	0.65188	17	18	18	0.81896	1.8045	1.6027	1.8223
D:\Leaf\temp\FNB21806-004	14	3	top	15	604.307	388.301	1.5563	128328	6224	646.942	1442	2496	1700.94	0.25885	48.5476	0.0088186	1.4674	2.2289	0.0060096	0	0.048501	122104	414.933	0.050973	11915	794.333	0.092848	0.52237	18.3688	18.3014	75.5339	85.5135	13.4443	44.5578	90.0008	14.9423	48.2876	75351	0.58718	0.53867	1.0928	0.65225	18	19	18	0.82922	1.7699	1.6057	1.7979
D:\Leaf\temp\FNB21806-004	14	2	right	12	567.576	329.193	1.7241	115251	4833	479.613	1253	2491	1717.61	0.2334	53.8397	0.0069864	1.4503	2.6125	0.0048173	0	0.041935	110418	402.75	0.04377	11473	956.083	0.099548	0.42125	20.7329	20.5071	66.3671	87.5527	21.3109	51.2154	87.853	23.2294	49.144	47644	0.41339	0.37146	1.0995	0.76223	17	18	18	0.81595	1.8789	1.751	1.9273
D:\Leaf\temp\FNB21806-004	21	3	top	14	625.036	356.877	1.7514	125606	6121	507.097	1666	3212	2053.1	0.15299	82.1374	0.006819	1.5645	3.2854	0.0043587	0	0.048732	119485	437.214	0.051228	11309	807.786	0.090036	0.54125	23.4733	22.5689	57.9767	88.8121	27.6626	52.3659	88.4803	26.2057	59.9946	52171	0.41535	0.36662	1.09	0.79703	20	22	20	0.80348	2.0168	1.7409	2.0105
D:\Leaf\temp\FNB21806-004	21	2	right	15	611.856	330.606	1.8507	117634	6344	573.198	1648	2719	1644.2	0.19995	62.8471	0.009123	1.6537	2.8751	0.0055167	0	0.05393	111290	422.933	0.057004	14227	948.467	0.12094	0.44591	22.7958	21.3756	64.9448	88.2566	26.963	57.3035	89.0224	17.563	47.7601	68345	0.581	0.52707	1.1209	0.7918	17	21	17	0.8069	1.9176	1.8303	1.9676
D:\Leaf\temp\FNB21806-004	16	1	left	18	391.95	287.647	1.3626	56296	3289	463.812	1220	1905	1148.81	0.19494	64.4633	0.015668	1.6582	2.6304	0.0094488	0	0.058423	53007	182.722	0.062048	6589	366.056	0.11704	0.49917	12.3519	13.1861	75.4298	90.0187	16.5626	51.3227	90.0246	11.5192	43.8187	38047	0.67584	0.61742	1.117	0.83733	17	20	18	0.76814	2.055	1.8946	2.0921
D:\Leaf\temp\FNB21806-004	16	2	right	17	481.001	305.002	1.577	84675	4999	605.19	1422	2268	1451.19	0.20686	60.7478	0.011715	1.5629	2.3497	0.0074956	0	0.059037	79676	294.059	0.062742	9644	567.294	0.11389	0.51835	16.5058	15.8018	76.4311	87.4368	11.1082	52.8271	87.5052	13.7326	40.551	55701	0.65782	0.59878	1.1139	0.76823	16	19	17	0.77835	2.006	1.7643	2.0221
D:\Leaf\temp\FNB21806-004	19	1	left	13	554.842	356.507	1.5563	115346	5786	547.846	1347	2424	1624.85	0.24669	50.9404	0.0080008	1.4918	2.4587	0.005363	0	0.050162	109560	445.077	0.052811	15212	1170.15	0.13188	0.38036	25.3788	23.0119	63.9164	88.8352	15.5304	55.1635	82.4142	14.9356	49.299	63997	0.55483	0.50466	1.1319	0.71138	16	17	16	0.79229	1.878	1.6822	1.9003
D:\Leaf\temp\FNB21806-004	19	3	top	16	649.355	410.699	1.5811	146284	6940	720.341	1558	2729	1891.34	0.24683	50.9108	0.0084596	1.4429	2.1629	0.005863	0	0.047442	139344	433.75	0.049805	15379	961.188	0.10513	0.45126	15.6512	19.0256	82.8801	86.2209	8.0441	47.5124	87.2116	5.7975	37.7675	86316	0.59006	0.54262	1.1051	0.66732	17	18	17	0.81978	1.8009	1.7145	1.8579
D:\Leaf\temp\FNB21806-004	19	2	right	11	604.298	356.427	1.6954	132979	6113	597.493	1315	2553	1835.49	0.25638	49.0138	0.0059929	1.3909	2.2009	0.0043087	0	0.04597	126866	555.727	0.048185	12956	1177.82	0.097429	0.47183	23.921	21.1268	68.7996	73.4751	16.3254	47.1812	87.4457	18.1645	48.7303	62963	0.47348	0.42751	1.0974	0.62976	18	20	18	0.82578	1.8071	1.5712	1.8123
D:\Leaf\temp\FNB21806-004	17	1	left	12	570.73	340.966	1.6739	121017	6165	515.589	1367	2489	1637.59	0.24547	51.1922	0.0073278	1.5199	2.6513	0.0048212	0	0.050943	114852	513.75	0.053678	11481	956.75	0.094871	0.53697	23.3084	20.6704	68.3348	86.674	16.0708	48.9354	87.472	18.0598	49.0628	57384	0.47418	0.42324	1.0949	0.72826	16	18	17	0.8234	1.8222	1.7283	1.8701
D:\Leaf\temp\FNB21806-004	17	3	top	11	564.854	377.224	1.4974	128583	6309	591.119	1271	2425	1745.12	0.27477	45.7341	0.0063033	1.3896	2.1502	0.0045361	0	0.049066	122274	573.545	0.051597	10828	984.364	0.08421	0.58266	21.5823	19.3041	69.6345	87.1712	19.6209	50.1594	82.003	16.8534	44.7318	62084	0.48283	0.43377	1.0842	0.61242	17	18	17	0.85011	1.7028	1.4595	1.6872
D:\Leaf\temp\FNB21806-004	17	2	right	11	557.613	349.185	1.5969	122924	6683	609.608	1398	2366	1577.61	0.27594	45.54	0.0069726	1.4997	2.2933	0.0046492	0	0.054367	116241	607.545	0.057493	11740	1067.27	0.095506	0.56925	23.3155	20.4875	70.4714	75.546	18.1451	48.4881	70.7536	13.272	45.3802	65421	0.53221	0.47784	1.0955	0.64875	16	19	16	0.83289	1.7445	1.5043	1.7641
D:\Leaf\temp\FNB21806-004	18	1	left	11	516.402	280.494	1.841	83693	6270	486.225	1227	2092	1351.23	0.24031	52.2919	0.0081408	1.5482	2.5235	0.0052581	0	0.074917	77423	570	0.080984	14368	1306.18	0.17168	0.43639	29.7659	26.2601	52.5661	87.0187	26.3109	57.0881	84.9663	34.729	58.6645	49778	0.59477	0.51985	1.1717	0.71584	16	16	16	0.79847	1.814	1.9482	1.9234
D:\Leaf\temp\FNB21806-004	18	3	top	15	572.088	359.089	1.5932	111161	5905	603.474	1453	2453	1603.47	0.23215	54.1306	0.0093547	1.5298	2.4077	0.006115	0	0.053121	105256	393.667	0.056101	12817	854.467	0.1153	0.46072	18.0701	18.8444	71.5596	90.001	6.544	45.0581	87.652	16.9827	52.3732	71948	0.64724	0.59412	1.1153	0.72276	17	21	17	0.80961	1.9102	1.6855	1.9159
D:\Leaf\temp\FNB21806-004	18	2	right	15	470.925	279.206	1.6867	78322	4821	546.15	1353	2055	1248.15	0.23306	53.9188	0.012018	1.6464	2.4773	0.0072993	0	0.061554	73501	321.4	0.065591	10563	704.2	0.13487	0.4564	18.6734	17.4246	69.2078	88.4492	12.6314	50.5425	88.5427	16.4512	49.6023	57055	0.72847	0.66691	1.1349	0.78347	14	18	15	0.78789	1.935	1.8753	1.9833
D:\Leaf\temp\FNB21806-004	20	1	left	16	487.93	288.392	1.6919	81364	6237	561.181	1429	2287	1419.18	0.19548	64.2836	0.011274	1.6115	2.5464	0.0069961	0	0.076656	75127	389.812	0.083019	10581	661.312	0.13005	0.58945	17.85	18.2242	68.0313	88.613	9.2906	54.6328	86.888	12.0554	47.6171	50680	0.62288	0.54622	1.13	0.74741	18	19	18	0.78307	1.9455	1.881	1.9886
D:\Leaf\temp\FNB21806-004	20	3	top	17	539.306	369.244	1.4606	102970	6070	550.715	1609	2675	1616.71	0.18083	69.4923	0.010515	1.6546	2.9217	0.0063551	0	0.058949	96900	357.059	0.062642	10862	638.941	0.10549	0.55883	18.9442	18.8829	64.6843	88.9296	14.8057	50.8893	89.1673	14.3713	55.8018	48694	0.4729	0.41395	1.1055	1.0315	17	20	18	0.78943	2.1138	1.9817	2.1313
D:\Leaf\temp\FNB21806-004	20	2	right	16	481.203	303.211	1.587	90375	5431	541.75	1614	2767	1694.75	0.14833	84.7169	0.0094409	1.6327	2.9792	0.0057824	0	0.060094	84944	339.438	0.063936	9760	610	0.10799	0.55645	17.1533	18.2501	68.1496	90.0028	11.9016	51.919	89.0705	19.1287	50.1958	52661	0.58269	0.5226	1.108	0.97551	19	21	20	0.79114	2.1105	1.9455	2.1374
[truncated: 166 more columns]

## Sheet: FN21806_sz
FileName	Leave	Leaflet	Direction	Spec_1	Spec_2	Spec_3	Spec_4	Spec_5	Spec_6	Spec_7	Spec_8	Spec_9	Spec_10	Spec_11	Spec_12	Spec_13	Spec_14	Spec_15	Spec_16	Spec_17	Spec_18	Spec_19	Spec_20	Spec_21	Spec_22	Spec_23	Spec_24	Spec_25	Spec_26	Spec_27	Spec_28	Spec_29	Spec_30	Spec_31	Spec_32	Spec_33	Spec_34	Spec_35	Spec_36	Spec_37	Spec_38	Spec_39	Spec_40	Spec_41	Spec_42	Spec_43	Spec_44	Spec_45	Spec_46
D:\Leaf\temp\FNB21806-001	1	1	left	1.1591	0.14292	0.10807	0.042051	0.042502	0.015074	0.011042	0.013209	0.0065255	0.0091859	0.013186	0.014181	0.023005	0.018808	0.025563	0.014993	0.01055	0.0074499	0.0075572	0.0048211	0.0097123	0.0052748	0.0054202	0.0031652	0.006186	0.0096185	0.0071489	0.0097171	0.007991	0.0048744	0.0032453	0.0041929	0.001914	0.0015929	0.0050059	0.0040354	0.0031581	0.0028831	0.0019895	0.002302	0.00061341	0.0022495	0.0013463	0.002897	0.0028839	0.0027897
D:\Leaf\temp\FNB21806-001	1	3	top	1.1971	0.17893	0.13867	0.03037	0.037789	0.014744	0.018785	0.010515	0.016866	0.0054127	0.00823	0.0099722	0.0090983	0.013282	0.018294	0.014927	0.024566	0.015647	0.015469	0.010007	0.0086499	0.0060765	0.0075983	0.0059692	0.0067161	0.0042922	0.0048408	0.0030568	0.0021284	0.0070505	0.0081993	0.004802	0.0058941	0.0030508	0.0039171	0.0040839	0.0037809	0.0030895	0.0023071	0.0011485	0.0024392	0.0018748	0.0012576	0.0010906	0.0016312	0.00242
D:\Leaf\temp\FNB21806-001	1	2	right	1.1722	0.17304	0.12797	0.037217	0.028303	0.013387	0.020933	0.011718	0.018409	0.0071058	0.011021	0.008997	0.020996	0.0151	0.025088	0.01602	0.020652	0.010951	0.007857	0.0076026	0.0076497	0.0054447	0.0068232	0.0075832	0.0087037	0.0033828	0.0028335	0.0046576	0.010848	0.0083141	0.0057658	0.0029018	0.0043365	0.0036683	0.0028025	0.0034982	0.0033136	0.0016519	0.0023685	0.0025399	0.0014977	0.001505	0.0028256	0.0016031	0.0027022	0.0031308
D:\Leaf\temp\FNB21806-001	2	1	left	1.2519	0.1448	0.12175	0.045022	0.027209	0.018966	0.016759	0.0099885	0.014208	0.0051554	0.011654	0.010414	0.015151	0.023941	0.021685	0.021875	0.015524	0.012326	0.019936	0.010603	0.0066422	0.0041915	0.0034683	0.0026306	0.0068258	0.0068399	0.0063697	0.0071477	0.0054535	0.0044415	0.0041527	0.0033789	0.002602	0.0048752	0.0024638	0.0027001	0.002999	0.003356	0.0032916	0.0016416	0.0020287	0.0015285	0.001785	0.0017531	0.0024141	0.002952
D:\Leaf\temp\FNB21806-001	2	3	top	1.2587	0.15887	0.13315	0.034949	0.042685	0.013029	0.022759	0.011256	0.0077324	0.0082655	0.011286	0.011223	0.0091715	0.01742	0.0086053	0.024039	0.013598	0.013866	0.013351	0.0088433	0.0093735	0.0089085	0.010221	0.0092094	0.0070325	0.0044376	0.0035541	0.0047107	0.0038505	0.0042295	0.0013016	0.0022415	0.0026238	0.0050711	0.0054676	0.0025251	0.0035386	0.0028255	0.0029729	0.0018798	0.0018867	0.0017235	0.001825	0.0024371	0.0018303	0.002054
D:\Leaf\temp\FNB21806-001	2	2	right	1.265	0.13124	0.099501	0.036661	0.037548	0.032293	0.028384	0.013882	0.018513	0.017723	0.015131	0.007412	0.015389	0.02233	0.025783	0.033071	0.016633	0.011825	0.0075401	0.0088531	0.012604	0.011705	0.0047184	0.0066474	0.0024145	0.0038697	0.0063708	0.006449	0.0045339	0.0068466	0.0063218	0.0054266	0.0040207	0.005537	0.0029719	0.0023214	0.0027437	0.0017529	0.0023692	0.0028429	0.00090636	0.0020665	0.0015166	0.0023442	0.0012827	0.0019625
D:\Leaf\temp\FNB21806-001	3	1	left	1.1948	0.17642	0.11722	0.033275	0.027932	0.013722	0.020088	0.008475	0.01471	0.0081438	0.013061	0.01819	0.021801	0.01429	0.026644	0.015221	0.010878	0.0057789	0.01449	0.011283	0.0082742	0.0047683	0.0036183	0.0090835	0.0063271	0.0058456	0.0027915	0.0050692	0.0081264	0.0045631	0.0068767	0.0056406	0.0034681	0.00172	0.0029017	0.0027643	0.0029751	0.0015473	0.0020112	0.0018882	0.0007568	0.0010163	0.002418	0.0027365	0.0014151	0.0014254
D:\Leaf\temp\FNB21806-001	4	1	left	1.1702	0.20531	0.12887	0.036094	0.038558	0.015016	0.012419	0.014813	0.014439	0.010856	0.020098	0.013824	0.017246	0.024899	0.021087	0.012607	0.012441	0.014172	0.014736	0.013546	0.012751	0.0089477	0.0096607	0.00841	0.004972	0.0083364	0.0065682	0.0081811	0.0061545	0.0047922	0.0036012	0.0037926	0.0039322	0.0039216	0.0053841	0.0053588	0.0047453	0.0055959	0.004889	0.0023586	0.0024922	0.0013217	0.0029071	0.0021516	0.0013203	0.0022327
D:\Leaf\temp\FNB21806-001	4	3	top	1.1904	0.15106	0.13805	0.033318	0.049068	0.021223	0.02652	0.010752	0.0068401	0.011021	0.015849	0.0032257	0.018993	0.0069424	0.0094991	0.017162	0.028508	0.017781	0.0081554	0.0071608	0.0048186	0.006311	0.0083692	0.0070612	0.0096495	0.005861	0.0067966	0.0011308	0.0043005	0.0039394	0.0060516	0.0033619	0.0047978	0.0049755	0.0073055	0.0072211	0.003811	0.0037241	0.0012685	0.002836	0.0018134	0.0035563	0.0029097	0.0018782	0.0030521	0.0024155
D:\Leaf\temp\FNB21806-001	4	2	right	1.1623	0.17372	0.13535	0.038431	0.037314	0.016057	0.018555	0.0061044	0.015067	0.011195	0.01196	0.0090918	0.0071914	0.012483	0.031802	0.023309	0.014553	0.0088117	0.0060228	0.010013	0.009832	0.0067828	0.008216	0.0082663	0.0044835	0.0042681	0.0036556	0.0074401	0.0059973	0.0032689	0.00533	0.0081381	0.0053959	0.0047809	0.0046387	0.0029956	0.0031761	0.0017046	0.0020602	0.0019557	0.0013864	0.0018222	0.0018066	0.0013942	0.0008053	0.0017685
D:\Leaf\temp\FNB21806-001	5	1	left	1.1853	0.18973	0.13967	0.035017	0.042224	0.011143	0.010694	0.012674	0.017889	0.010501	0.020211	0.010922	0.013027	0.024167	0.032822	0.012209	0.006919	0.016544	0.014488	0.011119	0.0093869	0.010346	0.015916	0.0095515	0.0061478	0.0046637	0.0033545	0.0053232	0.0057469	0.0078861	0.0067494	0.0045276	0.0025361	0.0053959	0.0035959	0.0018868	0.0026793	0.0018647	0.0025429	0.0026647	0.0032437	0.0016271	0.0036644	0.0022633	0.0022016	0.0011386
D:\Leaf\temp\FNB21806-001	5	3	top	1.2205	0.16978	0.14368	0.03212	0.046985	0.013598	0.020762	0.012713	0.01657	0.0063806	0.0090958	0.011744	0.0089374	0.0057564	0.0059519	0.02629	0.025978	0.014068	0.0090509	0.010801	0.010692	0.0074849	0.0064339	0.0081885	0.012889	0.0098118	0.0056364	0.00539	0.0087611	0.0076347	0.0074847	0.0049024	0.0038325	0.0034095	0.0067028	0.0054198	0.0023948	0.0034951	0.0039657	0.0035285	0.0042833	0.0030944	0.0042099	0.0020357	0.0013964	0.0015286
D:\Leaf\temp\FNB21806-001	5	2	right	1.2059	0.18309	0.13014	0.046569	0.037267	0.006893	0.014662	0.013466	0.01998	0.0086569	0.018781	0.011604	0.020721	0.016093	0.038695	0.030155	0.015013	0.0055199	0.0093131	0.0076994	0.0030995	0.0059373	0.006017	0.0050363	0.0097876	0.0072377	0.0047636	0.0058357	0.0065102	0.0088483	0.0068623	0.0083556	0.0054123	0.0040455	0.0026452	0.0035005	0.0014014	0.00052769	0.0029018	0.0026947	0.0013616	0.0014073	0.00385	0.00121	0.0025243	0.0026372
D:\Leaf\temp\FNB21806-001	6	1	left	1.2185	0.20961	0.12927	0.046309	0.045892	0.016837	0.0098304	0.017045	0.021383	0.0045958	0.01259	0.020044	0.021575	0.033634	0.03294	0.016146	0.0070179	0.010398	0.0070907	0.0042548	0.0067327	0.0047074	0.010386	0.014513	0.010349	0.0086766	0.0063152	0.014737	0.011385	0.00544	0.0051101	0.0051339	0.0048963	0.001987	0.0013758	0.0039529	0.0024649	0.002143	0.0016862	0.0021425	0.0018016	0.0028555	0.0017183	0.0017943	0.0025268	0.0017014
D:\Leaf\temp\FNB21806-001	6	3	top	1.265	0.17874	0.15814	0.039068	0.052975	0.018522	0.018362	0.014047	0.015675	0.0054098	0.0094137	0.0085953	0.011717	0.023229	0.0096787	0.025282	0.020769	0.014948	0.011352	0.017389	0.015358	0.011971	0.0068083	0.002551	0.0061907	0.0076945	0.0075571	0.0062451	0.0036559	0.005591	0.0050711	0.0064775	0.0033016	0.0039333	0.0020163	0.0031381	0.003815	0.0035968	0.0035967	0.0027241	0.0011131	0.0023709	0.0024914	0.0023728	0.0014308	0.0024786
D:\Leaf\temp\FNB21806-001	6	2	right	1.2018	0.18558	0.14037	0.043361	0.042518	0.014183	0.016904	0.0082906	0.017419	0.0073821	0.015499	0.0097168	0.017463	0.020835	0.028393	0.022391	0.023969	0.019178	0.018978	0.0109	0.011518	0.0078234	0.0075927	0.0075466	0.0048832	0.0019946	0.0031109	0.0048242	0.0089126	0.0052982	0.0039435	0.0068978	0.006758	0.0034828	0.0034032	0.0033647	0.0021231	0.0026599	0.0032319	0.0009234	0.0019015	0.0017174	0.001706	0.0016809	0.0034651	0.0021939
D:\Leaf\temp\FNB21806-001	7	1	left	1.2316	0.18772	0.11676	0.04537	0.042233	0.015607	0.019668	0.011185	0.015796	0.01596	0.0063553	0.014236	0.022853	0.022919	0.022098	0.019147	0.012603	0.021226	0.010004	0.0097792	0.0074498	0.0053394	0.0043004	0.0047088	0.0032485	0.005198	0.0054075	0.0062574	0.0062962	0.0057	0.002489	0.0049665	0.0032873	0.0065422	0.005284	0.0047058	0.0046658	0.0010931	0.0012643	0.0025969	0.0034582	0.0025852	0.0025302	0.0021096	0.0025159	0.0018103
D:\Leaf\temp\FNB21806-001	7	3	top	1.3039	0.18137	0.14452	0.036973	0.039324	0.0193	0.020133	0.010208	0.016271	0.012542	0.011754	0.011958	0.0061863	0.010453	0.014833	0.015102	0.018761	0.019813	0.014142	0.017349	0.023341	0.012369	0.009357	0.0028493	0.0044164	0.0044946	0.005719	0.0075771	0.0059839	0.0049003	0.0065204	0.0049459	0.0066724	0.0035628	0.0038621	0.0042008	0.0053442	0.005135	0.0025616	0.0028982	0.0030628	0.0024697	0.0027828	0.0024239	0.0016612	0.00088999
D:\Leaf\temp\FNB21806-001	7	2	right	1.2793	0.18299	0.1228	0.041297	0.036097	0.015428	0.016283	0.019808	0.0085842	0.011682	0.017694	0.029166	0.010359	0.01811	0.016047	0.019448	0.016325	0.020337	0.010411	0.0094227	0.0050522	0.0029478	0.0076214	0.0042883	0.0061247	0.0049142	0.0051679	0.0071183	0.0058164	0.0035958	0.0050762	0.0033157	0.004518	0.003043	0.0036657	0.0024744	0.0025822	0.004395	0.003089	0.00091565	0.0011364	0.00086944	0.0015138	0.0021535	0.0011847	0.0030152
D:\Leaf\temp\FNB21806-001	8	3	top	1.2946	0.20934	0.15766	0.051366	0.040959	0.025694	0.015747	0.016073	0.014881	0.0042187	0.010844	0.01045	0.015507	0.023566	0.025948	0.035084	0.017665	0.004278	0.014689	0.016908	0.0082866	0.0051014	0.0050547	0.0056124	0.0047234	0.0062937	0.0046525	0.0056904	0.0063175	0.0060207	0.0089328	0.0053926	0.0072712	0.0036511	0.0016594	0.0055397	0.0050901	0.0036101	0.002757	0.0033825	0.0025771	0.00092069	0.0013145	0.001356	0.0015317	0.0017906
D:\Leaf\temp\FNB21806-002	2	1	left	1.2141	0.20197	0.13037	0.048157	0.044049	0.023107	0.01506	0.018629	0.0104	0.010544	0.012299	0.0108	0.010104	0.028479	0.024297	0.033964	0.024493	0.015203	0.013892	0.0058797	0.0044962	0.0094413	0.0061999	0.0052183	0.0071248	0.0071567	0.0043139	0.0040192	0.007972	0.0054438	0.0066218	0.005676	0.0047835	0.0042423	0.0058974	0.0036579	0.0039901	0.003896	0.0046264	0.0025694	0.0035185	0.0031028	0.0021658	0.0026743	0.002163	0.0024589
D:\Leaf\temp\FNB21806-002	2	3	top	1.247	0.18513	0.13767	0.042482	0.044062	0.013971	0.019473	0.011303	0.012141	0.008875	0.01256	0.0073261	0.0068907	0.011729	0.0056021	0.024884	0.014829	0.025572	0.026614	0.017418	0.015168	0.010374	0.0083413	0.0050029	0.004571	0.0045221	0.0051246	0.0056551	0.0041462	0.0039701	0.0029508	0.0042415	0.0016517	0.0042632	0.0027243	0.0043288	0.0037234	0.0031086	0.0017942	0.0020669	0.0021693	0.0047216	0.0030174	0.0014247	0.0020616	0.0021929
D:\Leaf\temp\FNB21806-002	2	2	right	1.2317	0.20509	0.12001	0.046417	0.040833	0.013844	0.021887	0.009416	0.019026	0.0099482	0.012424	0.017795	0.011565	0.039153	0.030163	0.020338	0.010854	0.01399	0.0093933	0.0061468	0.008052	0.0055745	0.0075516	0.0090301	0.011094	0.0069155	0.0035683	0.006229	0.0090144	0.0082986	0.0070648	0.0040106	0.0057825	0.0049063	0.0045681	0.0015616	0.001648	0.0040348	0.003302	0.0025101	0.0039498	0.0028618	0.003417	0.001005	0.0015206	0.0017241
D:\Leaf\temp\FNB21806-002	1	3	top	1.2933	0.18641	0.15365	0.045295	0.040634	0.025435	0.016761	0.014618	0.013103	0.005698	0.0091687	0.0087807	0.010555	0.026291	0.014134	0.036419	0.027993	0.015353	0.0046752	0.012897	0.010529	0.0059198	0.0042864	0.0055696	0.0044312	0.0053335	0.0055218	0.0023044	0.0042357	0.0069503	0.0065035	0.0066712	0.0063778	0.0081653	0.0062179	0.003334	0.0029951	0.0036325	0.0037543	0.0006266	0.0019304	0.0016394	0.0006233	0.0015648	0.0015641	0.0021164
D:\Leaf\temp\FNB21806-002	1	2	right	1.2343	0.20957	0.13717	0.048515	0.033513	0.018297	0.012251	0.011243	0.020073	0.0032927	0.025493	0.015969	0.025162	0.020828	0.0179	0.010981	0.014964	0.016708	0.018178	0.015112	0.019965	0.013884	0.0079883	0.008332	0.0071434	0.0053029	0.0065154	0.011713	0.0053483	0.0038552	0.0043464	0.0043821	0.0038619	0.0034195	0.0034692	0.0017396	0.0029383	0.001552	0.002989	0.0033287	0.0039404	0.0043595	0.0039926	0.001813	0.0030039	0.0018501
D:\Leaf\temp\FNB21806-002	3	1	left	1.1997	0.18605	0.12656	0.03369	0.032928	0.0074353	0.016387	0.0099645	0.015435	0.0049491	0.015392	0.011013	0.0076556	0.028255	0.022943	0.013335	0.013784	0.011977	0.0094622	0.0055845	0.012189	0.0089787	0.0078228	0.0069581	0.0074068	0.0065396	0.0078952	0.014264	0.012709	0.0057796	0.0054206	0.0030569	0.0035018	0.0033618	0.0036878	0.0050922	0.00545	0.0035109	0.0019966	0.0021313	0.0047103	0.0047479	0.0015899	0.001848	0.0015954	0.0010773
D:\Leaf\temp\FNB21806-002	3	3	top	1.3062	0.18872	0.15271	0.041049	0.043269	0.016328	0.017464	0.0097869	0.011719	0.0057559	0.015201	0.0056677	0.0056271	0.0073557	0.0038548	0.0065257	0.034168	0.027051	0.018899	0.018579	0.013259	0.011687	0.008006	0.004344	0.0063903	0.0068338	0.009075	0.0065914	0.0079589	0.0037265	0.0040961	0.0060049	0.0028216	0.0017376	0.0029172	0.0055161	0.0044298	0.0066605	0.0043639	0.0067681	0.005309	0.0024058	0.0027965	0.0009402	0.00115	0.0015764
D:\Leaf\temp\FNB21806-002	3	2	right	1.2565	0.21937	0.13869	0.043148	0.049946	0.0068878	0.019714	0.017393	0.018195	0.01197	0.0077626	0.0060743	0.0095989	0.023073	0.030777	0.016329	0.018192	0.018761	0.021155	0.007787	0.010112	0.014598	0.0096417	0.010259	0.0031859	0.0041797	0.0049697	0.0091424	0.0074899	0.005685	0.0085461	0.0094894	0.0091806	0.0027041	0.0023493	0.0047547	0.0062212	0.0050554	0.0022969	0.0014761	0.0018379	0.0011349	0.0026304	0.0032691	0.0037193	0.0045172
D:\Leaf\temp\FNB21806-002	4	1	left	1.2572	0.14973	0.12396	0.048315	0.028038	0.020431	0.01822	0.0081077	0.014737	0.0071486	0.013469	0.010866	0.019267	0.024038	0.025192	0.020103	0.014192	0.013759	0.018697	0.0097703	0.00472	0.0053026	0.0041429	0.0033761	0.0074097	0.0059994	0.0072899	0.0064331	0.004506	0.0067593	0.0042729	0.0023742	0.0048953	0.0043134	0.0022842	0.0013553	0.0027932	0.0033936	0.0027399	0.00081914	0.0015613	0.0023107	0.0018986	0.0017115	0.0031271	0.0015447
D:\Leaf\temp\FNB21806-002	4	3	top	1.2691	0.16036	0.1356	0.039181	0.040212	0.012038	0.023983	0.010805	0.010443	0.009077	0.012945	0.0096747	0.009494	0.020839	0.0080438	0.023621	0.016126	0.011314	0.010416	0.0074445	0.013883	0.010251	0.013036	0.0071166	0.0054391	0.0046796	0.0013473	0.0053864	0.0031929	0.0033032	0.0010911	0.0015014	0.002263	0.0048654	0.0035861	0.0047429	0.0060387	0.0036964	0.0021552	0.0021689	0.00087217	0.0016283	0.0030793	0.0026836	0.0020906	0.0013218
D:\Leaf\temp\FNB21806-002	4	2	right	1.2721	0.13979	0.099782	0.037648	0.026858	0.023108	0.024846	0.012099	0.011017	0.010644	0.011468	0.00863	0.018966	0.023731	0.023225	0.029651	0.020446	0.010338	0.0039007	0.0091815	0.010978	0.010071	0.0055725	0.0050531	0.0035164	0.0064521	0.0055365	0.0052099	0.0028116	0.0062484	0.0070992	0.0042937	0.0038455	0.005598	0.0038504	0.0017487	0.0012191	0.0026214	0.0020498	0.0018264	0.001294	0.00098017	0.0026355	0.0023106	0.0024984	0.00080813
D:\Leaf\temp\FNB21806-002	6	1	left	1.2748	0.12556	0.11489	0.041866	0.043676	0.012987	0.016911	0.014328	0.01391	0.0089681	0.022903	0.0061937	0.026327	0.013852	0.020974	0.014931	0.012263	0.0073935	0.009182	0.0069822	0.008091	0.0099486	0.0077855	0.0058841	0.0060359	0.0067982	0.0058411	0.0080065	0.0049511	0.0044655	0.0048039	0.0033164	0.0022668	0.0018853	0.0038041	0.00091414	0.0031356	0.0026998	0.0032531	0.0041294	0.0032678	0.0019274	0.0013338	0.0023101	0.0016579	0.0021038
D:\Leaf\temp\FNB21806-002	6	3	top	1.2553	0.117	0.13732	0.020353	0.046843	0.013525	0.01662	0.016407	0.0065681	0.0043404	0.0061819	0.012543	0.014378	0.013798	0.010879	0.0052809	0.018045	0.0053081	0.01737	0.021966	0.010876	0.0041746	0.003795	0.0046476	0.0073947	0.0067347	0.0028505	0.003379	0.0039243	0.0007926	0.0040264	0.0050623	0.0043396	0.0030153	0.0019251	0.0022238	0.0026841	0.0048999	0.0022844	0.0014162	0.0027941	0.0022121	0.0010277	0.00064637	0.0011867	0.0017305
D:\Leaf\temp\FNB21806-002	6	2	right	1.2381	0.092662	0.10574	0.035257	0.039022	0.015614	0.016646	0.00752	0.01328	0.0076168	0.007239	0.015809	0.029261	0.023414	0.017222	0.014978	0.0090988	0.0094486	0.013118	0.010351	0.0085245	0.0094145	0.010254	0.004231	0.0069688	0.0052629	0.0028387	0.011401	0.0078117	0.0040551	0.0019103	0.0020566	0.0025268	0.002354	0.0034399	0.0018058	0.0026115	0.0033356	0.001229	0.0031016	0.0026418	0.0016405	0.0014538	0.0017611	0.0010271	0.00036838
D:\Leaf\temp\FNB21806-002	8	1	left	1.2293	0.18497	0.11547	0.044645	0.044626	0.012612	0.021613	0.01146	0.015239	0.013087	0.0079638	0.011984	0.023722	0.025187	0.023916	0.016227	0.012088	0.01992	0.0087424	0.011439	0.009325	0.0053021	0.0047701	0.0048585	0.0026007	0.0062378	0.0065363	0.0059017	0.0067903	0.0051486	0.0034166	0.0040857	0.003034	0.0077942	0.0046854	0.0036274	0.0036115	0.001941	0.0020222	0.0027512	0.0023699	0.0017252	0.0023622	0.0029231	0.0029244	0.001943
D:\Leaf\temp\FNB21806-002	8	3	top	1.3042	0.18019	0.14436	0.035552	0.04017	0.018215	0.021252	0.0070539	0.016829	0.010019	0.013885	0.011696	0.005271	0.0086169	0.014465	0.013378	0.019803	0.019169	0.016961	0.020976	0.021651	0.0094249	0.0065418	0.0044141	0.0052655	0.0055698	0.0053186	0.0085618	0.007415	0.0059327	0.0068225	0.0046683	0.0066684	0.0027273	0.0027008	0.0055018	0.0050707	0.0041213	0.0038245	0.0034569	0.0028556	0.0017671	0.002861	0.0024049	0.0015784	0.0009188
D:\Leaf\temp\FNB21806-002	8	2	right	1.2729	0.18706	0.11424	0.04001	0.036754	0.0139	0.016065	0.019438	0.012088	0.0094719	0.017594	0.021992	0.0131	0.017923	0.01799	0.02222	0.015794	0.016439	0.009899	0.0068562	0.0068524	0.0036299	0.008944	0.0047306	0.004721	0.0045468	0.0057132	0.0093993	0.0064963	0.0032914	0.0011855	0.0046434	0.0039082	0.0036117	0.0044675	0.0028906	0.0015007	0.0023477	0.0014177	0.0017935	0.0014609	0.0019884	0.0029909	0.0019456	0.0021122	0.002601
D:\Leaf\temp\FNB21806-002	7	1	left	1.1981	0.14417	0.12249	0.028421	0.029686	0.012481	0.015081	0.0071051	0.017663	0.0031899	0.0078851	0.017574	0.0066572	0.0097726	0.022928	0.024373	0.017507	0.0050424	0.0099729	0.013714	0.0081276	0.0056855	0.0066323	0.0097362	0.0050069	0.0041711	0.0029327	0.0056924	0.0069529	0.0048022	0.0051897	0.0042743	0.0066473	0.0053415	0.0042231	0.0032304	0.0031495	0.0023798	0.0027294	0.0010895	0.0051939	0.0038177	0.0010845	0.001129	0.0019509	0.002388
D:\Leaf\temp\FNB21806-002	7	3	top	1.2139	0.16447	0.13673	0.019095	0.0436	0.016773	0.020446	0.014783	0.0028038	0.0080569	0.011805	0.00087872	0.0093997	0.00578	0.0053525	0.0067545	0.023278	0.024437	0.018554	0.0082958	0.0059188	0.007595	0.0035719	0.0070922	0.0062036	0.0052156	0.0029757	0.0051183	0.0010534	0.0032643	0.0016663	0.0022328	0.002057	0.00090222	0.0024262	0.002511	0.0024218	0.003651	0.0039437	0.0015914	0.0029472	0.0027435	0.0020155	0.0015853	0.00072119	0.0020557
D:\Leaf\temp\FNB21806-002	7	2	right	1.2003	0.1691	0.11258	0.016718	0.036003	0.018799	0.015045	0.014025	0.011285	0.0039098	0.014953	0.01003	0.01008	0.015715	0.012865	0.016812	0.016924	0.0066045	0.011364	0.010844	0.0090655	0.0075457	0.0095138	0.0076212	0.0075879	0.0081263	0.0069243	0.0074913	0.0096627	0.0061802	0.0048004	0.0036952	0.0047492	0.0030681	0.00079396	0.0020463	0.0034984	0.0016286	0.0033691	0.0032409	0.0019595	0.0012583	0.0014443	0.0012906	0.0036797	0.0027102
D:\Leaf\temp\FNB21806-002	5	1	left	1.2489	0.20638	0.12862	0.045612	0.037804	0.018002	0.022411	0.01501	0.020678	0.0065154	0.015975	0.007775	0.0075813	0.024354	0.038131	0.021253	0.016364	0.014167	0.012524	0.016124	0.007601	0.0076271	0.013643	0.010459	0.0073291	0.0065929	0.0057608	0.0058308	0.0037018	0.0041112	0.003773	0.0081297	0.0063656	0.0068716	0.0048635	0.0019085	0.0043552	0.0018955	0.0037376	0.0036872	0.0025032	0.0033436	0.0023919	0.0017124	0.0015366	0.0013823
D:\Leaf\temp\FNB21806-002	5	3	top	1.2629	0.19032	0.15205	0.035637	0.048485	0.016862	0.010744	0.015285	0.016963	0.01322	0.0076227	0.0091974	0.013012	0.0053032	0.013795	0.010437	0.028556	0.020782	0.020708	0.014261	0.0097551	0.01229	0.010323	0.011494	0.0055685	0.0075026	0.0086361	0.0073807	0.0062936	0.0022676	0.0025603	0.006345	0.0060461	0.0044288	0.0044015	0.0032845	0.0035438	0.0057296	0.0032249	0.0014085	0.0016289	0.0026467	0.0021826	0.0021534	0.0012677	0.0019025
D:\Leaf\temp\FNB21806-002	5	2	right	1.2153	0.18025	0.12788	0.054165	0.036557	0.010407	0.011652	0.015137	0.016472	0.0053955	0.019768	0.01776	0.011003	0.018903	0.018689	0.023276	0.018067	0.023841	0.0090469	0.0077031	0.0046118	0.0049172	0.0091027	0.011912	0.0078495	0.0032602	0.0055641	0.0073121	0.0047153	0.00437	0.0046818	0.0081799	0.0080047	0.0036471	0.0017374	0.0024027	0.0026255	0.003295	0.0055543	0.0031117	0.0040433	0.0029667	0.0029448	0.0033322	0.0022303	0.0019257
D:\Leaf\temp\FNB21806-004	1	1	left	1.129	0.2291	0.10928	0.041159	0.032037	0.021939	0.022636	0.01469	0.0093839	0.019674	0.0248	0.027437	0.017306	0.016316	0.011913	0.011025	0.0092983	0.0095804	0.0087306	0.010996	0.008838	0.0047432	0.0040975	0.0061877	0.0058511	0.007196	0.0051646	0.0078693	0.0064517	0.0048524	0.0041041	0.0039067	0.0028433	0.0023938	0.0028099	0.0036081	0.0030934	0.002784	0.002727	0.0016911	0.001877	0.0025908	0.001482	0.001775	0.0027326	0.0022588
D:\Leaf\temp\FNB21806-004	1	3	top	1.1441	0.22133	0.14683	0.050623	0.030032	0.01913	0.016242	0.011069	0.013399	0.011799	0.0095206	0.01255	0.0090415	0.003817	0.0056453	0.022577	0.02478	0.0066663	0.012274	0.0074601	0.0079507	0.0070188	0.0068833	0.0031461	0.0042584	0.002866	0.0044509	0.0061665	0.0030548	0.0050863	0.0044161	0.0041369	0.0042207	0.0043297	0.0039361	0.0040988	0.0065516	0.0040542	0.0036566	0.0026433	0.0019832	0.003421	0.002182	0.0024681	0.0011929	0.0021321
D:\Leaf\temp\FNB21806-004	2	1	left	1.1465	0.15938	0.12152	0.021314	0.035282	0.012006	0.023553	0.0031555	0.011591	0.005568	0.011213	0.0051725	0.0067687	0.0092813	0.017647	0.026843	0.014355	0.0095642	0.0042712	0.0098312	0.009614	0.0055229	0.0037468	0.0032506	0.0064948	0.0039332	0.0024784	0.0038505	0.00188	0.0039464	0.0027064	0.0057751	0.0074173	0.0048977	0.0050619	0.005569	0.0034994	0.0019591	0.0035045	0.0017504	0.0010025	0.0015126	0.0003261	0.00092806	0.0010804	0.0018722
D:\Leaf\temp\FNB21806-004	4	1	left	1.2109	0.19109	0.11253	0.045668	0.029787	0.014778	0.015298	0.012575	0.013062	0.0075378	0.014555	0.015563	0.025326	0.02182	0.010536	0.017438	0.0083633	0.010104	0.008438	0.0052891	0.0061051	0.0068298	0.011302	0.006976	0.0043184	0.0066462	0.0072963	0.0042818	0.0041282	0.0036096	0.005841	0.0085465	0.0074791	0.0048889	0.0015791	0.0015779	0.0028004	0.0030104	0.0014809	0.0011794	0.0038689	0.0035467	0.0010313	0.0015326	0.0013115	0.00138
D:\Leaf\temp\FNB21806-004	4	3	top	1.2321	0.20327	0.094241	0.034053	0.039425	0.016071	0.01716	0.0030036	0.012669	0.012646	0.011498	0.011053	0.006169	0.010259	0.0247	0.0069288	0.013466	0.020088	0.010625	0.0091866	0.011758	0.0080093	0.0070285	0.0056739	0.0024244	0.0025449	0.0033613	0.0025292	0.0044418	0.0042329	0.0045263	0.0031246	0.0031759	0.0072845	0.007585	0.0039726	0.0018807	0.0019696	0.0025891	0.0025446	0.0012867	0.0010937	0.0029134	0.0037214	0.0024309	0.0019195
D:\Leaf\temp\FNB21806-004	4	2	right	1.2424	0.2419	0.10403	0.048427	0.032396	0.020759	0.0088886	0.015376	0.014145	0.0089638	0.018169	0.016561	0.019168	0.021415	0.0050855	0.012855	0.017372	0.0015276	0.0079514	0.009077	0.015486	0.011623	0.0097392	0.0089426	0.011557	0.0079771	0.0064984	0.0036891	0.0054303	0.0039971	0.0044051	0.0038914	0.0012864	0.0026222	0.0034958	0.0035671	0.0028496	0.0026404	0.0026167	0.00061133	0.0020245	0.0013448	0.0014853	0.0020184	0.0020577	0.0010328
D:\Leaf\temp\FNB21806-004	3	3	top	1.1865	0.2026	0.10065	0.018514	0.03232	0.020358	0.014601	0.011057	0.0086501	0.0039314	0.0051172	0.0084902	0.01449	0.018124	0.015622	0.018522	0.017657	0.015699	0.018133	0.010084	0.0072233	0.0039619	0.0050246	0.0032531	0.0030911	0.0024453	0.0021209	0.00084636	0.0019932	0.0040659	0.0042131	0.0065449	0.0037005	0.0040612	0.0026364	0.0025597	0.0020609	0.0023278	0.0021748	0.0020668	0.0010441	0.0018235	0.0024078	0.0015221	0.0017522	0.0023589
D:\Leaf\temp\FNB21806-004	3	3	top	1.185	0.20252	0.10028	0.018392	0.032198	0.020234	0.014678	0.010972	0.0084974	0.0037076	0.0053438	0.0085529	0.014109	0.017914	0.015877	0.018118	0.017688	0.015638	0.018063	0.010366	0.0073012	0.0039412	0.0049939	0.0032538	0.0031638	0.0023158	0.0022197	0.00088198	0.0017761	0.0040162	0.0040154	0.0065948	0.0037865	0.0039982	0.0029118	0.0023906	0.0021155	0.0022873	0.0021759	0.0020849	0.0011294	0.0016689	0.0024305	0.0015963	0.0016789	0.0022764
D:\Leaf\temp\FNB21806-004	3	2	right	1.1708	0.12796	0.099412	0.047251	0.024328	0.016457	0.01416	0.01535	0.013828	0.012876	0.01318	0.0077217	0.012534	0.0055054	0.010159	0.027568	0.026779	0.01238	0.014638	0.0083195	0.00606	0.0054976	0.0055791	0.0034168	0.0024087	0.0041789	0.0027555	0.0056323	0.0035061	0.0040768	0.0039828	0.0041699	0.0038223	0.0049078	0.0055311	0.0046688	0.0049624	0.0012294	0.0025229	0.0022138	0.0022919	0.00096632	0.0018663	0.0018272	0.00096198	0.0021566
D:\Leaf\temp\FNB21806-004	6	3	top	1.1863	0.14528	0.11734	0.042392	0.033075	0.013499	0.021499	0.01141	0.0077804	0.0064406	0.017785	0.01388	0.018259	0.0093799	0.020531	0.014609	0.01389	0.0042887	0.0060948	0.0061325	0.0036062	0.0026679	0.0092226	0.0044667	0.0054354	0.0068766	0.0062211	0.0048417	0.0061188	0.0076797	0.0070935	0.0050886	0.004224	0.0022838	0.0021017	0.0050193	0.0033585	0.0035854	0.0024195	0.0022042	0.00063553	0.0008594	0.0015138	0.0034609	0.001717	0.0010157
D:\Leaf\temp\FNB21806-004	6	3	top	1.2131	0.16176	0.14551	0.027934	0.046619	0.023458	0.019711	0.011794	0.0082146	0.0050718	0.014372	0.011093	0.0048617	0.006084	0.011113	0.020718	0.015446	0.01849	0.011308	0.010487	0.0077693	0.008561	0.008104	0.0043979	0.0080344	0.0098217	0.0051726	0.0070067	0.0065113	0.0049985	0.0037614	0.0038022	0.0037407	0.0052667	0.0032942	0.0027858	0.002575	0.0036966	0.0026023	0.0027376	0.0015519	0.00095703	0.002055	0.0010842	0.0013335	0.001747
D:\Leaf\temp\FNB21806-004	7	3	top	1.2752	0.13431	0.12798	0.03484	0.042479	0.013036	0.016575	0.011655	0.015738	0.014545	0.01162	0.0080215	0.0047815	0.026002	0.010861	0.016637	0.017526	0.015422	0.0078095	0.0078304	0.005627	0.0073478	0.01205	0.0045257	0.0029487	0.0046085	0.0035785	0.0062624	0.0056711	0.0037919	0.0062194	0.0069558	0.004914	0.0044246	0.0020957	0.0022167	0.002926	0.0034811	0.0021857	0.0036229	0.0024304	0.0046313	0.0033151	0.0026435	0.0022807	0.0028514
D:\Leaf\temp\FNB21806-004	7	2	right	1.2336	0.12817	0.088193	0.037906	0.021395	0.014614	0.027133	0.011057	0.0078314	0.010426	0.021905	0.011524	0.0058377	0.0090602	0.01191	0.0072509	0.013247	0.020653	0.014605	0.010122	0.0056429	0.0046308	0.0061038	0.0078085	0.0073632	0.007619	0.0057094	0.0061187	0.0045509	0.0038359	0.0015199	0.0035074	0.0014708	0.0023819	0.0020804	0.0029245	0.0012231	0.0019889	0.0017828	0.0021838	0.0026858	0.0023025	0.0020247	0.0011668	0.0018185	0.00074955
D:\Leaf\temp\FNB21806-004	8	3	left	1.1927	0.19128	0.09441	0.03214	0.0358	0.015066	0.019072	0.010524	0.011732	0.013173	0.010036	0.014105	0.030531	0.0074771	0.0096584	0.0093865	0.0039023	0.0072184	0.0074185	0.0040159	0.0070895	0.0055457	0.0072869	0.0023887	0.0039286	0.0053875	0.0095027	0.0069421	0.0051065	0.0076011	0.0056073	0.0041238	0.0026247	0.0038767	0.0007381	0.0018138	0.0015302	0.00074133	0.0016668	0.0010625	0.0011361	0.0025859	0.0027018	0.00071893	0.00066605	0.0015425
D:\Leaf\temp\FNB21806-004	8	3	top	1.2008	0.1994	0.11308	0.030118	0.044202	0.0063605	0.02417	0.0060962	0.012503	0.0060032	0.0091185	0.0077054	0.0070133	0.010095	0.013469	0.022313	0.015414	0.010625	0.017657	0.0093703	0.0071493	0.0077454	0.0063481	0.0067402	0.0069518	0.004767	0.0028965	0.002242	0.0031589	0.0060652	0.0018764	0.0028799	0.004349	0.005258	0.0027806	0.0029047	0.002999	0.0022507	0.00392	0.0039892	0.0036608	0.0039909	0.0020851	0.0012338	0.00039817	0.00070266
D:\Leaf\temp\FNB21806-004	8	2	right	1.1778	0.19682	0.11282	0.040941	0.036239	0.011493	0.020525	0.012413	0.01907	0.0082447	0.017004	0.0091877	0.0098501	0.0064616	0.02623	0.017213	0.0087281	0.0060047	0.0072868	0.010845	0.0048337	0.0026695	0.003713	0.0026257	0.0068743	0.0027402	0.0059379	0.0068363	0.004896	0.007154	0.0029325	0.0030839	0.0024816	0.00508	0.0030413	0.0047601	0.0023469	0.0040947	0.004262	0.0025771	0.0023704	0.0010646	0.0024238	0.0023645	0.0026973	0.0021289
D:\Leaf\temp\FNB21806-004	9	1	left	1.1985	0.17848	0.1537	0.064499	0.05821	0.03173	0.027873	0.015947	0.013165	0.025188	0.016182	0.028641	0.0068144	0.019619	0.011756	0.010143	0.012869	0.018733	0.014318	0.0071987	0.00649	0.0087385	0.011226	0.0050211	0.0080098	0.0061376	0.0088094	0.0072845	0.0097386	0.0053203	0.004424	0.0032149	0.0049523	0.0039989	0.0040901	0.003779	0.004139	0.0067232	0.0025756	0.0039075	0.0046826	0.0034939	0.0027802	0.0021847	0.0042864	0.0021846
D:\Leaf\temp\FNB21806-004	10	3	top	1.2222	0.1787	0.1267	0.044102	0.05012	0.019499	0.01683	0.0097464	0.012638	0.0057176	0.017007	0.012366	0.0049263	0.011073	0.006464	0.0090533	0.021047	0.029798	0.019346	0.0076571	0.0060222	0.0050401	0.0055286	0.0087416	0.005458	0.0063744	0.0037908	0.0046248	0.0045198	0.0034684	0.0031977	0.0029596	0.0015174	0.0018988	0.0012575	0.0043222	0.0054446	0.0075676	0.003743	0.0029372	0.0039612	0.0024152	0.003868	0.0017022	0.0021405	0.0020443
D:\Leaf\temp\FNB21806-004	10	2	right	1.1964	0.14812	0.11851	0.055557	0.033204	0.01746	0.012043	0.01473	0.021078	0.01547	0.020885	0.014414	0.021145	0.025225	0.017286	0.011059	0.012699	0.010976	0.0073168	0.0062326	0.014467	0.010939	0.0074219	0.0049872	0.006075	0.0099482	0.0079931	0.0045023	0.0022109	0.0056845	0.0025086	0.0017071	0.00095101	0.0034067	0.0025079	0.0051025	0.0046372	0.0048578	0.0022958	0.00078663	0.0025892	0.0018024	0.001086	0.0023831	0.0019141	0.0015562
D:\Leaf\temp\FNB21806-004	11	3	left	1.2118	0.19285	0.11613	0.044959	0.029741	0.014904	0.019746	0.01801	0.008877	0.008477	0.018378	0.0098435	0.014845	0.021372	0.029565	0.018737	0.0083461	0.0097865	0.010156	0.0070906	0.0058324	0.006709	0.0057303	0.002258	0.0056365	0.0066958	0.0087757	0.0067494	0.0034897	0.0046903	0.0054201	0.0055426	0.0037178	0.0031328	0.0027232	0.0026355	0.0012703	0.00088896	0.00098006	0.0030495	0.0032888	0.003121	0.0014527	0.0010006	0.0016504	0.0016167
D:\Leaf\temp\FNB21806-004	11	3	top	1.2941	0.17275	0.14642	0.034716	0.044237	0.012255	0.021995	0.013929	0.0094477	0.012216	0.0073305	0.014701	0.024707	0.013544	0.013816	0.019519	0.013127	0.01721	0.012424	0.0090734	0.0070138	0.0062201	0.010585	0.010461	0.0076785	0.0043389	0.0043369	0.0085742	0.010918	0.0056762	0.0028178	0.0046973	0.0052836	0.0048611	0.0021735	0.0041906	0.0016138	0.002337	0.002366	0.0024692	0.0018763	0.0015414	0.0012815	0.0019423	0.0019626	0.0011636
D:\Leaf\temp\FNB21806-004	11	2	right	1.2336	0.2087	0.11768	0.042226	0.046551	0.0097226	0.023597	0.00774	0.015918	0.0094852	0.015914	0.016644	0.011927	0.023972	0.030218	0.01526	0.0088041	0.0030706	0.0037593	0.0048689	0.0092248	0.003155	0.0061247	0.0049387	0.0051232	0.0059795	0.006388	0.0086658	0.0076535	0.0054529	0.0038117	0.0062863	0.0033864	0.0036098	0.0029581	0.0016404	0.0027026	0.001892	0.002062	0.0050574	0.004349	0.00105	0.0014893	0.001849	0.0027073	0.0017003
D:\Leaf\temp\FNB21806-004	12	1	left	1.1566	0.20994	0.11326	0.032739	0.024323	0.013956	0.015592	0.0097813	0.013071	0.0067285	0.021178	0.0165	0.016493	0.014142	0.028612	0.023014	0.0078251	0.0065299	0.0033687	0.0087492	0.0070367	0.0038981	0.0059127	0.0025465	0.006818	0.003694	0.0061233	0.0058265	0.0059789	0.003565	0.0032752	0.0029998	0.0024864	0.0039106	0.004364	0.0032585	0.0028282	0.0026498	0.001399	0.0011057	0.00088455	0.0028845	0.0015086	0.0012595	0.0007318	0.0020311
D:\Leaf\temp\FNB21806-004	12	3	top	1.2016	0.2252	0.13712	0.051357	0.026009	0.02826	0.014736	0.016002	0.0079835	0.013026	0.0061519	0.010151	0.0038388	0.0077048	0.019578	0.02003	0.015277	0.015041	0.020408	0.015358	0.011409	0.0062352	0.0051031	0.0025036	0.0023941	0.0034754	0.0036817	0.0029814	0.001836	0.0050188	0.0026868	0.0023723	0.0052794	0.0047383	0.0032802	0.0016556	0.0022463	0.0014806	0.004777	0.0028918	0.0011843	0.0038447	0.0029762	0.001613	0.0020106	0.0010497
D:\Leaf\temp\FNB21806-004	13	1	left	1.1696	0.15279	0.07099	0.043514	0.03699	0.024583	0.033034	0.024194	0.019393	0.0096877	0.0065721	0.015771	0.013227	0.01959	0.0070609	0.016103	0.01925	0.0072008	0.01108	0.011887	0.0097787	0.0099106	0.0090491	0.0054235	0.0036894	0.005618	0.0059387	0.0032605	0.0041983	0.0052279	0.0042136	0.0070646	0.0038416	0.0027176	0.0055828	0.0043449	0.0034438	0.0029343	0.0031742	0.0013205	0.0014039	0.0023876	0.0011247	0.003615	0.0014987	0.0021567
D:\Leaf\temp\FNB21806-004	13	3	top	1.2176	0.18265	0.13607	0.027552	0.047717	0.015861	0.016763	0.0076254	0.010763	0.014282	0.012019	0.0077021	0.0083416	0.0059996	0.0074698	0.014612	0.011024	0.011534	0.020892	0.014628	0.013522	0.012711	0.0051282	0.0079053	0.0082265	0.0049246	0.0061456	0.0013297	0.0059457	0.0084207	0.0039566	0.0043715	0.002898	0.0029788	0.0031762	0.0018443	0.0033971	0.0033381	0.0056357	0.0031618	0.0020597	0.0030336	0.0016633	0.0021411	0.0019067	0.00091751
D:\Leaf\temp\FNB21806-004	13	2	right	1.1639	0.19368	0.11214	0.050474	0.031723	0.024786	0.014284	0.014082	0.011232	0.018409	0.011139	0.0091826	0.0087006	0.015666	0.015197	0.012794	0.010462	0.013564	0.008148	0.011004	0.007886	0.0058709	0.0038334	0.0023156	0.0053363	0.0056803	0.0058362	0.0014764	0.0029353	0.0035716	0.0022048	0.0052408	0.0065632	0.0036765	0.0035492	0.0031557	0.0014373	0.002288	0.0019345	0.0025806	0.0020928	0.004016	0.003372	0.0025126	0.0014153	0.0026615
D:\Leaf\temp\FNB21806-004	15	1	left	1.1732	0.20843	0.11173	0.052067	0.028645	0.010296	0.020248	0.017822	0.015148	0.011943	0.012722	0.011053	0.012306	0.026749	0.0068871	0.015397	0.0099877	0.0061035	0.006118	0.015892	0.013267	0.010692	0.0050265	0.0048163	0.0092116	0.005296	0.00493	0.0036078	0.0098641	0.0042863	0.0039155	0.0029168	0.0019808	0.0036226	0.0019619	0.0014843	0.0026841	0.0021338	0.0021077	0.0016892	0.0017852	0.0034039	0.0033158	0.0018802	0.002789	0.0013308
D:\Leaf\temp\FNB21806-004	15	3	top	1.1876	0.19118	0.097059	0.022189	0.030422	0.02022	0.017946	0.019765	0.015212	0.0106	0.012261	0.00787	0.010816	0.0078124	0.012889	0.016917	0.0082953	0.020961	0.014694	0.0062022	0.0077734	0.0092261	0.0048382	0.0069589	0.0035669	0.0026613	0.0041362	0.0046916	0.0070635	0.0057656	0.0053924	0.0046417	0.0061052	0.0029476	0.0030816	0.0024281	0.0033995	0.0039161	0.0042386	0.0014807	0.002114	0.0022286	0.0021055	0.0029012	0.0026214	0.0014431
D:\Leaf\temp\FNB21806-004	15	2	right	1.1849	0.21485	0.11103	0.029644	0.034951	0.019746	0.01067	0.014264	0.014038	0.01164	0.0095609	0.029393	0.025307	0.01188	0.015009	0.0090315	0.010863	0.015329	0.0096669	0.0044713	0.0048036	0.0072885	0.010454	0.0086734	0.0041121	0.0097779	0.0059192	0.0061366	0.0026797	0.0023756	0.0036223	0.0042474	0.0034909	0.0020909	0.0025349	0.0020598	0.0028741	0.0019133	0.0021636	0.0028423	0.0024218	0.0024429	0.0018376	0.0023396	0.0016244	0.001406
D:\Leaf\temp\FNB21806-004	14	1	left	1.2231	0.16216	0.099779	0.048353	0.03013	0.018518	0.013537	0.011081	0.020323	0.015947	0.0036858	0.020382	0.013447	0.015693	0.012027	0.016032	0.011904	0.01281	0.01212	0.0069153	0.0062787	0.0079226	0.0090476	0.0073632	0.0042726	0.0061908	0.0036379	0.0034897	0.0049091	0.0058442	0.004892	0.0030253	0.0032753	0.0016261	0.0019489	0.0022909	0.0033742	0.0019117	0.0018649	0.0031337	0.0018257	0.0026823	0.00086952	0.0019255	0.0013785	0.0010904
D:\Leaf\temp\FNB21806-004	14	3	top	1.2345	0.17602	0.11923	0.033638	0.034963	0.018124	0.016235	0.0086315	0.011511	0.0069298	0.012641	0.01025	0.015151	0.0075972	0.011281	0.009303	0.023171	0.015979	0.014069	0.0095273	0.0034626	0.0035015	0.0048769	0.0053721	0.009587	0.0049571	0.0039871	0.0026023	0.0024623	0.0079873	0.0029833	0.0039011	0.0016683	0.0013748	0.0030312	0.0028851	0.001441	0.0019925	0.0019071	0.0025983	0.0037118	0.0023144	0.0017124	0.0021541	0.0033835	0.0025788
D:\Leaf\temp\FNB21806-004	14	2	right	1.2105	0.2028	0.11918	0.062558	0.04234	0.014088	0.015037	0.012467	0.01611	0.016674	0.02015	0.016863	0.021981	0.0080734	0.019484	0.011274	0.0079863	0.012476	0.014847	0.0068446	0.0071162	0.0092596	0.010227	0.0070023	0.0064027	0.0062976	0.0053448	0.003227	0.0029706	0.003429	0.0054322	0.004676	0.0045433	0.004228	0.0020242	0.0022993	0.0036467	0.0027404	0.0021332	0.0018878	0.001503	0.0027566	0.00094385	0.0023752	0.002152	0.0019245
D:\Leaf\temp\FNB21806-004	21	3	top	1.1841	0.21446	0.12437	0.03975	0.051348	0.027685	0.017248	0.010939	0.007316	0.019147	0.014885	0.016766	0.0064873	0.011602	0.012065	0.011325	0.014777	0.010534	0.0097994	0.0101	0.0073442	0.010162	0.0056059	0.0042879	0.010659	0.011321	0.012968	0.0056491	0.0025165	0.0054875	0.0021701	0.0023163	0.0055565	0.001896	0.0052053	0.0056593	0.0042224	0.0026964	0.0030429	0.0033411	0.0021271	0.002603	0.0015871	0.0027169	0.0019426	0.001706
D:\Leaf\temp\FNB21806-004	21	2	right	1.1737	0.23585	0.12026	0.041299	0.041087	0.021989	0.019475	0.0077831	0.019536	0.0042433	0.0087366	0.0093637	0.027764	0.015827	0.01703	0.017202	0.023959	0.010308	0.010955	0.0053469	0.010277	0.0099829	0.0062355	0.003711	0.0051287	0.0036051	0.0048763	0.0031076	0.0087057	0.0054466	0.005372	0.0025069	0.0028178	0.0053681	0.004291	0.0025273	0.0046113	0.0023722	0.0036573	0.0035362	0.0021249	0.003168	0.0038328	0.00078077	0.0022354	0.0013008
D:\Leaf\temp\FNB21806-004	16	1	left	1.2585	0.1602	0.11793	0.057641	0.046316	0.020952	0.012812	0.016771	0.026056	0.022435	0.019919	0.013517	0.041088	0.040727	0.012801	0.0069655	0.0085132	0.007824	0.012954	0.016351	0.010084	0.0074263	0.013877	0.010367	0.0071389	0.011094	0.0083761	0.0090788	0.0044835	0.0053203	0.0038273	0.0048557	0.0018499	0.0045326	0.0058811	0.0038928	0.0027891	0.0052747	0.0026196	0.001577	0.0057182	0.004725	0.0036213	0.0025387	0.0011314	0.0021549
D:\Leaf\temp\FNB21806-004	16	2	right	1.2365	0.1317	0.1107	0.053296	0.048566	0.020761	0.01744	0.013024	0.017903	0.01596	0.019522	0.019115	0.015127	0.021329	0.040824	0.021685	0.009417	0.008081	0.0069022	0.0098981	0.013211	0.008828	0.0066112	0.0015085	0.0053063	0.0044395	0.012903	0.0091048	0.0069107	0.0052842	0.010181	0.0071483	0.0030393	0.0033975	0.0027803	0.0021854	0.0028431	0.0055134	0.0024262	0.0027186	0.0041302	0.0029173	0.002355	0.0013091	0.0017177	0.002354
D:\Leaf\temp\FNB21806-004	19	1	left	1.2457	0.16586	0.1157	0.017959	0.036481	0.016465	0.020475	0.018318	0.018918	0.0090192	0.018639	0.022132	0.019789	0.022937	0.020447	0.026587	0.018817	0.0076241	0.012556	0.0086882	0.011933	0.0077009	0.0064782	0.0031202	0.0042834	0.0089277	0.0095482	0.0042989	0.0033919	0.0038661	0.0042645	0.0042983	0.002703	0.00058415	0.0020739	0.0028655	0.0019488	0.0048927	0.0033004	0.0035021	0.0027121	0.0012041	0.0016737	0.0014225	0.0017839	0.0014427
D:\Leaf\temp\FNB21806-004	19	3	top	1.2101	0.14872	0.11604	0.038542	0.053681	0.0083983	0.012663	0.011235	0.016786	0.015282	0.012896	0.011192	0.0089825	0.021979	0.010823	0.02167	0.022538	0.0067574	0.005185	0.0077948	0.0082019	0.0046198	0.0058691	0.003906	0.0065789	0.0024208	0.0046988	0.0030453	0.0012429	0.0048187	0.0056058	0.0072165	0.0035373	0.0077798	0.0067526	0.0025681	0.0015977	0.0010591	0.0017433	0.0015789	0.0025893	0.002617	0.0015381	0.00080437	0.0020777	0.0019331
D:\Leaf\temp\FNB21806-004	19	2	right	1.2127	0.1456	0.10035	0.049171	0.040672	0.015392	0.015203	0.0080452	0.008887	0.017891	0.0119	0.0068659	0.010421	0.0096142	0.018669	0.02285	0.0085811	0.011164	0.010638	0.0078336	0.0049762	0.0080845	0.0078648	0.0045968	0.003809	0.0080535	0.0035246	0.0055266	0.0032854	0.001023	0.001246	0.0050659	0.0040239	0.0029658	0.0022295	0.0022608	0.0055042	0.0031949	0.0026878	0.001629	0.0030265	0.0018737	0.00069382	0.0012518	0.0014932	0.0017353
D:\Leaf\temp\FNB21806-004	17	1	left	1.2311	0.20878	0.1318	0.039435	0.033993	0.011599	0.01241	0.01297	0.018104	0.0060683	0.022547	0.019093	0.014177	0.011582	0.018791	0.022974	0.009913	0.010008	0.0051631	0.0078215	0.0049261	0.0046941	0.0053792	0.0040454	0.0058681	0.0078623	0.0056525	0.0036891	0.0037592	0.0031394	0.0036173	0.0052996	0.0037052	0.0045224	0.00091754	0.0017591	0.0024889	0.0017215	0.0025794	0.0028124	0.0029137	0.0026743	0.0012929	0.0021936	0.0018497	0.0015293
D:\Leaf\temp\FNB21806-004	17	3	top	1.2393	0.19414	0.093962	0.038117	0.039557	0.0080456	0.015398	0.017398	0.012232	0.0047375	0.011202	0.0074949	0.0066996	0.011125	0.020376	0.0081394	0.021207	0.019108	0.005733	0.0042749	0.0036897	0.0038776	0.0030442	0.001112	0.00072827	0.0029703	0.0029161	0.0029727	0.0039108	0.0033807	0.0026102	0.0019823	0.0057207	0.0055377	0.0032236	0.0017138	0.0016638	0.00085134	0.0018805	0.00066322	0.001801	0.00056139	0.0010004	0.00070252	0.0016846	0.0020256
D:\Leaf\temp\FNB21806-004	17	2	right	1.2273	0.20007	0.082059	0.034915	0.040234	0.011308	0.013092	0.014994	0.019023	0.0074839	0.012694	0.010683	0.017684	0.020019	0.016737	0.017411	0.0073023	0.0083954	0.0057763	0.009364	0.0026299	0.0030318	0.0059276	0.0034057	0.0040136	0.0040689	0.0044447	0.0082038	0.0031439	0.0055914	0.0043456	0.0023781	0.002242	0.00095536	0.00061687	0.0020357	0.0017758	0.002437	0.0027916	0.001918	0.0030085	0.0011911	0.0020373	0.0019854	0.0026359	0.0022721
D:\Leaf\temp\FNB21806-004	18	1	left	1.1724	0.16914	0.11607	0.041589	0.035738	0.018453	0.022459	0.0057677	0.0067527	0.020503	0.033999	0.012928	0.011482	0.015571	0.028973	0.023612	0.019217	0.010823	0.0068805	0.0073701	0.0082995	0.0041752	0.0096084	0.0088236	0.0072387	0.0063003	0.0053971	0.0058371	0.0014499	0.0054341	0.0036625	0.0032114	0.0034663	0.0034739	0.0020038	0.0028091	0.0015674	0.001403	0.0024724	0.0022075	0.0016229	0.0012852	0.0016919	0.0021318	0.0015595	0.0010842
D:\Leaf\temp\FNB21806-004	18	3	top	1.2166	0.18355	0.12765	0.029359	0.047539	0.01535	0.015043	0.0098588	0.014796	0.0081432	0.016402	0.011385	0.013489	0.019498	0.010193	0.031097	0.023475	0.0084434	0.0045486	0.0047134	0.010634	0.005875	0.0091584	0.0097218	0.0090586	0.0053263	0.0037129	0.0048531	0.0035566	0.0051486	0.0037889	0.0015411	0.0055765	0.0056424	0.0020067	0.0020589	0.0031128	0.0019813	0.0030314	0.0029464	0.0027191	0.0047735	0.0040608	0.0019363	0.0011098	0.0004617
D:\Leaf\temp\FNB21806-004	18	2	right	1.2149	0.19543	0.11025	0.047839	0.034246	0.027552	0.023806	0.015236	0.018215	0.01722	0.022393	0.026446	0.038408	0.015866	0.012191	0.01323	0.0028507	0.0080418	0.0067626	0.0076841	0.0044624	0.0069407	0.0066139	0.013624	0.010542	0.0098173	0.013426	0.0087298	0.0024652	0.0048844	0.0028229	0.0035108	0.0029504	0.0030616	0.0019867	0.0035592	0.0017489	0.0037475	0.0035376	0.001689	0.003112	0.0019405	0.0021826	0.0019908	0.0013355	0.00075145
D:\Leaf\temp\FNB21806-004	20	1	left	1.2081	0.18981	0.10734	0.024077	0.034664	0.023713	0.0081274	0.014328	0.0059778	0.012423	0.023551	0.013111	0.019795	0.037996	0.026523	0.013846	0.007446	0.016324	0.010134	0.0097436	0.0080653	0.012947	0.012313	0.0052151	0.0024284	0.010252	0.0082183	0.0089225	0.0054005	0.0047525	0.0047912	0.0014678	0.0037926	0.0039209	0.0015982	0.0029207	0.0045091	0.0037059	0.0031692	0.0017919	0.0037891	0.0037074	0.0027746	0.0021714	0.0029009	0.00105
D:\Leaf\temp\FNB21806-004	20	3	top	1.2784	0.2908	0.16992	0.07831	0.046565	0.025103	0.02608	0.013395	0.014917	0.021302	0.012482	0.013307	0.01249	0.028734	0.031223	0.023627	0.02588	0.01344	0.0081323	0.011683	0.0098149	0.0072215	0.0064347	0.0043227	0.0076166	0.011957	0.007588	0.00522	0.0072076	0.010282	0.0059181	0.0068659	0.0090066	0.0038013	0.0051646	0.0037103	0.0058978	0.0041464	0.0012852	0.0020628	0.0012646	0.002896	0.0033151	0.0022459	0.0010979	0.0016932
D:\Leaf\temp\FNB21806-004	20	2	right	1.2459	0.25571	0.15995	0.079459	0.050603	0.047205	0.0085485	0.015388	0.014604	0.015359	0.019921	0.0043984	0.022212	0.017246	0.016365	0.016064	0.012134	0.010867	0.0084751	0.015613	0.013222	0.013347	0.0057313	0.0043751	0.0094791	0.005856	0.0081603	0.0045858	0.0031002	0.0050585	0.0050083	0.0061171	0.0033853	0.0050241	0.0060824	0.0063731	0.0042463	0.0028848	0.0040418	0.0035597	0.0016	0.005029	0.0048471	0.0029033	0.0024852	0.0025908
[truncated: 74 more columns]

## Sheet: FN10068N_tz
FileName	Leave	Leaflet	Direction	Tooth Number	Blade Length	Blade Width	Length Width Ratio	Total Blade Area	Total Tooth Area	Total Tooth Base Length	Total Length of Outer Edges	Total Blade Perimeter	Inner Perimeter	Compactness	Shape Factor	Frequency of Teeth	Perimeter Ratio	Tooth Perimeter Ratio	Tooth Num Blade Ratio	Mean Ratio Length Outer	Relative Tooth Area	Blade Area excluding Teeth	Mean Tooth Area	Tooth Area Balde Ratio	Total Valley Area	Mean Valley Area	Relative Valley Area	Tooth Valley Area Ratio	Mean Tooth Height	Mean Valley Height	Mean Angle at Tip	Maximum Left Angle	Minimum Left Angle	Mean Left Angle	Maximum Right Angle	Minimum Right Angle	Mean Right Angle	Area with Teeth Outline	Outline Teeth Area Ratio	Base Teeth Area Ratio	Lobing	THV	50% xFreq. Cut	50% yFreq. Cut	50% Freq. Cut	Base Percent	X Entropy	Y Entropy	Entropy
D:\Leaf\temp\a7-001	1	1	left	37	758.3	340.93	2.2242	158021	10952	1215.83	2501	3487	2201.83	0.16331	76.9465	0.016804	1.5837	2.057	0.010611	0	0.069307	147069	296	0.074468	14448	390.486	0.091431	0.75803	16.5528	16.0967	79.5725	83.1053	9.8428	50.644	86.7371	12.5397	45.2366	131458	0.8319	0.76259	1.0914	0.68999	16	28	23	0.77962	1.75	2.4588	2.0801
D:\Leaf\temp\a7-001	1	3	top	42	845.269	435.501	1.9409	184264	13145	1370.82	2949	3960	2381.82	0.14766	85.104	0.017634	1.6626	2.1513	0.010606	0	0.071338	171119	312.976	0.076818	18510	440.714	0.10045	0.71016	16.5154	16.1421	81.2893	84.5605	9.0736	44.9378	87.2932	8.5719	49.7085	153332	0.83213	0.76079	1.1005	0.92939	13	24	19	0.77142	1.8604	2.5603	2.2233
D:\Leaf\temp\a7-001	1	2	right	39	739.8	350.771	2.1091	137844	10263	1286.62	2514	3396	2168.62	0.1502	83.6657	0.017984	1.566	1.954	0.011484	0	0.074454	127581	263.154	0.080443	14968	383.795	0.10859	0.68566	13.9889	14.662	84.8728	87.65	6.4171	48.1395	77.6535	11.1543	42.4	113144	0.82081	0.74636	1.1086	0.93426	15	17	16	0.73845	1.9246	2.6308	2.2855
D:\Leaf\temp\a7-001	2	1	left	30	597.015	264.698	2.2555	77249	7102	851.873	1821	2519	1549.87	0.15298	82.1417	0.019356	1.6253	2.1376	0.011909	0	0.091936	70147	236.733	0.10124	9791	326.367	0.12675	0.72536	14.737	13.1577	76.6368	86.7139	11.5709	47.0286	86.2529	7.8565	50.8605	59399	0.76893	0.67699	1.1267	1.0058	14	20	17	0.74796	1.9888	2.6482	2.3006
D:\Leaf\temp\a7-001	2	3	top	43	805.563	372.368	2.1634	148674	11087	1321.46	2640	3536	2217.46	0.14942	84.0987	0.019392	1.5946	1.9978	0.012161	0	0.074573	137587	257.837	0.080582	14439	335.791	0.097119	0.76785	14.534	14.3888	84.8207	86.8052	9.3147	45.4973	87.8162	10.2945	45.5444	119835	0.80603	0.73145	1.0971	0.79146	16	30	22	0.79119	1.6782	2.5647	2.1236
D:\Leaf\temp\a7-001	3	1	left	34	685.554	365.548	1.8754	128540	11291	1160.51	2465	3225	1920.51	0.15531	80.9135	0.017704	1.6792	2.1241	0.010543	0	0.08784	117249	332.088	0.096299	17624	518.353	0.13711	0.64066	17.2443	15.6821	77.6247	89.5825	10.2116	49.6957	87.6329	5.1357	47.8281	110922	0.86294	0.7751	1.1371	0.886	17	22	19	0.7727	1.8718	2.5622	2.2156
D:\Leaf\temp\a7-001	3	3	top	28	804.621	380.802	2.113	150316	11806	1297.67	2392	3346	2251.67	0.16872	74.4812	0.012435	1.486	1.8433	0.0083682	0	0.078541	138510	421.643	0.085236	21256	759.143	0.14141	0.55542	17.8672	18.7621	85.5181	71.4207	8.5873	41.2743	87.6267	17.2693	46.6293	116099	0.77237	0.69383	1.1414	0.71508	17	20	19	0.78741	1.7021	2.5932	2.0805
D:\Leaf\temp\a7-001	2	2	right	39	734.457	322.622	2.2765	132819	11044	1362.78	2598	3527	2291.78	0.13417	93.6593	0.017017	1.539	1.9064	0.011058	0	0.083151	121775	283.18	0.090692	13807	354.026	0.10395	0.79988	13.3443	15.4985	90.7502	83.832	8.7076	44.8867	86.7087	15.1349	39.4577	109904	0.82747	0.74432	1.104	1.0509	14	19	16	0.7575	2.0328	2.6362	2.3002
D:\Leaf\temp\a7-001	3	2	right	29	675.006	325.412	2.0743	120151	9722	1084.56	2097	3172	2159.55	0.15006	83.7412	0.013429	1.4688	1.9335	0.0091425	0	0.080915	110429	335.241	0.088038	13667	471.276	0.11375	0.71135	16.7185	16.7348	82.6792	88.9854	6.9297	44.7117	84.275	6.3672	46.4848	93512	0.77829	0.69737	1.1137	0.85178	17	24	21	0.78084	1.9193	2.5443	2.1876
D:\Leaf\temp\a7-001	5	1	left	31	654.847	359.924	1.8194	126061	10955	1025.82	2247	3316	2094.82	0.14407	87.2265	0.014798	1.583	2.1904	0.0093486	0	0.086902	115106	353.387	0.095173	12809	413.193	0.10161	0.85526	19.1264	17.7681	72.4525	88.1444	10.7502	55.7616	88.9055	11.8443	46.7891	95093	0.75434	0.66744	1.1016	0.80456	20	25	23	0.75055	1.7869	2.6345	2.2305
D:\Leaf\temp\a7-001	5	3	top	44	692.654	379.227	1.8265	144911	7666	1050.71	2257	3361	2154.71	0.1612	77.9535	0.02042	1.5598	2.1481	0.013091	0	0.052901	137245	174.227	0.055856	10597	240.841	0.073128	0.72341	12.7001	11.1628	81.2258	89.5579	11.191	49.1282	88.3339	7.1556	45.778	112606	0.77707	0.72417	1.0731	0.6878	25	36	32	0.81783	1.7383	2.2061	1.9851
D:\Leaf\temp\a7-001	5	2	right	31	720.832	340.309	2.1182	145392	13310	1183.71	2484	3373	2072.71	0.16059	78.2514	0.014956	1.6273	2.0985	0.0091906	0	0.091546	132082	429.355	0.10077	16836	543.097	0.1158	0.79057	19.4828	20.9061	75.3977	87.0171	9.5038	48.0951	88.8377	12.1462	51.3074	114013	0.78418	0.69263	1.1158	0.81054	20	20	19	0.74975	1.7892	2.6115	2.1968
D:\Leaf\temp\a7-001	4	3	top	43	763.59	364.269	2.0962	130578	10225	1081.35	2738	3752	2095.35	0.11656	107.809	0.020522	1.7906	2.532	0.011461	0	0.078306	120353	237.791	0.084958	13636	317.116	0.10443	0.74985	15.8002	15.0865	69.9177	88.9647	16.7427	51.8277	90.0017	15.2728	54.8441	95916	0.73455	0.65624	1.1044	0.89171	20	33	27	0.76815	1.944	2.6151	2.299
D:\Leaf\temp\a7-001	4	2	right	39	623.102	331.602	1.8791	102010	7843	931.292	2287	3098	1742.29	0.13356	94.0849	0.022384	1.7781	2.4557	0.012589	0	0.076885	94167	201.103	0.083288	10538	270.205	0.1033	0.74426	14.7313	13.6643	72.4715	90.0143	19.2579	50.0862	89.6343	17.1765	53.5249	79203	0.77642	0.69954	1.1033	0.93986	22	24	23	0.76081	1.9399	2.6376	2.2891
D:\Leaf\temp\a7-001	7	1	left	35	702.786	359.234	1.9563	138602	6579	994.235	1845	2962	2111.23	0.19852	63.2995	0.016578	1.403	1.8557	0.011816	0	0.047467	132023	187.971	0.049832	9186	262.457	0.066276	0.7162	10.9839	10.5325	95.4117	68.5058	12.8333	38.5024	88.9967	12.7783	40.3034	98847	0.71317	0.6657	1.0663	0.7298	16	21	18	0.80353	1.7795	2.296	2.0071
D:\Leaf\temp\a7-001	7	3	top	44	844.394	456.369	1.8502	190536	9020	1286.03	2436	3547	2397.03	0.19031	66.0306	0.018356	1.4797	1.8942	0.012405	0	0.04734	181516	205	0.049693	12328	280.182	0.064702	0.73167	12.3058	12.0943	92.5321	73.645	11.9097	40.6583	89.3044	13.1694	42.4033	143398	0.7526	0.70526	1.0647	0.76021	16	29	24	0.81795	1.6706	2.2504	2.0164
D:\Leaf\temp\a7-001	7	2	right	32	697.648	364.299	1.915	143103	8458	1057.35	1983	3091	2165.35	0.18822	66.7651	0.014778	1.4275	1.8754	0.010353	0	0.059104	134645	264.312	0.062817	9803	306.344	0.068503	0.8628	12.5033	13.2493	94.9468	88.3157	13.2981	38.8238	73.4252	17.178	39.8996	107167	0.74888	0.68978	1.0685	0.78433	14	18	16	0.78442	1.8455	2.2622	2.077
D:\Leaf\temp\a7-001	9	1	left	31	676.781	311.13	2.1752	117727	9907	937.144	2235	3546	2248.14	0.11765	106.807	0.013789	1.5773	2.3849	0.0087422	0	0.084152	107820	319.581	0.091885	13545	436.935	0.11505	0.73141	18.4273	19.0294	70.2461	89.0058	19.1626	54.4644	90.0133	16.3699	50.445	77882	0.66155	0.5774	1.1151	0.98676	16	17	17	0.73137	1.9863	2.6649	2.3482
D:\Leaf\temp\a7-001	9	3	top	42	816.796	419.144	1.9487	176686	13375	1317.06	3208	4241	2350.06	0.12345	101.797	0.017872	1.8046	2.4357	0.0099033	0	0.075699	163311	318.452	0.081899	20019	476.643	0.1133	0.66812	17.6429	16.7131	73.5049	90.0029	17.7345	49.8814	90.001	15.751	52.9384	149649	0.84698	0.77128	1.1133	1.0358	15	25	21	0.75163	1.9665	2.7194	2.3494
D:\Leaf\temp\a7-001	9	2	right	33	643.879	344.061	1.8714	104602	12164	1028.98	2786	3654	1896.98	0.098449	127.643	0.017396	1.9262	2.7075	0.0090312	0	0.11629	92438	368.606	0.13159	16955	513.788	0.16209	0.71743	19.7525	19.5359	68.2092	87.1491	12.9461	51.2852	88.8372	10.295	56.105	83104	0.79448	0.67819	1.1621	1.3617	17	20	19	0.69566	2.2715	2.8127	2.5668
D:\Leaf\temp\a7-001	11	1	left	30	710.762	340.755	2.0858	125709	12919	1138.22	2529	3389	1998.22	0.13754	91.3643	0.015013	1.696	2.2219	0.0088522	0	0.10277	112790	430.633	0.11454	18101	603.367	0.14399	0.71372	20.1027	19.4655	75.5349	88.5748	10.7258	50.9105	87.6397	5.4514	48.1592	91638	0.72897	0.6262	1.144	0.98951	19	19	19	0.74681	1.9398	2.7896	2.3241
D:\Leaf\temp\a7-001	11	3	top	46	903.726	424.675	2.128	165899	14446	1461.2	3395	4472	2538.2	0.10424	120.548	0.018123	1.7619	2.3234	0.010286	0	0.087077	151453	314.043	0.095383	21387	464.935	0.12892	0.67546	19.6615	17.4154	70.6345	88.9007	19.3915	54.5655	89.4905	22.9111	51.5893	132872	0.80092	0.71384	1.1289	0.89484	24	29	26	0.77588	1.7191	2.7478	2.2559
D:\Leaf\temp\a7-001	11	2	right	38	780.589	352.264	2.2159	133139	14457	1348.84	2914	3695	2129.84	0.12254	102.547	0.017842	1.7349	2.1604	0.010284	0	0.10859	118682	380.447	0.12181	18366	483.316	0.13795	0.78716	17.9364	16.6751	76.8366	89.5658	11.1772	53.4128	90.0018	15.963	45.4819	109807	0.82475	0.71617	1.1379	1.0142	19	20	19	0.74508	1.929	2.7514	2.3591
D:\Leaf\temp\a7-001	12	1	left	37	705.786	325.466	2.1685	114322	9613	1067.88	2352	3381	2096.88	0.12568	99.9909	0.017645	1.6124	2.2025	0.010944	0	0.084087	104709	259.811	0.091807	13560	366.486	0.11861	0.70892	16.2067	15.24	72.7726	81.1483	15.563	50.5547	90.0048	19.2985	52.5143	87344	0.76402	0.67993	1.1186	0.85053	20	25	23	0.75516	1.9279	2.62	2.248
D:\Leaf\temp\a7-001	12	3	top	55	885.404	448.018	1.9763	169069	11692	1523.96	3270	4275	2528.96	0.11625	108.096	0.021748	1.6904	2.1457	0.012865	0	0.069155	157377	212.582	0.074293	17391	316.2	0.10286	0.6723	14.386	14.1637	80.2012	88.2337	10.6817	45.6058	90.0035	8.2489	51.1665	139679	0.82617	0.75701	1.1029	0.87462	15	22	19	0.77332	1.846	2.6977	2.2285
D:\Leaf\temp\a7-001	12	2	right	36	725.278	313.082	2.3166	116471	9170	1152.02	2329	3407	2230.02	0.12609	99.6613	0.016143	1.5278	2.0217	0.010566	0	0.078732	107301	254.722	0.085461	13498	374.944	0.11589	0.67936	13.2251	14.6278	86.4887	87.6546	14.8581	43.0225	89.832	7.5271	45.4013	88053	0.75601	0.67728	1.1159	0.80104	15	19	18	0.74834	1.7999	2.6639	2.2028
D:\Leaf\temp\a7-001	10	1	left	33	696.92	300.593	2.3185	111123	9105	1022.29	2146	3043	1919.29	0.1508	83.3297	0.017194	1.5855	2.0992	0.010845	0	0.081936	102018	275.909	0.089249	12870	390	0.11582	0.70746	15.6934	14.7403	81.3726	86.9712	9.3121	49.0288	78.6059	8.0594	44.3487	85539	0.76977	0.68783	1.1158	0.77562	15	26	20	0.77011	1.7929	2.6594	2.1579
D:\Leaf\temp\a7-001	10	3	top	40	814.761	411.096	1.9819	161537	9601	1227.95	2500	3671	2398.95	0.15063	83.4251	0.016674	1.5303	2.0359	0.010896	0	0.059435	151936	240.025	0.063191	14574	364.35	0.090221	0.65878	14.7436	14.3085	83.4299	88.7984	11.3918	45.5211	88.34	12.8683	46.658	129614	0.80238	0.74294	1.0902	0.7638	15	35	24	0.79739	1.8106	2.3618	2.0925
D:\Leaf\temp\a7-001	10	2	right	39	719.747	363.011	1.9827	129370	9823	1245.1	2462	3492	2275.1	0.13332	94.2573	0.017142	1.5349	1.9773	0.011168	0	0.07593	119547	251.872	0.082169	14537	372.744	0.11237	0.67572	13.8937	13.991	84.6142	89.2261	6.5446	46.7573	85.6806	10.9494	44.0548	106539	0.82352	0.74759	1.1124	0.89716	21	18	19	0.76975	1.7895	2.5965	2.2199
D:\Leaf\temp\a7-002	2	2	right	36	713.349	327.768	2.1764	116441	8967	1044.5	2326	3383	2101.5	0.12785	98.2875	0.017131	1.6098	2.2269	0.010641	0	0.077009	107474	249.083	0.083434	12955	359.861	0.11126	0.69217	15.2701	14.9737	78.7568	90.0277	11.3594	49.3591	88.1959	9.5035	47.2514	83480	0.71693	0.63992	1.1113	0.86554	17	24	21	0.7588	1.8936	2.6245	2.2304
D:\Leaf\temp\a7-002	2	3	top	54	877.343	440.655	1.991	168147	11318	1468.65	3200	4310	2578.65	0.11375	110.475	0.020941	1.6714	2.1789	0.012529	0	0.06731	156829	209.593	0.072168	17496	324	0.10405	0.64689	14.544	14.2426	79.7639	88.2224	13.1485	46.4453	87.1407	10.3009	50.723	138077	0.82117	0.75386	1.1041	0.89257	16	20	19	0.77897	1.7926	2.6743	2.2134
D:\Leaf\temp\a7-002	2	2	right	33	722.865	313.79	2.3037	115503	10049	1100.89	2233	3248	2115.89	0.13758	91.3353	0.015596	1.5351	2.0284	0.01016	0	0.087002	105454	304.515	0.095293	13375	405.303	0.1158	0.75133	15.3038	15.0656	81.9686	89.2193	11.9675	41.5674	86.1342	14.0961	51.1756	92982	0.80502	0.71802	1.1158	0.71666	18	21	20	0.75827	1.6396	2.6819	2.139
D:\Leaf\temp\a7-002	3	1	left	39	751.242	336.875	2.23	156106	10714	1177.54	2539	3422	2060.54	0.16752	75.0137	0.018927	1.6607	2.1562	0.011397	0	0.068633	145392	274.718	0.07369	14367	368.385	0.092034	0.74574	17.0068	14.9136	74.9932	80.8662	22.6461	51.3716	90.0002	23.067	49.5815	133669	0.85627	0.78764	1.092	0.65299	18	29	25	0.78456	1.6694	2.4618	2.0402
D:\Leaf\temp\a7-002	3	3	top	44	830.46	438.115	1.8955	181528	12153	1331.05	2838	3817	2310.05	0.15657	80.2603	0.019047	1.6523	2.1322	0.011527	0	0.066948	169375	276.204	0.071752	15882	360.954	0.087491	0.76521	15.9045	14.3163	80.1111	88.6413	5.7342	47.9221	90.0007	15.2639	48.1521	150699	0.83017	0.76322	1.0875	0.86802	15	26	21	0.78166	1.7436	2.5444	2.1695
D:\Leaf\temp\a7-002	3	2	right	40	732.367	348.54	2.1012	137772	9870	1258.46	2427	3283	2114.46	0.16063	78.2313	0.018917	1.5526	1.9285	0.012184	0	0.07164	127902	246.75	0.077168	14578	364.45	0.10581	0.67705	13.7402	13.8158	84.1424	80.2173	6.2889	45.3445	90.0059	16.5309	46.0846	118776	0.86212	0.79048	1.1058	0.89209	16	16	16	0.75402	1.834	2.5986	2.2466
D:\Leaf\temp\a7-002	5	1	left	35	683.593	362.891	1.8837	126760	11548	1162.8	2573	3372	1961.8	0.14009	89.7001	0.017841	1.7188	2.2128	0.01038	0	0.091101	115212	329.943	0.10023	17782	508.057	0.14028	0.64942	17.284	16.1701	78.0328	88.3521	12.5803	50.2633	89.3014	5.5797	46.9747	109414	0.86316	0.77206	1.1403	0.89336	16	22	20	0.7586	1.8503	2.6254	2.2585
D:\Leaf\temp\a7-002	5	3	top	33	797.723	383.648	2.0793	148509	10144	1369.5	2532	3390	2227.5	0.16239	77.3832	0.014815	1.5219	1.8489	0.0097345	0	0.068306	138365	307.394	0.073313	19765	598.939	0.13309	0.51323	14.8533	15.8437	89.5876	87.5683	6.0692	44.846	87.8065	8.8452	39.7866	122345	0.82382	0.75552	1.1331	0.71435	17	21	19	0.78501	1.6779	2.6089	2.0985
D:\Leaf\temp\a7-002	5	2	right	30	672.199	328.562	2.0459	120766	10143	1091.36	2209	3025	1907.36	0.16585	75.7715	0.015729	1.586	2.0241	0.0099174	0	0.083989	110623	338.1	0.09169	14658	488.6	0.12138	0.69198	16.5676	15.8147	84.5351	82.1487	6.5224	46.7342	85.2994	7.3327	42.6925	97753	0.80944	0.72545	1.1214	0.81317	15	26	20	0.7817	1.8191	2.5016	2.1425
D:\Leaf\temp\a7-002	7	1	left	34	559.361	283.397	1.9738	82696	6760	824.341	1884	2699	1639.34	0.14266	88.0889	0.02074	1.6464	2.2855	0.012597	0	0.081745	75936	198.823	0.089022	8842	260.059	0.10692	0.76453	14.3794	12.1372	74.4603	85.2452	13.86	51.2817	89.5795	14.7614	49.6043	63567	0.76868	0.68694	1.1069	0.84617	21	26	23	0.76506	1.9448	2.5101	2.236
D:\Leaf\temp\a7-002	7	3	top	44	756.627	369.757	2.0463	129720	10256	1086.14	2795	3878	2169.14	0.10839	115.933	0.020285	1.7878	2.5733	0.011346	0	0.079063	119464	233.091	0.08585	13477	306.296	0.10389	0.761	15.7394	14.6528	71.4261	90.0047	13.2584	52.8664	89.4416	14.5534	52.3062	95350	0.73504	0.65598	1.1039	0.87009	22	33	28	0.77312	1.9014	2.6198	2.2777
D:\Leaf\temp\a7-002	7	2	right	38	615.497	323.223	1.9042	101207	8257	934.053	2305	3149	1778.05	0.12826	97.9794	0.021372	1.771	2.4677	0.012067	0	0.081585	92950	217.29	0.088833	10449	274.974	0.10324	0.79022	15.6296	13.2598	70.8836	90.0141	19.656	50.5126	87.2897	10.9521	54.6658	82650	0.81664	0.73506	1.1032	0.88846	20	24	22	0.7608	1.9077	2.5805	2.2695
D:\Leaf\temp\a7-002	8	1	left	34	698.592	309.685	2.2558	112625	9892	1058.88	2257	3233	2034.88	0.1354	92.8061	0.016709	1.5888	2.1315	0.010517	0	0.087831	102733	290.941	0.096288	13476	396.353	0.11965	0.73405	16.6362	15.5728	78.2754	88.4137	7.4525	48.9014	88.8157	16.8867	47.931	91942	0.81636	0.72852	1.1197	0.74277	20	28	25	0.77738	1.7916	2.6113	2.1511
D:\Leaf\temp\a7-002	8	3	top	42	801.921	417.337	1.9215	161631	9676	1296.43	2732	3744	2308.43	0.1449	86.7255	0.018194	1.6219	2.1073	0.011218	0	0.059865	151955	230.381	0.063677	14528	345.905	0.089884	0.66602	14.7769	13.9663	81.8894	90.0012	11.0306	47.4096	89.3255	7.0402	46.6065	134471	0.83196	0.7721	1.0899	0.80401	14	34	23	0.78909	1.8115	2.3896	2.1295
D:\Leaf\temp\a7-002	8	2	right	38	725.315	362.106	2.003	128743	9663	1215.06	2346	3338	2207.06	0.1452	86.5464	0.017218	1.5124	1.9308	0.011384	0	0.075057	119080	254.29	0.081147	14185	373.289	0.11018	0.68121	14.3892	14.2715	82.2452	87.8224	6.4367	46.7411	89.653	12.5598	46.4445	103714	0.80559	0.73053	1.1102	0.87472	18	17	17	0.76991	1.7338	2.5674	2.2
D:\Leaf\temp\a7-002	9	1	left	39	694.441	362.084	1.9179	141948	6896	1105.08	2053	2912	1964.08	0.21036	59.7384	0.019857	1.4826	1.8578	0.013393	0	0.048581	135052	176.821	0.051062	9820	251.795	0.06918	0.70224	10.8199	10.024	95.9097	69.4651	6.8733	38.7474	90.0338	11.1874	40.1585	115400	0.81297	0.76439	1.0692	0.72138	16	19	18	0.80425	1.7527	2.3298	2.0006
D:\Leaf\temp\a7-002	9	3	top	45	832.558	450.76	1.847	188828	8820	1278.51	2435	3522	2365.51	0.19129	65.692	0.019023	1.4889	1.9046	0.012777	0	0.046709	180008	196	0.048998	11999	266.644	0.063545	0.73506	12.2388	11.8919	92.7555	86.6418	12.1801	40.9043	87.8271	11.3536	42.026	141449	0.74909	0.70238	1.0635	0.76643	16	30	23	0.81398	1.6689	2.2493	2.0238
D:\Leaf\temp\a7-002	9	2	right	34	694.398	365.197	1.9014	146039	6575	1011.13	1736	2827	2102.13	0.22963	54.7246	0.016174	1.3448	1.7169	0.012027	0	0.045022	139464	193.382	0.047145	7970	234.412	0.054574	0.82497	10.5784	10.3028	97.6458	86.8602	10.2724	40.8973	61.6875	8.747	35.3541	109544	0.7501	0.70508	1.0546	0.62094	15	25	19	0.81739	1.5762	2.1212	1.8843
D:\Leaf\temp\a7-002	10	1	left	32	667.446	317.569	2.1017	121681	10545	1016.68	2456	3488	2048.68	0.12568	99.9839	0.01562	1.7026	2.4157	0.0091743	0	0.086661	111136	329.531	0.094884	13731	429.094	0.11284	0.76797	19.1636	19.424	69.5265	87.6566	9.79	54.9342	88.2208	10.1732	50.9042	78757	0.64724	0.56058	1.1128	1.0565	15	16	15	0.71383	2.0502	2.6968	2.3962
D:\Leaf\temp\a7-002	10	3	top	41	813.652	411.851	1.9756	177430	13334	1330.73	3197	4242	2375.73	0.12391	101.418	0.017258	1.7856	2.4024	0.0096653	0	0.075151	164096	325.219	0.081257	19713	480.805	0.1111	0.67641	17.2762	17.9174	75.887	88.7991	14.7097	48.9829	87.9339	12.118	51.2385	149872	0.84468	0.76953	1.1111	1.0041	15	27	22	0.75405	1.9439	2.6376	2.3257
D:\Leaf\temp\a7-002	10	2	right	34	642.522	362.505	1.7724	109248	12254	1066.2	2742	3651	1975.2	0.10299	122.014	0.017213	1.8484	2.5717	0.0093125	0	0.11217	96994	360.412	0.12634	16996	499.882	0.15557	0.72099	19.6719	18.1547	67.6997	90.022	11.5747	55.3502	88.1972	12.4821	52.7189	87857	0.8042	0.69203	1.1556	1.2471	16	19	17	0.69736	2.1239	2.8402	2.5381
D:\Leaf\temp\a7-002	11	1	left	32	652.081	361.233	1.8052	126951	10560	1036.13	2246	3228	2018.13	0.1531	82.0788	0.015856	1.5995	2.1677	0.0099133	0	0.083182	116391	330	0.090729	13572	424.125	0.10691	0.77807	17.7223	17.8297	75.5034	90.038	14.796	49.6417	88.2051	11.6864	49.8214	94074	0.74103	0.65784	1.1069	0.81661	20	24	22	0.75453	1.788	2.6265	2.2218
D:\Leaf\temp\a7-002	11	3	top	46	703.471	395.88	1.777	145491	7176	1057.39	2373	3487	2171.39	0.15036	83.5733	0.021185	1.6059	2.2442	0.013192	0	0.049323	138315	156	0.051882	10738	233.435	0.073805	0.66828	12.5073	10.8128	81.4024	88.8172	17.1233	48.6772	90.0108	11.8712	46.2204	112330	0.77208	0.72275	1.0738	0.67996	30	37	34	0.82025	1.6818	2.3039	1.9853
D:\Leaf\temp\a7-002	11	2	right	34	707.117	343.421	2.059	145517	13735	1223.63	2647	3453	2029.63	0.15337	81.9369	0.016752	1.7013	2.1632	0.0098465	0	0.094388	131782	403.971	0.10423	16620	488.824	0.11421	0.82641	18.7765	19.2778	76.4006	90.0355	11.661	47.5004	90.0055	7.1276	51.3239	123864	0.8512	0.75681	1.1142	0.82768	21	18	19	0.74426	1.8131	2.6448	2.22
D:\Leaf\temp\a7-003	1	1	left	32	823.502	390.8	2.1072	185551	16337	1334.18	2719	3625	2240.18	0.17744	70.8195	0.014285	1.6182	2.038	0.0088276	0	0.088046	169214	510.531	0.096546	15748	492.125	0.084872	1.0374	18.4348	16.8769	83.0387	90.0047	17.5045	50.2537	85.2254	12.8131	41.1717	152521	0.82199	0.73394	1.0849	0.83224	17	20	19	0.7838	1.8004	2.5298	2.1487
D:\Leaf\temp\a7-003	1	3	top	41	970.528	464.242	2.0906	237423	15265	1542.55	3161	4308	2689.55	0.16076	78.1679	0.015244	1.6018	2.0492	0.0095172	0	0.064295	222158	372.317	0.068712	21149	515.829	0.089077	0.72178	18.8381	16.3149	84.0482	78.7191	10.8245	45.0277	88.3996	9.233	46.6139	196592	0.82802	0.76373	1.0891	0.73251	18	27	23	0.79557	1.6115	2.5818	2.0768
D:\Leaf\temp\a7-003	1	2	right	30	778.816	387.105	2.0119	170026	13973	1337.54	2511	3470	2296.54	0.17745	70.818	0.013063	1.511	1.8773	0.0086455	0	0.082182	156053	465.767	0.08954	16352	545.067	0.096174	0.85451	16.0478	17.7354	93.3098	87.9096	5.3814	42.2637	90.0187	6.1142	37.7615	129445	0.76132	0.67914	1.0962	0.95075	15	14	14	0.77003	1.856	2.5429	2.1898
D:\Leaf\temp\a7-003	5	1	left	30	793.516	360.401	2.2018	135682	13275	1194.99	2643	3840	2391.99	0.11563	108.678	0.012542	1.6054	2.2117	0.0078125	0	0.097839	122407	442.5	0.10845	19474	649.133	0.14353	0.68168	20.566	19.2137	79.0799	89.4463	5.4908	50.2735	87.7788	6.4041	44.998	100577	0.74127	0.64343	1.1435	1.0265	16	19	18	0.74357	1.9847	2.8179	2.3584
D:\Leaf\temp\a7-003	5	3	top	48	998.808	449.961	2.2198	192152	14981	1667.72	3608	4722	2781.72	0.10829	116.04	0.017255	1.6975	2.1634	0.010165	0	0.077964	177171	312.104	0.084557	23156	482.417	0.12051	0.64696	18.6267	16.7906	79.8178	87.3955	17.4622	48.9864	82.2665	16.136	47.7254	157849	0.82148	0.74352	1.1205	0.92003	15	25	20	0.76518	1.9261	2.7497	2.2777
D:\Leaf\temp\a7-003	5	2	right	34	844.143	366.231	2.3049	146906	15336	1374.97	2919	4023	2478.97	0.11406	110.169	0.013715	1.6229	2.123	0.0084514	0	0.10439	131570	451.059	0.11656	20813	612.147	0.14168	0.73685	19.9048	18.7175	79.8763	89.3591	14.9554	49.7244	83.1787	13.1207	45.4071	118938	0.80962	0.70523	1.1417	0.93621	16	20	18	0.7442	1.9732	2.7345	2.3224
D:\Leaf\temp\a7-003	7	1	left	33	708.232	315.398	2.2455	115030	8924	1040.29	2080	3089	2049.29	0.15149	82.9516	0.016103	1.5074	1.9994	0.010683	0	0.07758	106106	270.424	0.084105	12711	385.182	0.1105	0.70207	15.6116	14.543	82.8007	72.378	8.826	44.9197	87.9083	16.98	46.9377	89568	0.77865	0.70107	1.1105	0.72498	20	27	24	0.79101	1.7319	2.5932	2.0944
D:\Leaf\temp\a7-003	7	3	top	39	824.147	421.296	1.9562	168532	12324	1269.44	2777	3787	2279.44	0.14767	85.0958	0.017109	1.6614	2.1876	0.010298	0	0.073126	156208	316	0.078895	16637	426.59	0.098717	0.74076	16.5717	15.8648	79.7317	89.2519	13.3442	47.0815	89.5405	14.8799	48.877	136014	0.80705	0.73393	1.0987	0.88407	14	27	19	0.76935	1.8968	2.4529	2.1812
D:\Leaf\temp\a7-003	7	2	right	37	738.137	380.296	1.941	135704	10605	1257.81	2551	3627	2333.81	0.12963	96.9399	0.015854	1.5541	2.0281	0.010201	0	0.078148	125099	286.622	0.084773	14822	400.595	0.10922	0.71549	15.1495	14.7515	81.76	87.9156	7.155	44.3378	87.6522	15.8428	49.2302	110845	0.81681	0.73867	1.1092	0.90177	19	18	19	0.76548	1.8867	2.5957	2.2475
D:\Leaf\temp\a7-004	1	1	left	30	752.388	411.519	1.8283	192735	10629	1181.47	2176	3175	2180.47	0.24026	52.303	0.013759	1.4561	1.8418	0.0094488	0	0.055148	182106	354.3	0.058367	12406	413.533	0.064368	0.85676	15.1197	13.8743	93.9089	88.3476	7.2095	41.8846	65.412	11.4235	37.4987	157753	0.8185	0.76335	1.0644	0.53443	17	23	21	0.81368	1.543	2.0748	1.8019
D:\Leaf\temp\a7-004	1	3	top	40	853.758	491.147	1.7383	236065	12103	1449.44	2746	3713	2416.44	0.21517	58.4007	0.016553	1.5366	1.8945	0.010773	0	0.05127	223962	302.575	0.05404	15096	377.4	0.063948	0.80174	15.354	13.8003	93.304	73.1422	7.4185	42.3015	87.0097	8.9132	39.4837	201316	0.8528	0.80153	1.0639	0.61432	15	24	21	0.80941	1.5333	2.1181	1.8719
D:\Leaf\temp\a7-004	1	2	right	31	738.602	383.416	1.9264	185958	13039	1206.53	2437	3362	2131.53	0.20674	60.7828	0.014544	1.5773	2.0198	0.0092207	0	0.070118	172919	420.613	0.075405	15191	490.032	0.08169	0.85834	17.547	16.0288	87.9136	79.6112	7.1479	40.9888	90.0101	8.0671	45.0346	155504	0.83623	0.76611	1.0817	0.67059	20	19	20	0.79389	1.6887	2.2551	1.9816
D:\Leaf\temp\a7-004	3	1	left	28	689.937	334.928	2.06	130412	7830	870.05	1850	2983	2003.05	0.18417	68.2321	0.013979	1.4892	2.1263	0.0093865	0	0.06004	122582	279.643	0.063876	11816	422	0.090605	0.66266	15.5421	14.7249	80.9584	83.216	9.2294	47.1326	85.436	10.1052	45.6814	90257	0.69209	0.63205	1.0906	0.74168	17	21	19	0.78967	1.7616	2.2446	2.0474
D:\Leaf\temp\a7-004	3	3	top	35	774.076	390.601	1.9818	167866	8450	1066.02	2222	3299	2143.02	0.19382	64.8339	0.016332	1.5394	2.0844	0.010609	0	0.050338	159416	241.429	0.053006	14420	412	0.085902	0.58599	15.8542	15.1752	81.6515	85.6265	19.3342	45.5873	75.625	17.2657	47.8127	128839	0.76751	0.71717	1.0859	0.67401	18	28	24	0.80237	1.6389	2.2674	1.9863
D:\Leaf\temp\a7-004	3	2	right	28	722.666	349.914	2.0653	136385	11046	1065.13	2375	3551	2241.13	0.13592	92.4559	0.012494	1.5845	2.2298	0.0078851	0	0.080991	125339	394.5	0.088129	14328	511.714	0.10506	0.77094	17.5976	17.6084	80.8337	78.8898	9.3612	41.9504	90.0248	18.1353	50.9979	105385	0.7727	0.69171	1.1051	0.89484	17	23	21	0.78527	1.9042	2.5186	2.188
D:\Leaf\temp\a7-004	4	1	left	30	678.544	311.264	2.18	109247	7989	866.542	1916	2975	1925.54	0.15511	81.0148	0.01558	1.545	2.2111	0.010084	0	0.073128	101258	266.3	0.078897	10327	344.233	0.094529	0.7736	16.0497	13.528	75.4335	77.7327	14.1718	45.7749	90.0026	17.958	53.4035	65670	0.60111	0.52799	1.0945	0.81435	20	23	22	0.78293	1.8465	2.5911	2.1776
D:\Leaf\temp\a7-004	4	3	top	46	832.318	315.128	2.6412	142149	10245	1225.62	2718	3802	2309.62	0.12357	101.691	0.019917	1.6462	2.2177	0.012099	0	0.072072	131904	222.717	0.07767	13166	286.217	0.092621	0.77814	15.3292	12.8449	80.9727	84.2618	6.0289	47.6407	86.7458	10.4363	47.7061	98938	0.69602	0.62394	1.0926	0.7157	20	24	22	0.76223	1.6597	2.8106	2.1617
D:\Leaf\temp\a7-004	4	2	right	36	699.132	296.122	2.361	115019	8741	1010.68	2231	3242	2021.68	0.13752	91.3811	0.017807	1.6036	2.2074	0.011104	0	0.075996	106278	242.806	0.082247	11501	319.472	0.099992	0.76002	14.5049	14.1674	77.4616	89.4426	11.8042	45.5858	88.2354	24.4201	52.3961	71535	0.62194	0.54594	1.1	0.86174	19	22	21	0.76331	1.8997	2.6539	2.24
D:\Leaf\temp\a7-004	6	1	left	29	599.648	295.779	2.0274	88909	5863	728.044	1602	2901	2027.04	0.13276	94.6563	0.014307	1.4311	2.2004	0.0099966	0	0.065944	83046	202.172	0.070599	7571	261.069	0.085154	0.7744	14.1038	12.1216	76.1152	83.9348	17.0202	50.458	85.1701	12.721	47.7887	48746	0.54827	0.48232	1.0852	0.78426	21	24	21	0.77929	1.9117	2.555	2.1825
D:\Leaf\temp\a7-004	6	3	top	43	806.909	388.108	2.0791	147988	10460	1112.78	2781	4127	2458.78	0.10919	115.091	0.017488	1.6785	2.4992	0.010419	0	0.070681	137528	243.256	0.076057	13540	314.884	0.091494	0.77253	16.3173	14.4296	73.4335	90.0011	11.5505	52.7533	90.0018	12.4045	50.2311	91984	0.62156	0.55088	1.0915	0.94297	18	28	22	0.7548	2.0253	2.7142	2.3322
D:\Leaf\temp\a7-004	6	2	right	39	675.404	343.517	1.9661	114504	8305	987.378	2324	3393	2056.38	0.12499	100.542	0.018965	1.65	2.3537	0.011494	0	0.07253	106199	212.949	0.078202	10827	277.615	0.094556	0.76706	15.0654	13.6838	74.2737	87.746	18.2195	50.3635	88.5602	22.0343	51.348	85166	0.74378	0.67125	1.0946	0.88942	20	25	24	0.76597	1.9093	2.5373	2.2482
[truncated: 166 more columns]

## Sheet: FN10068_sz
FileName	Leave	Leaflet	Direction	Spec_1	Spec_2	Spec_3	Spec_4	Spec_5	Spec_6	Spec_7	Spec_8	Spec_9	Spec_10	Spec_11	Spec_12	Spec_13	Spec_14	Spec_15	Spec_16	Spec_17	Spec_18	Spec_19	Spec_20	Spec_21	Spec_22	Spec_23	Spec_24	Spec_25	Spec_26	Spec_27	Spec_28	Spec_29	Spec_30	Spec_31	Spec_32	Spec_33	Spec_34	Spec_35	Spec_36	Spec_37	Spec_38	Spec_39	Spec_40	Spec_41	Spec_42	Spec_43	Spec_44	Spec_45	Spec_46
D:\Leaf\temp\a7-001	1	1	left	1.1231	0.058605	0.12231	0.077397	0.06	0.036642	0.023444	0.012337	0.013797	0.011785	0.018899	0.017457	0.0094381	0.013441	0.010277	0.0088327	0.0052583	0.0064513	0.0054433	0.0027148	0.0038363	0.0023917	0.0013142	0.0059328	0.0054421	0.0036009	0.0043964	0.0052428	0.0048158	0.0040432	0.006401	0.0040893	0.0033354	0.0040095	0.0060521	0.0053292	0.0079241	0.0027093	0.0026278	0.0041077	0.0055382	0.0070807	0.0039227	0.0011936	0.0024652	0.0034798
D:\Leaf\temp\a7-001	1	3	top	1.1427	0.17195	0.17481	0.073294	0.063522	0.04036	0.050512	0.031916	0.021102	0.016012	0.014093	0.0079821	0.014267	0.011315	0.0079086	0.0072509	0.0056097	0.0087931	0.0066861	0.0061341	0.0067467	0.0065708	0.0057121	0.0023642	0.0034242	0.0027711	0.0071154	0.0061183	0.0095024	0.0015014	0.0048325	0.0032784	0.0079347	0.0033909	0.0042116	0.0049508	0.0054356	0.0022513	0.002778	0.002891	0.0035353	0.0014477	0.0051603	0.0039515	0.0068656	0.0049686
D:\Leaf\temp\a7-001	1	2	right	1.1276	0.14595	0.15783	0.065321	0.048829	0.072163	0.038292	0.0246	0.017275	0.028249	0.027087	0.014584	0.0098662	0.015911	0.018226	0.012322	0.012628	0.0083604	0.0097858	0.0067464	0.0093562	0.0088667	0.0068062	0.0064832	0.0072496	0.0036393	0.0045896	0.0053294	0.0041447	0.0094168	0.0071514	0.0070566	0.0037268	0.0035892	0.0013901	0.0032261	0.0047416	0.0026292	0.0048719	0.0042977	0.0044107	0.003295	0.0040832	0.0030878	0.0022379	0.0023719
D:\Leaf\temp\a7-001	2	1	left	1.1228	0.20104	0.17444	0.10594	0.026693	0.066179	0.041575	0.022468	0.016734	0.02824	0.017378	0.019415	0.01683	0.016674	0.010872	0.012436	0.0090925	0.0059893	0.0072416	0.0066244	0.0065112	0.0070157	0.0097044	0.012102	0.0063497	0.0071776	0.011337	0.0067782	0.0033491	0.0086221	0.0089036	0.0069676	0.0049959	0.0050814	0.0061077	0.0043092	0.0045221	0.0051066	0.0045106	0.0023533	0.0035258	0.0072734	0.009441	0.0046425	0.0032317	0.0028187
D:\Leaf\temp\a7-001	2	3	top	1.0963	0.12329	0.16962	0.084617	0.04063	0.025599	0.0423	0.01038	0.01336	0.011266	0.0064826	0.0070005	0.010297	0.0097708	0.0079858	0.011131	0.0090773	0.011161	0.0085235	0.0069429	0.0048776	0.0038844	0.0038778	0.005694	0.0019058	0.0025083	0.0023932	0.0041741	0.0081349	0.0039742	0.0064886	0.0070073	0.00336	0.0041159	0.0015368	0.0052248	0.0028166	0.0042982	0.0023649	0.0052002	0.0054007	0.004967	0.0049482	0.00082831	0.0030486	0.0021314
D:\Leaf\temp\a7-001	3	1	left	1.1278	0.13445	0.17359	0.076151	0.0904	0.045188	0.033111	0.03647	0.028022	0.013789	0.01528	0.014678	0.010686	0.008958	0.0036688	0.0049247	0.0065354	0.010289	0.006388	0.0082372	0.007611	0.0091518	0.0038552	0.0043994	0.0020105	0.0043086	0.0019786	0.0037748	0.0070165	0.0026826	0.0045661	0.0049899	0.0088728	0.010454	0.0049889	0.002506	0.003286	0.0075547	0.0058522	0.0033703	0.0066298	0.0087914	0.0046637	0.0027716	0.0032053	0.002393
D:\Leaf\temp\a7-001	3	3	top	1.0804	0.12211	0.13207	0.074104	0.046844	0.042776	0.015758	0.032996	0.019368	0.013624	0.0051263	0.013025	0.010579	0.0098764	0.011049	0.0097135	0.0056533	0.0065086	0.0069839	0.0041423	0.007711	0.0066746	0.0050541	0.005821	0.0055863	0.0038602	0.0057928	0.0068794	0.0030114	0.0057211	0.0027333	0.0016663	0.0024332	0.0061835	0.0024291	0.0033759	0.0065662	0.0038328	0.0047721	0.0029249	0.0041428	0.0028277	0.0032644	0.0041514	0.0013757	0.0036218
D:\Leaf\temp\a7-001	2	2	right	1.1303	0.25452	0.14015	0.11327	0.048059	0.063406	0.02673	0.02939	0.015777	0.032296	0.021841	0.023743	0.022361	0.013873	0.015456	0.010649	0.01054	0.012162	0.007956	0.0074919	0.0096434	0.0071645	0.0042059	0.0067062	0.0044504	0.002292	0.0024096	0.0099128	0.0065021	0.005537	0.0078934	0.0071623	0.0032344	0.0057487	0.0022576	0.0039934	0.0031203	0.0034926	0.0036755	0.0041592	0.0025413	0.0028436	0.0032304	0.0037937	0.003857	0.0049398
D:\Leaf\temp\a7-001	3	2	right	1.1185	0.15166	0.11519	0.12299	0.05473	0.032411	0.019053	0.026984	0.0096264	0.016601	0.019602	0.016363	0.013821	0.010889	0.0059525	0.012379	0.0082917	0.003428	0.0096014	0.0057913	0.0096151	0.008195	0.0063136	0.0069745	0.0020588	0.0057798	0.00637	0.0086688	0.0039626	0.0028323	0.0053053	0.0033641	0.0069601	0.0043592	0.0078802	0.0064091	0.0059292	0.0017197	0.0043742	0.0061435	0.0055136	0.0072432	0.0042849	0.0049188	0.0026882	0.0033226
D:\Leaf\temp\a7-001	5	1	left	1.139	0.062913	0.1391	0.076376	0.068156	0.032826	0.034866	0.016296	0.013349	0.02124	0.0097491	0.013645	0.015454	0.015304	0.0062245	0.0168	0.010028	0.0045548	0.011483	0.0067211	0.012248	0.0020637	0.0043496	0.0078393	0.0085483	0.011496	0.011934	0.0063847	0.0029588	0.0076731	0.0070563	0.0099466	0.0053443	0.0043215	0.0017183	0.0059048	0.0053909	0.0079051	0.0070077	0.0049097	0.0056839	0.0044004	0.003061	0.0057182	0.0057325	0.0038693
D:\Leaf\temp\a7-001	5	3	top	1.1382	0.091013	0.14217	0.09822	0.045174	0.029829	0.018142	0.015476	0.0062885	0.0049035	0.0054228	0.003327	0.0041795	0.00392	0.0057067	0.004081	0.0058412	0.0065012	0.0030282	0.0075783	0.0054872	0.0015138	0.0055271	0.0058151	0.0045875	0.0025775	0.0034623	0.0027064	0.0043565	0.003077	0.0042479	0.0031671	0.0035375	0.0062696	0.0064513	0.0024979	0.0022424	0.0022652	0.0018301	0.0031308	0.0043864	0.0088733	0.0032385	0.0072512	0.0024468	0.0019273
D:\Leaf\temp\a7-001	5	2	right	1.1354	0.082048	0.17414	0.046344	0.054147	0.048571	0.030549	0.024555	0.018437	0.024358	0.013618	0.0085545	0.015393	0.016424	0.0082663	0.015311	0.0053576	0.015232	0.0049598	0.004884	0.011781	0.010083	0.011281	0.006864	0.0053447	0.0062048	0.0054439	0.0046176	0.0044206	0.0086792	0.01168	0.0072772	0.0079039	0.0029357	0.0034771	0.004764	0.0048364	0.0026767	0.0073501	0.0037796	0.00081753	0.002482	0.0027156	0.0047245	0.0053961	0.0043868
D:\Leaf\temp\a7-001	4	3	top	1.1087	0.1544	0.1642	0.085204	0.068465	0.030998	0.02828	0.011362	0.019298	0.014562	0.018038	0.0064059	0.01286	0.0073468	0.0083868	0.0076672	0.011732	0.0047334	0.0082214	0.0056106	0.0083241	0.0046986	0.0094707	0.0062555	0.0038595	0.006351	0.0089654	0.007278	0.0072741	0.0043576	0.0076977	0.0044755	0.007941	0.0066601	0.0036681	0.0064174	0.0072439	0.0038482	0.0035863	0.0091974	0.0090897	0.0045422	0.0018084	0.0061957	0.0036329	0.0026965
D:\Leaf\temp\a7-001	4	2	right	1.1441	0.13146	0.20689	0.077842	0.06729	0.043522	0.036958	0.018857	0.013934	0.030351	0.014375	0.010718	0.0056394	0.009546	0.013335	0.0073209	0.0082759	0.0069739	0.012484	0.0098058	0.004597	0.0030195	0.007404	0.0078252	0.0052869	0.010158	0.0057881	0.0064383	0.0046526	0.0030534	0.0035149	0.0080211	0.007355	0.0043508	0.0085773	0.0072943	0.0035816	0.0024977	0.0048636	0.0049407	0.0057645	0.0043943	0.0059037	0.0066916	0.0063972	0.0059067
D:\Leaf\temp\a7-001	7	1	left	1.1301	0.14061	0.098216	0.10012	0.043897	0.030283	0.03393	0.016762	0.026361	0.014589	0.0089924	0.0111	0.0083094	0.0063922	0.0041215	0.0082116	0.0081494	0.0091782	0.0094097	0.0061826	0.0068098	0.0036476	0.0043433	0.0042478	0.002954	0.0021588	0.0025496	0.0022983	0.0035971	0.0037983	0.0046216	0.004334	0.0042306	0.0023267	0.0037547	0.002274	0.0043708	0.0023788	0.0030673	0.0034694	0.0044509	0.0038119	0.0029398	0.0020137	0.0026006	0.0032912
D:\Leaf\temp\a7-001	7	3	top	1.1362	0.1293	0.14574	0.09234	0.065548	0.021205	0.039521	0.011703	0.0097626	0.0087215	0.0096429	0.012086	0.0095504	0.0059438	0.0099981	0.0064259	0.0058537	0.0039984	0.0013787	0.0071471	0.0022854	0.0048789	0.0021148	0.0025476	0.0021234	0.004847	0.0058825	0.0030068	0.0055915	0.0049545	0.0027731	0.0041064	0.0050739	0.0043938	0.0025828	0.0019203	0.004057	0.0050618	0.0043981	0.0043456	0.0019411	0.0037774	0.0038116	0.0015135	0.0033413	0.0011791
D:\Leaf\temp\a7-001	7	2	right	1.1441	0.12062	0.11889	0.10171	0.054144	0.044884	0.036794	0.023712	0.036296	0.0070033	0.012011	0.0044891	0.01878	0.012183	0.011955	0.0090187	0.0062761	0.0083991	0.0068493	0.0097484	0.0078169	0.0067603	0.0039729	0.0047949	0.0039727	0.0045462	0.0064286	0.0046945	0.0040935	0.0031692	0.0020504	0.0028362	0.0030722	0.0035997	0.0030888	0.0017811	0.0040638	0.0020316	0.002247	0.0019474	0.0062487	0.0040294	0.002422	0.003759	0.0026017	0.0019616
D:\Leaf\temp\a7-001	9	1	left	1.1553	0.15959	0.15524	0.069823	0.060061	0.058581	0.031276	0.041724	0.014836	0.021465	0.01265	0.033024	0.025152	0.012732	0.013599	0.018404	0.017281	0.0054854	0.0070028	0.0030552	0.0045449	0.0034028	0.0057233	0.0058542	0.0055722	0.0031833	0.0049338	0.0043119	0.0068253	0.004538	0.003055	0.008229	0.0093047	0.01269	0.011376	0.0060157	0.0075974	0.0065636	0.0083643	0.0047531	0.0049531	0.0035067	0.0029863	0.0029718	0.0021242	0.0042846
D:\Leaf\temp\a7-001	9	3	top	1.1389	0.25255	0.14708	0.067401	0.072547	0.044365	0.026445	0.040371	0.022721	0.028331	0.016861	0.012961	0.014841	0.005511	0.012504	0.011649	0.0066795	0.0053107	0.010244	0.018308	0.0037727	0.0062228	0.00904	0.0060191	0.0074299	0.012914	0.0092121	0.011303	0.0073391	0.0036806	0.0044213	0.0041986	0.0025785	0.0059536	0.0046082	0.0042856	0.0084955	0.0077486	0.0040722	0.0024298	0.005061	0.0071082	0.0022716	0.0056689	0.0033844	0.0042678
D:\Leaf\temp\a7-001	9	2	right	1.1566	0.26148	0.23863	0.051755	0.090337	0.10328	0.03595	0.039483	0.029203	0.037265	0.021513	0.015241	0.021608	0.020809	0.026273	0.017025	0.010041	0.012404	0.017966	0.017619	0.013529	0.008268	0.01794	0.014203	0.016963	0.019426	0.0161	0.0046854	0.0080396	0.010497	0.0038018	0.009648	0.0044463	0.0055953	0.0058348	0.01125	0.0063766	0.0065309	0.0036898	0.0075624	0.0061122	0.0054185	0.0032183	0.0039171	0.0028092	0.0062898
D:\Leaf\temp\a7-001	11	1	left	1.1015	0.16477	0.23858	0.072674	0.033704	0.044108	0.029801	0.021379	0.018732	0.027234	0.02779	0.015658	0.010935	0.0049085	0.0228	0.022778	0.012166	0.01312	0.010347	0.012505	0.0098966	0.013216	0.0092386	0.0071499	0.0045379	0.0064205	0.0096079	0.014688	0.0090015	0.0030347	0.0059768	0.0048299	0.0059978	0.0049562	0.0034725	0.0046208	0.0065373	0.0045041	0.0045974	0.004828	0.0068555	0.003017	0.0027074	0.0012161	0.0026986	0.0028303
D:\Leaf\temp\a7-001	11	3	top	1.0796	0.1594	0.17988	0.07692	0.060599	0.050838	0.016898	0.016358	0.022465	0.010542	0.014685	0.0074019	0.011269	0.012049	0.0094962	0.005662	0.0046032	0.0051904	0.0072833	0.0040441	0.0041772	0.0049571	0.0020411	0.0089982	0.0050324	0.0065799	0.0019474	0.0042214	0.004387	0.0065887	0.0075704	0.0027768	0.005492	0.0051457	0.0050517	0.0029169	0.0028385	0.003732	0.0019621	0.0023291	0.0027408	0.0024215	0.0049896	0.0047509	0.004831	0.0024211
D:\Leaf\temp\a7-001	11	2	right	1.0955	0.16079	0.19325	0.088859	0.060591	0.056402	0.039651	0.0097337	0.015185	0.01098	0.014712	0.03086	0.016213	0.013576	0.01202	0.017656	0.01902	0.0082796	0.0099741	0.0098912	0.0053664	0.004673	0.0093264	0.0097496	0.0096134	0.013457	0.011612	0.0060762	0.0056095	0.0077799	0.0031615	0.0046474	0.0085536	0.0064887	0.0032902	0.0055662	0.0076237	0.0040312	0.0039568	0.0051164	0.0023042	0.0044904	0.0015082	0.0048403	0.0069435	0.002186
D:\Leaf\temp\a7-001	12	1	left	1.1062	0.096579	0.15499	0.10202	0.038627	0.044816	0.043002	0.015693	0.025572	0.016404	0.0054538	0.01196	0.0075359	0.0099937	0.003877	0.0044888	0.011168	0.0083094	0.0079568	0.0085967	0.011114	0.0059213	0.0098761	0.0081375	0.0067623	0.0091085	0.0060647	0.0068361	0.0061106	0.005043	0.0047179	0.0025299	0.0025108	0.0048017	0.0070321	0.0060356	0.0059265	0.0048847	0.006611	0.0060751	0.0043477	0.0025542	0.0054037	0.003728	0.0031442	0.0016426
D:\Leaf\temp\a7-001	12	3	top	1.0993	0.17771	0.19097	0.075525	0.040786	0.048481	0.021214	0.026267	0.026977	0.01915	0.015011	0.012933	0.020579	0.0051489	0.01317	0.0094726	0.0071115	0.0063461	0.0057327	0.0036727	0.004572	0.0034645	0.0037652	0.0028424	0.0065342	0.0039644	0.007179	0.0050746	0.0045885	0.0056199	0.0044925	0.0016641	0.0042407	0.0021559	0.0010751	0.0024623	0.0035245	0.0026966	0.0049529	0.0039467	0.0046692	0.0020375	0.0034539	0.0044558	0.002982	0.0026595
D:\Leaf\temp\a7-001	12	2	right	1.098	0.093072	0.14632	0.063532	0.049642	0.051681	0.054988	0.0051115	0.023418	0.013749	0.026461	0.021166	0.011457	0.0099049	0.0061808	0.0094699	0.0056695	0.011377	0.012574	0.010805	0.0047604	0.0038954	0.0031793	0.0096794	0.0090459	0.0086767	0.0029949	0.0076829	0.0038061	0.0053714	0.004729	0.001727	0.0026741	0.0027316	0.0037395	0.0037601	0.003124	0.0055276	0.0033278	0.0032079	0.0025715	0.0030262	0.0042547	0.0028349	0.0038449	0.0015387
D:\Leaf\temp\a7-001	10	1	left	1.0818	0.11815	0.12608	0.083412	0.042238	0.043827	0.036287	0.015919	0.020228	0.013008	0.016394	0.0063917	0.016254	0.0083901	0.0067205	0.0076147	0.0063828	0.0099356	0.0082607	0.0084157	0.0049778	0.0028487	0.0059938	0.0061498	0.0053556	0.0047826	0.010496	0.007955	0.0084726	0.0059109	0.0049775	0.0061057	0.0047451	0.0054759	0.003239	0.0033242	0.0035598	0.0070115	0.0026009	0.0039762	0.0021406	0.0041807	0.0024024	0.0018955	0.002041	0.0027829
D:\Leaf\temp\a7-001	10	3	top	1.1316	0.11265	0.14808	0.077129	0.067963	0.030102	0.024724	0.019934	0.02341	0.01262	0.0081868	0.0093556	0.0046707	0.0081475	0.010057	0.0073564	0.0042274	0.0041582	0.0029211	0.0039517	0.0062631	0.005799	0.0047997	0.0048263	0.0048647	0.0059837	0.0049784	0.0033978	0.0099736	0.0020933	0.0038883	0.0032971	0.0036064	0.0023301	0.003695	0.0042324	0.0052756	0.00097397	0.0034258	0.0019111	0.0031489	0.0044072	0.0015985	0.0035652	0.0048408	0.0032553
D:\Leaf\temp\a7-001	10	2	right	1.1274	0.10856	0.17717	0.1082	0.070057	0.049546	0.034545	0.044014	0.019956	0.01089	0.0077568	0.0067115	0.010766	0.01291	0.015967	0.0084226	0.0097621	0.0037806	0.010115	0.0078497	0.0031883	0.0070329	0.0079987	0.0059767	0.0043299	0.0059178	0.0048913	0.0055432	0.0063741	0.0091499	0.0070104	0.0086033	0.0063568	0.0019159	0.0024011	0.0017844	0.0055443	0.004702	0.0013998	0.0016195	0.0026923	0.005045	0.0030712	0.0025406	0.0031716	0.0033094
D:\Leaf\temp\a7-002	2	2	right	1.1103	0.10432	0.17375	0.079994	0.047685	0.046019	0.046409	0.0085907	0.019019	0.020107	0.013599	0.0089585	0.0086482	0.0072562	0.0093178	0.010542	0.011551	0.0092148	0.0083281	0.011088	0.003461	0.010537	0.0077302	0.0086882	0.0072462	0.0084037	0.0059911	0.0051447	0.0059228	0.006774	0.0022659	0.0021991	0.003732	0.0063895	0.0050081	0.0055544	0.006096	0.0074853	0.0068801	0.0029489	0.0025852	0.0015423	0.0041134	0.002549	0.0023159	0.0040058
D:\Leaf\temp\a7-002	2	3	top	1.0989	0.17649	0.19196	0.074685	0.050188	0.04514	0.028384	0.019185	0.029368	0.011373	0.015583	0.016662	0.018326	0.0079866	0.0094564	0.010643	0.0058501	0.0053128	0.0071337	0.0064309	0.0018356	0.0030111	0.0055716	0.0037823	0.0038242	0.0021918	0.004722	0.0058938	0.0066272	0.0061217	0.0022065	0.0047505	0.0037238	0.0026802	0.0026764	0.00073083	0.0023166	0.0028882	0.0013606	0.0026817	0.001531	0.0063993	0.0042745	0.0026087	0.0030529	0.0047929
D:\Leaf\temp\a7-002	2	2	right	1.0932	0.058279	0.12631	0.072596	0.043597	0.028074	0.042957	0.013868	0.023174	0.010228	0.024388	0.022806	0.0080837	0.0089822	0.010214	0.0026048	0.0045084	0.0083974	0.012273	0.009786	0.0055955	0.0055958	0.0048471	0.010007	0.010558	0.0039019	0.0062481	0.0032905	0.0045535	0.0055627	0.0039708	0.0036786	0.0033459	0.003417	0.0072355	0.0042658	0.0036998	0.0034789	0.0037242	0.0030429	0.0027758	0.003191	0.0014145	0.0015342	0.0048456	0.0023766
D:\Leaf\temp\a7-002	3	1	left	1.1223	0.038407	0.11581	0.076882	0.067541	0.033046	0.019567	0.015684	0.015215	0.011569	0.014836	0.017393	0.0065527	0.011536	0.0075131	0.0056671	0.003568	0.0064005	0.0053086	0.0030351	0.0040982	0.0035621	0.0047237	0.0038364	0.0055311	0.0055253	0.0030698	0.0075794	0.0025075	0.002929	0.0069613	0.0018839	0.0023575	0.0067653	0.0054182	0.0079297	0.0026913	0.0026087	0.0050933	0.0047133	0.0049235	0.003504	0.0028961	0.0035675	0.0017708	0.0053811
D:\Leaf\temp\a7-002	3	3	top	1.1379	0.14561	0.17649	0.072457	0.063834	0.036224	0.053379	0.024146	0.017249	0.012274	0.010341	0.008045	0.013234	0.0097247	0.008815	0.0060058	0.0050151	0.0056738	0.007483	0.001961	0.0074302	0.0051589	0.0034782	0.0020845	0.0025067	0.007087	0.0035745	0.0068124	0.00473	0.0078346	0.002402	0.0045836	0.0020506	0.0052949	0.0023961	0.0029071	0.0058864	0.0040562	0.0028194	0.0042016	0.0034479	0.0065122	0.0044785	0.0040375	0.0036281	0.0041944
D:\Leaf\temp\a7-002	3	2	right	1.1229	0.13504	0.14054	0.071973	0.074154	0.053239	0.032671	0.030974	0.019636	0.033633	0.018614	0.012133	0.013323	0.014422	0.015585	0.013021	0.0083792	0.0069629	0.006835	0.0086242	0.0075178	0.0051037	0.0078384	0.007059	0.0032538	0.0027389	0.0041589	0.0036488	0.010246	0.0072687	0.0058786	0.0014511	0.0045692	0.0021527	0.0051925	0.0048473	0.0032273	0.0058087	0.0042763	0.0045467	0.0031516	0.0013381	0.0038354	0.0026943	0.0029895	0.001964
D:\Leaf\temp\a7-002	5	1	left	1.132	0.099182	0.1774	0.07875	0.090793	0.047479	0.037303	0.03295	0.031482	0.013921	0.010874	0.016181	0.012374	0.010201	0.00615	0.0079599	0.0046555	0.0089291	0.0080496	0.0083136	0.011694	0.011057	0.0042237	0.0062946	0.0032675	0.0029542	0.0043266	0.0067771	0.0053171	0.0045002	0.0048206	0.0040981	0.0044163	0.0025082	0.012426	0.008901	0.0060583	0.0029217	0.0045649	0.0039581	0.0041978	0.003816	0.0068374	0.0058497	0.0042736	0.001951
D:\Leaf\temp\a7-002	5	3	top	1.0813	0.1158	0.13422	0.073452	0.051184	0.040663	0.015923	0.031914	0.020506	0.014357	0.0064694	0.010409	0.011933	0.011343	0.010306	0.0095871	0.0058717	0.0066648	0.0067023	0.0051096	0.0070948	0.0066185	0.0062664	0.0054508	0.0068399	0.0024516	0.0037158	0.0071966	0.0039565	0.0057881	0.0036639	0.0023798	0.0023528	0.0052039	0.0027195	0.0054412	0.0050824	0.0046154	0.0051139	0.0030239	0.0039766	0.0033633	0.0051848	0.0036606	0.0020158	0.0032127
D:\Leaf\temp\a7-002	5	2	right	1.1139	0.11956	0.16539	0.10476	0.033764	0.034544	0.030249	0.018315	0.01877	0.01085	0.0206	0.016338	0.012677	0.0056102	0.011633	0.0088832	0.0028256	0.0080818	0.0067714	0.0087181	0.008659	0.007609	0.0048028	0.0054487	0.0050345	0.0075833	0.0055743	0.004778	0.0053397	0.0043666	0.0036471	0.0063801	0.0077852	0.0062663	0.0070786	0.0021428	0.0043148	0.007279	0.0072899	0.0061224	0.0048847	0.0042435	0.0022706	0.0037026	0.0015398	0.0038064
D:\Leaf\temp\a7-002	7	1	left	1.1267	0.090906	0.16242	0.10593	0.051951	0.027786	0.01842	0.019414	0.021378	0.015684	0.011414	0.009681	0.019594	0.017397	0.008436	0.015488	0.0088798	0.01049	0.0079305	0.0059957	0.0076089	0.0098204	0.0033627	0.0114	0.0092277	0.0058267	0.0052814	0.012192	0.0080541	0.0031695	0.0033713	0.0053996	0.00662	0.0065121	0.0032762	0.0028911	0.0046815	0.0050916	0.0054468	0.0047142	0.0044938	0.0049089	0.0046683	0.00554	0.0038451	0.0050555
D:\Leaf\temp\a7-002	7	3	top	1.1041	0.14488	0.16102	0.091399	0.065059	0.028023	0.025022	0.010476	0.015565	0.013125	0.01645	0.0084914	0.010509	0.01009	0.0070571	0.0057931	0.01075	0.0072548	0.0069373	0.0073866	0.007964	0.0053657	0.0083488	0.0093542	0.0017936	0.0040823	0.0078015	0.0089172	0.0057597	0.003693	0.0076347	0.0042036	0.0052749	0.0085865	0.0044987	0.0035494	0.0084427	0.0053318	0.0046376	0.0050007	0.011269	0.0029022	0.0058657	0.0036459	0.0053616	0.0029253
D:\Leaf\temp\a7-002	7	2	right	1.1429	0.11425	0.1811	0.097639	0.048334	0.033383	0.033045	0.014502	0.018576	0.028429	0.019657	0.0062462	0.015434	0.014114	0.0058183	0.0054497	0.011245	0.012434	0.0072137	0.011373	0.0094896	0.0043029	0.00327	0.0065071	0.0030868	0.0026305	0.007094	0.006617	0.0035498	0.0062646	0.0024838	0.0059369	0.0036255	0.0054684	0.0078653	0.0050298	0.0027824	0.0062532	0.0042531	0.0076417	0.0069581	0.0067952	0.0047337	0.0043931	0.0053659	0.0033245
D:\Leaf\temp\a7-002	8	1	left	1.1019	0.082404	0.12509	0.099566	0.059704	0.037419	0.016791	0.026126	0.015366	0.009565	0.010045	0.012806	0.0074701	0.0079838	0.0017596	0.0047192	0.0084051	0.011347	0.004481	0.0057085	0.0072561	0.0063601	0.005241	0.0053821	0.0062696	0.010352	0.009229	0.0094536	0.0050277	0.0076227	0.0090862	0.0061258	0.0071168	0.0039319	0.0041404	0.0043664	0.0087455	0.0047323	0.0036145	0.0036602	0.0018312	0.0025973	0.0060423	0.0035451	0.0020738	0.0017551
D:\Leaf\temp\a7-002	8	3	top	1.1314	0.1288	0.1494	0.076046	0.062617	0.03869	0.033936	0.017884	0.020184	0.010298	0.0082865	0.0094956	0.0074255	0.0088471	0.0096545	0.0075834	0.0038081	0.00678	0.0042681	0.0050157	0.0082602	0.0033648	0.0054745	0.0042875	0.0048626	0.0040235	0.0032347	0.0090622	0.0028795	0.0067573	0.0028941	0.0026332	0.0022964	0.0064773	0.0033986	0.0044377	0.0015979	0.0033132	0.0018582	0.0038974	0.0057961	0.0039377	0.0032312	0.0046956	0.0034426	0.0017004
D:\Leaf\temp\a7-002	8	2	right	1.1314	0.12028	0.16478	0.085786	0.070546	0.055437	0.033208	0.03471	0.020832	0.012881	0.010301	0.0093519	0.016079	0.011377	0.016271	0.0095607	0.0065803	0.0092937	0.0072207	0.0048898	0.0080394	0.005031	0.0033859	0.0042803	0.0017408	0.0040996	0.0034833	0.0065198	0.006864	0.0069807	0.0083314	0.00249	0.0037339	0.0033513	0.0038089	0.0047502	0.0021795	0.0016883	0.0022562	0.0038151	0.0037722	0.0019174	0.0046943	0.0041528	0.005046	0.0026771
D:\Leaf\temp\a7-002	9	1	left	1.1297	0.13598	0.11346	0.090614	0.040527	0.027667	0.032598	0.021722	0.01898	0.019005	0.013534	0.0089258	0.010609	0.0053351	0.0057487	0.0071981	0.0097739	0.0063059	0.0072057	0.0075872	0.0042696	0.0043956	0.0046283	0.0027235	0.0033084	0.0042276	0.0033954	0.0040812	0.0022494	0.0053313	0.0052212	0.0039549	0.0034384	0.0012277	0.0049227	0.0016914	0.0013002	0.003296	0.0042054	0.0030571	0.0036435	0.0041881	0.0033488	0.0013874	0.0030919	0.0030766
D:\Leaf\temp\a7-002	9	3	top	1.1401	0.13481	0.14991	0.085287	0.062848	0.023424	0.043058	0.014529	0.0087911	0.0084911	0.0075583	0.011513	0.010334	0.0070627	0.010723	0.0071366	0.0057716	0.0040065	0.0022654	0.0073298	0.0033293	0.0034615	0.0023171	0.0020091	0.0020399	0.004818	0.0060092	0.0013423	0.0050609	0.0028426	0.0036492	0.0042412	0.0073368	0.0022052	0.0028387	0.0016637	0.0064991	0.0028384	0.0044176	0.0038791	0.0042473	0.0041366	0.003586	0.0018777	0.0037017	0.0019515
D:\Leaf\temp\a7-002	9	2	right	1.145	0.065733	0.13145	0.084958	0.040081	0.024979	0.013724	0.017488	0.022087	0.014989	0.0094295	0.0088925	0.0084439	0.0099243	0.0052643	0.010828	0.0071753	0.007155	0.0056841	0.006641	0.0039106	0.001427	0.0046	0.004114	0.0059065	0.0040653	0.0030412	0.0023736	0.0039152	0.0050793	0.0027515	0.0022874	0.0019711	0.0042362	0.003955	0.0035974	0.00082926	0.0060693	0.0042665	0.0019104	0.0038281	0.0016774	0.0030526	0.0022698	0.00090185	0.0034679
D:\Leaf\temp\a7-002	10	1	left	1.1561	0.16912	0.16314	0.055885	0.064928	0.060361	0.056774	0.038599	0.03088	0.025118	0.021797	0.027278	0.023313	0.02046	0.018424	0.01832	0.010929	0.0043887	0.0059229	0.0042894	0.0071207	0.0046396	0.0084194	0.0053934	0.0049865	0.0040304	0.0054992	0.0066574	0.0092119	0.0067381	0.0061941	0.011325	0.016104	0.011833	0.0065887	0.0056996	0.0077258	0.0018832	0.0028772	0.0032415	0.0037285	0.0053754	0.005016	0.0032203	0.0025219	0.0031599
D:\Leaf\temp\a7-002	10	3	top	1.145	0.2359	0.14397	0.063151	0.069892	0.043425	0.018768	0.038827	0.018152	0.024234	0.019522	0.015253	0.015722	0.0079309	0.0091452	0.011079	0.0058805	0.0075868	0.0080711	0.018542	0.0074942	0.0036264	0.011876	0.0025231	0.0072259	0.013957	0.0098851	0.0097276	0.0074045	0.0054775	0.0044547	0.0021786	0.0024844	0.0060656	0.0076839	0.0042072	0.011234	0.0078746	0.0019855	0.0049275	0.002838	0.0040198	0.0057263	0.0037562	0.0045604	0.0024156
D:\Leaf\temp\a7-002	10	2	right	1.1469	0.18169	0.20464	0.077688	0.092732	0.079512	0.04856	0.03956	0.030124	0.039386	0.023747	0.013958	0.022771	0.022066	0.026439	0.020988	0.020923	0.010269	0.0075241	0.0088851	0.0046036	0.011587	0.011574	0.014415	0.019374	0.015049	0.0064315	0.0091866	0.0088972	0.0057472	0.0041676	0.0049065	0.009437	0.0041772	0.0088795	0.0078741	0.0074684	0.0025826	0.0058345	0.0053038	0.0053393	0.0039236	0.0023461	0.0028847	0.0046443	0.0078034
D:\Leaf\temp\a7-002	11	1	left	1.1413	0.087965	0.14835	0.068333	0.060412	0.038414	0.025967	0.020776	0.0070499	0.017594	0.010863	0.015765	0.019943	0.007572	0.01568	0.014469	0.010416	0.010085	0.0056089	0.012516	0.0076858	0.0046858	0.0057278	0.0085772	0.012391	0.011993	0.010636	0.0021549	0.00829	0.0062795	0.0099522	0.0068038	0.0054754	0.0033439	0.0052795	0.0064427	0.0068899	0.0056702	0.0030642	0.0067665	0.0041936	0.0038216	0.0051839	0.0035433	0.002442	0.0060602
D:\Leaf\temp\a7-002	11	3	top	1.1295	0.09291	0.14598	0.10467	0.039035	0.028003	0.015907	0.012387	0.0038835	0.0051592	0.0066027	0.0021001	0.0020732	0.0041861	0.0060248	0.0037798	0.0044795	0.0064244	0.0055572	0.0068364	0.0045685	0.0030505	0.0046782	0.0031963	0.0042922	0.0039334	0.0035278	0.0015844	0.0041259	0.0025236	0.0059201	0.0051074	0.0055139	0.0058669	0.0051857	0.0027124	0.0026133	0.0041648	0.0036065	0.0047099	0.0047645	0.0064858	0.0060927	0.0045855	0.0040338	0.0019013
D:\Leaf\temp\a7-002	11	2	right	1.1328	0.086527	0.1709	0.045866	0.0525	0.051539	0.03576	0.02475	0.019023	0.027043	0.014482	0.0074847	0.016425	0.015131	0.0079628	0.013847	0.0042086	0.016347	0.0052617	0.0045047	0.0087279	0.0093965	0.0098976	0.0066655	0.0064618	0.0076562	0.0049414	0.0039798	0.0042918	0.0074268	0.0098714	0.008178	0.010394	0.0050177	0.0042617	0.0075871	0.0042919	0.0012442	0.0047858	0.0046858	0.0033835	0.0023744	0.0036416	0.0030492	0.0037455	0.0041093
D:\Leaf\temp\a7-003	1	1	left	1.1232	0.13121	0.16744	0.092708	0.052599	0.025207	0.025023	0.010719	0.022292	0.0117	0.020093	0.018136	0.017744	0.013577	0.0093289	0.012313	0.012933	0.014412	0.0089068	0.010734	0.0084371	0.01128	0.0096478	0.010274	0.0088272	0.0049824	0.0015305	0.0056018	0.0040451	0.0058015	0.0042308	0.001635	0.0030605	0.0031335	0.0022794	0.0036756	0.0031611	0.0035412	0.0019757	0.0049603	0.0042955	0.0024706	0.0052996	0.003717	0.0030034	0.00341
D:\Leaf\temp\a7-003	1	3	top	1.1005	0.11984	0.1597	0.077391	0.037083	0.028315	0.029911	0.020223	0.011206	0.0056692	0.011404	0.0093513	0.007917	0.0059003	0.0060565	0.0038582	0.011303	0.0059432	0.0085582	0.006697	0.0082839	0.0088	0.0043677	0.0062473	0.0030852	0.0050173	0.010563	0.0071456	0.005133	0.0070698	0.00096883	0.0019775	0.0023531	0.003831	0.0028001	0.0069496	0.0022294	0.0041403	0.0046688	0.0020218	0.0048312	0.002646	0.0061441	0.0038345	0.0034091	0.0036207
D:\Leaf\temp\a7-003	1	2	right	1.1242	0.15824	0.20292	0.098951	0.044439	0.034334	0.044015	0.038926	0.023688	0.034584	0.024269	0.013781	0.01404	0.016512	0.015908	0.011602	0.013258	0.0037872	0.0062007	0.0056164	0.0059272	0.010182	0.0079992	0.0081496	0.0064778	0.0073651	0.0043333	0.0025157	0.0060503	0.008786	0.0054557	0.0033201	0.0046139	0.0029125	0.0053565	0.0035883	0.0016325	0.0032104	0.0038484	0.0019365	0.0033199	0.0012124	0.0013563	0.0023046	0.0025413	0.0024495
D:\Leaf\temp\a7-003	5	1	left	1.0927	0.16584	0.17906	0.12687	0.039844	0.052904	0.03249	0.027262	0.021005	0.027257	0.017372	0.023188	0.017762	0.013141	0.010019	0.010198	0.01542	0.015957	0.010434	0.0085114	0.0088023	0.009958	0.01084	0.012747	0.0052725	0.0056375	0.0072433	0.003584	0.0089325	0.0061741	0.010979	0.0067792	0.0068459	0.0051431	0.0066022	0.0023482	0.0048334	0.0037209	0.0089635	0.007278	0.002628	0.0020477	0.0043806	0.0025479	0.0021948	0.0014289
D:\Leaf\temp\a7-003	5	3	top	1.0824	0.18532	0.15531	0.076118	0.06167	0.047614	0.030039	0.032335	0.022039	0.016072	0.015793	0.017163	0.012431	0.0080567	0.0069092	0.0092019	0.0084413	0.0069031	0.004354	0.0055635	0.0029893	0.0041087	0.0067651	0.0062357	0.0077217	0.0049583	0.0051337	0.0056252	0.0064518	0.0022707	0.0061575	0.0044782	0.0030748	0.0032815	0.0048708	0.0037409	0.00092766	0.0039835	0.0027909	0.0040018	0.0042675	0.0028899	0.0053185	0.004734	0.0042065	0.0053257
D:\Leaf\temp\a7-003	5	2	right	1.0899	0.13468	0.1562	0.10886	0.047832	0.062161	0.039851	0.019053	0.0066423	0.014702	0.015709	0.014045	0.02541	0.013157	0.012954	0.012438	0.014125	0.015099	0.0066567	0.0090456	0.0063522	0.007544	0.0079157	0.0048433	0.0073642	0.0085599	0.013758	0.0097717	0.0056105	0.0037493	0.0057719	0.0088525	0.0055105	0.005097	0.0048563	0.0048031	0.0050914	0.0033865	0.0031051	0.004393	0.0026068	0.0034588	0.0055759	0.0036219	0.0047497	0.0053054
D:\Leaf\temp\a7-003	7	1	left	1.0937	0.082477	0.12848	0.10932	0.052642	0.037068	0.015947	0.026181	0.011687	0.0067852	0.0083143	0.0093275	0.0037988	0.007754	0.0047789	0.0035254	0.011249	0.0099131	0.0066751	0.0091877	0.0077949	0.0037554	0.0073061	0.0065368	0.004784	0.0078967	0.011532	0.0054813	0.0067274	0.0037784	0.0059593	0.0042462	0.0031067	0.0057009	0.0052222	0.0044775	0.0031374	0.0030195	0.0046397	0.0019761	0.0028232	0.005613	0.0037071	0.0038859	0.0023798	0.0024505
D:\Leaf\temp\a7-003	7	3	top	1.1366	0.16826	0.15893	0.084653	0.026757	0.050874	0.037172	0.033341	0.0039223	0.023718	0.0078492	0.013665	0.013454	0.018221	0.010012	0.0061063	0.010746	0.0063718	0.0082559	0.0048825	0.0030106	0.0059708	0.0094322	0.011093	0.0051099	0.0043311	0.0054114	0.0013832	0.0030409	0.006631	0.0062172	0.0026797	0.0027566	0.0029771	0.0031356	0.0043212	0.0016577	0.0044568	0.0035583	0.0043781	0.0051509	0.0016602	0.0013552	0.0036071	0.0016104	0.0018108
D:\Leaf\temp\a7-003	7	2	right	1.1257	0.12789	0.16068	0.1111	0.067097	0.048955	0.032905	0.043745	0.021755	0.019682	0.0068992	0.0065932	0.0077904	0.013338	0.015714	0.012142	0.010532	0.0037168	0.010068	0.0066169	0.0060349	0.0091729	0.0064288	0.0047334	0.0059146	0.0043137	0.0055433	0.0058705	0.0057095	0.0052048	0.0056945	0.0101	0.0052834	0.0047671	0.0011167	0.0036443	0.0056168	0.0020647	0.0034035	0.0020024	0.0038901	0.0050698	0.0028584	0.0024663	0.0037488	0.0020681
D:\Leaf\temp\a7-004	1	1	left	1.1503	0.057696	0.075378	0.08063	0.031922	0.0236	0.015877	0.013222	0.019941	0.020121	0.011719	0.010006	0.010997	0.0024284	0.0082545	0.0037239	0.0047793	0.0042401	0.0043042	0.006111	0.0046027	0.0053007	0.0065821	0.0018834	0.0076379	0.0092031	0.0043741	0.0043962	0.0034244	0.0037126	0.0010261	0.0066625	0.0035197	0.0042668	0.0026918	0.0012716	0.0033539	0.0010298	0.0018622	0.0021372	0.002258	0.0035748	0.0051345	0.0036058	0.0029411	0.0010895
D:\Leaf\temp\a7-004	1	3	top	1.1583	0.047872	0.1444	0.078171	0.026715	0.024368	0.023402	0.020756	0.015043	0.021235	0.0099481	0.010581	0.011521	0.0056528	0.0079612	0.0081466	0.0030903	0.0048749	0.001797	0.0026576	0.0039438	0.0033001	0.004042	0.0044165	0.0016525	0.0019935	0.0045722	0.0054136	0.0038834	0.0015355	0.0027057	0.0021789	0.0031355	0.0022374	0.0023513	0.0036509	0.003588	0.0032682	0.0071751	0.005103	0.0030214	0.003406	0.0031099	0.005319	0.0033352	0.0055479
D:\Leaf\temp\a7-004	1	2	right	1.1559	0.082587	0.1218	0.080921	0.038271	0.031412	0.021832	0.031837	0.0082154	0.0055406	0.014227	0.013878	0.0042511	0.0068197	0.0077758	0.0066491	0.0079746	0.010844	0.01676	0.010512	0.008866	0.0046519	0.0061883	0.0056234	0.0057191	0.0033761	0.0032223	0.0040644	0.0083889	0.008771	0.005072	0.0051202	0.0029489	0.0033984	0.0045495	0.0053515	0.004816	0.0038025	0.0049201	0.0015906	0.0046473	0.0025419	0.0034136	0.0016027	0.0018308	0.0017532
D:\Leaf\temp\a7-004	3	1	left	1.1362	0.09943	0.14196	0.077397	0.049044	0.034057	0.032202	0.012286	0.025447	0.018677	0.011481	0.018569	0.0090914	0.0038585	0.0062754	0.0090402	0.0059977	0.012062	0.0028296	0.0069696	0.0055891	0.0074192	0.0050429	0.0043854	0.0071077	0.0056466	0.0048482	0.0060869	0.0063413	0.0047666	0.0038451	0.0077689	0.0060787	0.0038254	0.0040948	0.0057181	0.0041145	0.0077133	0.0023311	0.0023002	0.0020175	0.0022806	0.0015222	0.0024904	0.0017778	0.002766
D:\Leaf\temp\a7-004	3	3	top	1.146	0.087454	0.14169	0.064377	0.041746	0.026453	0.029062	0.007244	0.016676	0.012586	0.010652	0.0067076	0.0081321	0.0074026	0.0095489	0.0068675	0.0053741	0.0086509	0.002475	0.0053575	0.0055812	0.0038399	0.0031527	0.0075564	0.0056392	0.0037637	0.0070174	0.0043724	0.0029241	0.0072914	0.0053221	0.0034944	0.0020364	0.002844	0.0048727	0.0049028	0.0029122	0.004049	0.00352	0.0030205	0.003482	0.003208	0.0015431	0.0040786	0.0035431	0.0046871
D:\Leaf\temp\a7-004	3	2	right	1.1259	0.16545	0.13917	0.14138	0.048187	0.041816	0.024252	0.030923	0.015158	0.015839	0.018458	0.010639	0.011562	0.006643	0.0095027	0.0081962	0.0098058	0.0076901	0.0054919	0.0053183	0.0062879	0.0087605	0.0058624	0.010987	0.0060294	0.0059058	0.0060206	0.0033155	0.0042621	0.0025796	0.0070151	0.0057209	0.0031984	0.0067781	0.0046833	0.0042827	0.0057593	0.0070571	0.0037887	0.0032411	0.0046854	0.0037893	0.0042288	0.003886	0.0016367	0.0042814
D:\Leaf\temp\a7-004	4	1	left	1.0994	0.11673	0.17536	0.086555	0.057855	0.018817	0.026869	0.011805	0.01437	0.022778	0.020294	0.0069127	0.013245	0.010948	0.011367	0.012528	0.019185	0.0050518	0.0046908	0.0047548	0.0066557	0.0090108	0.0080566	0.0074971	0.0044988	0.0073792	0.0052567	0.0041485	0.0069044	0.0060304	0.0068006	0.0041018	0.0034172	0.0040969	0.00256	0.0049184	0.0051718	0.0036386	0.0059793	0.0059378	0.0037538	0.0032727	0.003528	0.00325	0.0025015	0.0027149
D:\Leaf\temp\a7-004	4	3	top	1.0732	0.06078	0.16503	0.038048	0.058019	0.038406	0.025461	0.017923	0.011143	0.018778	0.018085	0.011323	0.014476	0.0061514	0.0086711	0.010877	0.0072645	0.006154	0.0088355	0.006995	0.0049201	0.0041551	0.0049124	0.0036507	0.0020351	0.0077922	0.0071283	0.0079395	0.0056908	0.0035529	0.0038402	0.0032447	0.0033676	0.0056265	0.0059316	0.0054039	0.0038652	0.0030923	0.0040602	0.0033166	0.0020462	0.004493	0.0062203	0.0035589	0.0056688	0.0035946
D:\Leaf\temp\a7-004	4	2	right	1.1027	0.096985	0.19589	0.073784	0.062735	0.042792	0.030062	0.010985	0.013214	0.016562	0.022015	0.010394	0.0080015	0.011642	0.015702	0.0096104	0.013353	0.0063417	0.0070949	0.0094422	0.012887	0.018412	0.013619	0.011226	0.0061172	0.0064573	0.0016481	0.0038782	0.0040648	0.0033884	0.0029703	0.0045273	0.003502	0.0062574	0.0060206	0.0064224	0.0049185	0.0037236	0.001782	0.0022636	0.0032418	0.0028319	0.0056128	0.0060789	0.0028624	0.004366
D:\Leaf\temp\a7-004	6	1	left	1.1021	0.11472	0.12187	0.10834	0.05714	0.023557	0.017234	0.022934	0.01906	0.014232	0.010279	0.01651	0.012596	0.01714	0.011273	0.01251	0.0081726	0.0064239	0.0059438	0.0080107	0.007599	0.0055658	0.0048113	0.002794	0.0037874	0.0050333	0.0046053	0.0031376	0.0062872	0.0093441	0.0073822	0.0025665	0.0033253	0.0039427	0.0067384	0.0037925	0.0063239	0.003169	0.0042888	0.0061644	0.0030539	0.0046577	0.0047787	0.0017363	0.0039668	0.0026395
D:\Leaf\temp\a7-004	6	3	top	1.1131	0.16651	0.18166	0.081382	0.050734	0.037305	0.031412	0.019715	0.01579	0.024395	0.013017	0.018317	0.013231	0.014801	0.0061671	0.011194	0.0078998	0.0071518	0.0031866	0.009226	0.012686	0.014393	0.0057849	0.006508	0.0083722	0.0038875	0.0057223	0.0069816	0.0070589	0.0054392	0.003391	0.0042685	0.0069449	0.0086951	0.0050745	0.0050713	0.0020296	0.003288	0.0053676	0.0044326	0.0030995	0.0080078	0.010923	0.0042075	0.0018126	0.0050277
D:\Leaf\temp\a7-004	6	2	right	1.1306	0.098657	0.18724	0.099994	0.059905	0.030378	0.042827	0.018313	0.012218	0.030335	0.021144	0.0051916	0.010851	0.010259	0.0075696	0.0056201	0.0049889	0.0074864	0.0073666	0.0069796	0.0073776	0.0047721	0.0055342	0.0089685	0.007225	0.0064308	0.0055195	0.0073396	0.0071559	0.0077218	0.0029158	0.0028879	0.0050907	0.0016811	0.0035533	0.0046874	0.0057547	0.0057948	0.0078828	0.0038275	0.0052841	0.0014536	0.0039614	0.0046681	0.0026015	0.006024
[truncated: 74 more columns]

## Sheet: A17_tz
FileName	Leave	Leaflet	Direction	Tooth Number	Blade Length	Blade Width	Length Width Ratio	Total Blade Area	Total Tooth Area	Total Tooth Base Length	Total Length of Outer Edges	Total Blade Perimeter	Inner Perimeter	Compactness	Shape Factor	Frequency of Teeth	Perimeter Ratio	Tooth Perimeter Ratio	Tooth Num Blade Ratio	Mean Ratio Length Outer	Relative Tooth Area	Blade Area excluding Teeth	Mean Tooth Area	Tooth Area Balde Ratio	Total Valley Area	Mean Valley Area	Relative Valley Area	Tooth Valley Area Ratio	Mean Tooth Height	Mean Valley Height	Mean Angle at Tip	Maximum Left Angle	Minimum Left Angle	Mean Left Angle	Maximum Right Angle	Minimum Right Angle	Mean Right Angle	Area with Teeth Outline	Outline Teeth Area Ratio	Base Teeth Area Ratio	Lobing	THV	50% xFreq. Cut	50% yFreq. Cut	50% Freq. Cut	Base Percent	X Entropy	Y Entropy	Entropy
D:\Leaf\temp\A17-001	3	1	left	25	592.467	432.436	1.3701	176549	5252	903.797	1403	2274	1774.8	0.42904	29.2897	0.014086	1.2813	1.5523	0.010994	0	0.029748	171297	210.08	0.03066	6182	247.28	0.035016	0.84956	10.27	8.042	104.284	61.8498	10.689	34.2263	69.1817	9.1478	32.4215	126618	0.71718	0.68744	1.035	0.29343	25	35	31	0.89091	1.2036	1.0206	1.2057
D:\Leaf\temp\A17-001	3	3	top	31	686.041	492.025	1.3943	212003	6574	1118.6	1748	2575	1945.6	0.40179	31.2761	0.015933	1.3235	1.5627	0.012039	0	0.031009	205429	212.065	0.032001	8205	264.677	0.038702	0.80122	9.9132	8.3979	107.264	63.5943	7.2018	31.2677	85.4955	5.2153	34.071	171799	0.81036	0.77935	1.0387	0.32635	24	35	29	0.89178	1.2211	1.1712	1.2689
D:\Leaf\temp\A17-001	3	2	right	26	622.987	415.217	1.5004	177123	5557	864.021	1398	2318	1784.02	0.41425	30.3356	0.014574	1.2993	1.618	0.011217	0	0.031374	171566	213.731	0.03239	5874	225.923	0.033163	0.94603	10.6288	7.9652	104.179	70.7467	15.3183	32.1521	62.3053	13.1984	34.9875	117000	0.66056	0.62918	1.0332	0.34324	26	33	29	0.88246	1.3079	1.0872	1.3167
D:\Leaf\temp\A17-001	2	1	left	25	575.57	423.392	1.3594	159229	4816	830.11	1442	2317	1705.11	0.37272	33.7155	0.014662	1.3589	1.7371	0.01079	0	0.030246	154413	192.64	0.031189	5717	228.68	0.035904	0.8424	10.3451	7.6988	102.749	65.1615	16.6142	35.4765	61.5664	11.6757	32.8396	108024	0.67842	0.64817	1.0359	0.37397	26	31	27	0.88184	1.3359	1.2706	1.3728
D:\Leaf\temp\A17-001	2	3	top	26	689.026	479.416	1.4372	203932	6276	1048.45	1705	2627	1970.45	0.37134	33.8403	0.013195	1.3332	1.6262	0.0098972	0	0.030775	197656	241.385	0.031752	7776	299.077	0.03813	0.8071	10.4253	8.6332	109.76	55.1395	11.3869	30.6703	62.9872	9.7913	30.4231	151943	0.74507	0.71429	1.0381	0.33703	23	34	27	0.8976	1.2325	1.1998	1.2686
D:\Leaf\temp\A17-001	2	2	right	25	579.303	424.57	1.3644	162734	4851	862.022	1418	2336	1780.02	0.37475	33.5326	0.014045	1.3123	1.645	0.010702	0	0.029809	157883	194.04	0.030725	5440	217.6	0.033429	0.89173	9.2768	7.5336	107.753	79.9865	15.1351	33.7609	51.5131	15.4512	29.1158	113561	0.69783	0.66802	1.0334	0.30699	27	32	29	0.8902	1.201	1.1086	1.2319
D:\Leaf\temp\A17-001	1	1	left	26	617.636	463.742	1.3319	187147	6653	896.038	1670	2713	1939.04	0.31952	39.3293	0.013409	1.3991	1.8638	0.0095835	0	0.03555	180494	255.885	0.03686	8173	314.346	0.043672	0.81402	13.6344	11.3732	90.953	70.0402	22.0628	42.1694	63.0277	11.9832	39.2982	126639	0.67668	0.64113	1.0437	0.40544	28	34	31	0.8673	1.4385	1.3172	1.4669
D:\Leaf\temp\A17-001	1	3	top	30	743.528	505.016	1.4723	230624	7111	983.716	1747	2992	2228.72	0.32374	38.8167	0.013461	1.3425	1.7759	0.010027	0	0.030834	223513	237.033	0.031815	8860	295.333	0.038418	0.8026	12.9669	10.8126	93.3398	77.8033	14.5913	39.3714	72.8754	11.2307	40.6217	143117	0.62056	0.58973	1.0384	0.38726	29	37	32	0.87395	1.368	1.3336	1.4259
D:\Leaf\temp\A17-001	1	2	right	26	612.469	439.111	1.3948	175683	5984	852.182	1555	2587	1884.18	0.32987	38.0946	0.013799	1.373	1.8247	0.01005	0	0.034061	169699	230.154	0.035262	6865	264.038	0.039076	0.87167	12.0351	10.133	96.0102	69.2764	12.2964	36.2469	62.6611	5.9687	39.742	113426	0.64563	0.61157	1.0391	0.40376	29	30	29	0.86848	1.4196	1.3342	1.4542
D:\Leaf\temp\A17-001	6	1	left	26	602.063	442.902	1.3594	177425	6458	910.963	1588	2556	1878.96	0.34127	36.822	0.013837	1.3603	1.7432	0.010172	0	0.036398	170967	248.385	0.037773	8800	338.462	0.049598	0.73386	13.233	11.3035	93.2177	75.2824	10.5463	38.6363	73.3693	12.0313	40.3779	128079	0.72188	0.68548	1.0496	0.36557	29	34	30	0.86733	1.3684	1.3212	1.4165
D:\Leaf\temp\A17-001	6	3	top	26	700.767	500.277	1.4008	220899	7283	996.798	1680	2787	2103.8	0.35738	35.1625	0.012359	1.3247	1.6854	0.009329	0	0.03297	213616	280.115	0.034094	9548	367.231	0.043223	0.76278	13.4265	11.5245	95.1444	67.4584	17.2285	38.7978	74.0031	14.044	38.1291	149737	0.67785	0.64488	1.0432	0.36152	29	35	32	0.8815	1.3203	1.2024	1.3497
D:\Leaf\temp\A17-001	6	2	right	27	618.265	465.752	1.3275	187202	6918	949.644	1701	2627	1875.64	0.34088	36.8646	0.014395	1.4006	1.7912	0.010278	0	0.036955	180284	256.222	0.038373	8168	302.519	0.043632	0.84696	13.2416	10.6774	93.68	77.8216	8.5085	37.0863	71.2966	12.9715	41.7393	136123	0.72715	0.69019	1.0436	0.38141	29	36	30	0.8745	1.3732	1.227	1.4035
D:\Leaf\temp\A17-001	5	1	left	27	623.93	452.09	1.3801	184892	5861	857.329	1436	2455	1876.33	0.3855	32.5975	0.01439	1.3084	1.675	0.010998	0	0.0317	179031	217.074	0.032737	6986	258.741	0.037784	0.83896	11.8274	9.8199	94.0698	63.676	13.186	40.1828	71.2568	11.1839	38.2218	116534	0.63028	0.59858	1.0378	0.36458	27	32	30	0.87383	1.3581	1.2054	1.3791
D:\Leaf\temp\A17-001	5	3	top	32	731.115	486.31	1.5034	216442	7460	1053.51	1749	2744	2048.51	0.36123	34.7878	0.015621	1.3395	1.6602	0.011662	0	0.034467	208982	233.125	0.035697	8788	274.625	0.040602	0.84888	11.8799	9.9362	95.7248	68.1016	15.7371	40.0185	61.433	7.2003	37.8751	160755	0.74272	0.70825	1.0406	0.37252	26	38	30	0.87861	1.33	1.3952	1.4008
D:\Leaf\temp\A17-001	5	2	right	26	638.238	480.426	1.3285	200143	6919	901.808	1558	2562	1905.81	0.38317	32.7958	0.013643	1.3443	1.7276	0.010148	0	0.03457	193224	266.115	0.035808	7866	302.538	0.039302	0.87961	13.1627	11.1453	92.5648	73.013	14.6972	38.6839	75.3268	15.9415	41.0376	128979	0.64443	0.60986	1.0393	0.38305	27	32	29	0.87493	1.3851	1.2098	1.3857
D:\Leaf\temp\A17-001	4	3	top	26	714.318	530.457	1.3466	241056	5978	944.369	1555	2840	2229.37	0.37557	33.4594	0.011662	1.2739	1.6466	0.0091549	0	0.024799	235078	229.923	0.02543	8204	315.538	0.034034	0.72867	11.3693	9.715	103.717	65.458	14.9022	32.2454	61.4747	7.7644	35.3942	142652	0.59178	0.56698	1.034	0.34159	29	34	30	0.88883	1.2814	1.1495	1.2967
D:\Leaf\temp\A17-001	7	1	left	25	572.081	430.406	1.3292	163163	4928	850.067	1321	2196	1725.07	0.42517	29.5558	0.014492	1.273	1.554	0.011384	0	0.030203	158235	197.12	0.031144	5998	239.92	0.036761	0.82161	9.9597	8.0758	104.074	58.6073	10.6252	34.4674	54.8726	11.6255	32.4091	116189	0.7121	0.6819	1.0368	0.31843	25	31	28	0.89005	1.2046	1.1082	1.2419
D:\Leaf\temp\A17-001	7	3	top	28	666.48	492.441	1.3534	201375	5451	968.004	1480	2438	1926	0.42574	29.5163	0.014538	1.2658	1.5289	0.011485	0	0.027069	195924	194.679	0.027822	6712	239.714	0.033331	0.81213	9.8271	7.9886	107.595	60.5261	10.7449	32.7659	53.1423	11.5442	31.3627	137304	0.68183	0.65476	1.0333	0.32645	25	36	28	0.90182	1.1961	1.1466	1.235
D:\Leaf\temp\A17-001	7	2	right	24	581.112	439.273	1.3229	168349	5627	839.527	1317	2213	1735.53	0.43197	29.0906	0.013829	1.2751	1.5687	0.010845	0	0.033425	162722	234.458	0.03458	5770	240.417	0.034274	0.97522	10.7759	8.8697	101.057	55.532	12.6642	34.4366	56.6245	13.6675	35.319	111205	0.66056	0.62714	1.0343	0.32175	27	32	29	0.89285	1.202	1.1321	1.2373
D:\Leaf\temp\A17-001	9	1	left	24	554.974	411.618	1.3483	152345	5194	784.933	1301	2247	1730.93	0.37917	33.1419	0.013865	1.2981	1.6575	0.010681	0	0.034094	147151	216.417	0.035297	5595	233.125	0.036726	0.92833	11.1362	8.6134	96.0399	59.3206	9.9082	37.632	63.986	10.1098	37.5972	98798	0.64851	0.61442	1.0367	0.33723	26	31	28	0.87752	1.3115	1.2605	1.3408
D:\Leaf\temp\A17-001	9	3	top	27	646.214	487.308	1.3261	199579	5812	903.44	1485	2505	1923.44	0.39968	31.4413	0.014037	1.3024	1.6437	0.010778	0	0.029121	193767	215.259	0.029995	6823	252.704	0.034187	0.85182	10.8009	8.9255	100.477	79.1267	9.0119	36.3867	66.2456	12.8438	35.0984	127537	0.63903	0.60991	1.0342	0.35474	30	34	32	0.89979	1.2411	1.1548	1.2833
D:\Leaf\temp\A17-001	9	2	right	24	537.402	417.815	1.2862	155043	5829	821.941	1351	2177	1647.94	0.4111	30.5678	0.014564	1.321	1.6437	0.011024	0	0.037596	149214	242.875	0.039065	5581	232.542	0.035996	1.0444	10.9407	8.9303	96.6252	60.8981	13.2537	36.9001	66.6224	13.2257	37.6906	109716	0.70765	0.67005	1.036	0.35511	27	34	28	0.88761	1.2933	1.1298	1.3006
D:\Leaf\temp\A17-001	8	1	left	28	637.105	467.116	1.3639	194871	6500	954.115	1691	2609	1872.11	0.35976	34.9302	0.014956	1.3936	1.7723	0.010732	0	0.033355	188371	232.143	0.034506	8410	300.357	0.043157	0.77289	12.6098	10.525	94.2106	71.0413	7.158	40.8041	73.2308	11.6731	37.7384	137074	0.70341	0.67005	1.0432	0.40031	29	34	31	0.87298	1.4057	1.2441	1.4243
D:\Leaf\temp\A17-001	8	3	top	28	744.736	516.382	1.4422	236130	7667	1123.23	1863	2850	2110.23	0.36532	34.3984	0.013269	1.3506	1.6586	0.0098246	0	0.032469	228463	273.821	0.033559	9716	347	0.041147	0.78911	12.3762	10.4309	99.5168	77.8186	7.0996	35.6992	68.3748	8.8599	37.1288	174927	0.74081	0.70834	1.0411	0.34289	28	35	32	0.88654	1.2493	1.2932	1.3288
D:\Leaf\temp\A17-001	8	2	right	26	615.618	448.131	1.3737	185239	6635	856.944	1495	2510	1871.94	0.36948	34.0107	0.013889	1.3409	1.7446	0.010359	0	0.035819	178604	255.192	0.037149	7269	279.577	0.039241	0.91278	13.0829	10.7405	90.0194	69.204	11.7167	39.5624	70.2029	9.8937	42.9166	117081	0.63205	0.59624	1.0392	0.38421	31	32	31	0.86988	1.3746	1.2889	1.4133
D:\Leaf\temp\A17-001	12	1	left	29	588.239	472.827	1.2441	194542	5256	950.136	1520	2414	1844.14	0.41952	29.9544	0.015726	1.309	1.5998	0.012013	0	0.027017	189286	181.241	0.027768	7114	245.31	0.036568	0.73882	9.9357	8.033	107.597	55.5106	10.217	32.3344	71.2038	10.9833	32.0988	143289	0.73655	0.70953	1.0366	0.29988	27	29	28	0.88035	1.2393	1.153	1.2487
D:\Leaf\temp\A17-001	12	2	right	26	610.492	475.836	1.283	198829	6022	897.571	1476	2511	1932.57	0.39627	31.7113	0.013454	1.2993	1.6444	0.010354	0	0.030287	192807	231.615	0.031233	6796	261.385	0.03418	0.88611	11.1818	9.4913	99.7652	68.9637	13.2416	34.8239	69.0103	7.0239	37.0971	131779	0.66278	0.63249	1.0342	0.30739	28	34	31	0.88942	1.2182	1.1297	1.2362
D:\Leaf\temp\A17-001	12	2	right	26	612.057	473.869	1.2916	198863	6205	945.245	1548	2517	1914.24	0.39445	31.8576	0.013582	1.3149	1.6377	0.01033	0	0.031202	192658	238.654	0.032207	6701	257.731	0.033697	0.92598	11.169	9.1189	101.4	68.9637	9.4066	33.3598	69.0103	7.0239	36.7904	138640	0.69716	0.66596	1.0337	0.30907	28	34	31	0.88856	1.214	1.1567	1.2454
D:\Leaf\temp\A17-001	11	1	left	25	563.571	413.89	1.3616	154816	4161	850.138	1351	2170	1669.14	0.41315	30.4161	0.014978	1.3001	1.5892	0.011521	0	0.026877	150655	166.44	0.027619	5552	222.08	0.035862	0.74946	8.7425	7.0394	113.859	61.0001	8.3427	29.7508	54.1729	6.8841	26.4897	109174	0.70519	0.67831	1.0359	0.30106	24	33	29	0.89118	1.1385	1.2623	1.2457
D:\Leaf\temp\A17-001	11	3	top	24	650.646	475.98	1.367	189793	4811	914.003	1412	2397	1899	0.4151	30.273	0.012638	1.2622	1.5449	0.010013	0	0.025349	184982	200.458	0.026008	6575	273.958	0.034643	0.73171	9.4737	7.6065	112.588	64.4776	12.7145	28.5821	53.0294	8.2074	28.5944	126473	0.66637	0.64102	1.0346	0.32745	24	30	26	0.90008	1.2157	1.1925	1.2575
D:\Leaf\temp\A17-001	10	3	top	29	661.831	478.674	1.3826	195433	6600	965.014	1606	2556	1915.01	0.37591	33.429	0.015143	1.3347	1.6642	0.011346	0	0.033771	188833	227.586	0.034952	7589	261.69	0.038832	0.86968	11.3754	9.7312	97.5479	78.4125	12.0108	37.2919	67.9796	10.4985	37.9345	136213	0.69698	0.66321	1.0388	0.38631	27	31	29	0.88319	1.3248	1.3006	1.39
D:\Leaf\temp\A17-001	10	2	right	26	624.344	438.292	1.4245	188379	6546	872.124	1521	2517	1868.12	0.37366	33.6305	0.013918	1.3473	1.744	0.01033	0	0.034749	181833	251.769	0.036	6997	269.115	0.037143	0.93554	12.1418	10.3363	96.0701	58.7544	13.2696	34.9202	68.7053	12.8661	41.0038	119113	0.63231	0.59756	1.0371	0.40022	28	29	29	0.87409	1.3468	1.2939	1.4118
D:\Leaf\temp\A17-002	2	1	left	27	595.925	442.327	1.3473	176025	6182	924.115	1586	2520	1858.11	0.34832	36.0767	0.014531	1.3562	1.7162	0.010714	0	0.03512	169843	228.963	0.036398	8301	307.444	0.047158	0.74473	12.7142	10.7482	95.131	61.9031	9.5049	38.8563	71.3249	10.3688	38.4022	128705	0.73117	0.69605	1.0472	0.3689	29	32	30	0.86499	1.3712	1.3378	1.4229
D:\Leaf\temp\A17-002	2	3	top	26	700.88	491.313	1.4265	216725	7203	987.253	1634	2693	2046.25	0.37553	33.4629	0.012706	1.3161	1.6551	0.0096547	0	0.033236	209522	277.038	0.034378	9325	358.654	0.043027	0.77244	13.329	11.348	94.0936	73.5942	13.2257	39.8017	69.619	13.6687	38.2635	146836	0.67752	0.64429	1.043	0.35422	29	35	32	0.88254	1.3018	1.2462	1.3372
D:\Leaf\temp\A17-002	2	2	right	27	617.1	458.568	1.3457	184886	6865	932.649	1646	2564	1850.65	0.35341	35.5576	0.014589	1.3855	1.7649	0.01053	0	0.037131	178021	254.259	0.038563	7967	295.074	0.043091	0.86168	13.2866	10.5032	93.1212	78.0275	10.7702	37.3773	66.2571	14.3709	42.0518	133583	0.72252	0.68538	1.0431	0.399	28	32	29	0.87007	1.4352	1.2215	1.4363
D:\Leaf\temp\A17-002	1	1	left	26	612.143	462.455	1.3237	183880	6649	898.887	1633	2650	1915.89	0.32904	38.1907	0.013571	1.3832	1.8167	0.0098113	0	0.036159	177231	255.731	0.037516	7635	293.654	0.041522	0.87086	13.312	10.9301	91.1745	72.4223	15.0605	42.7047	76.4507	12.7419	38.5229	124922	0.67937	0.64321	1.0415	0.38227	31	34	32	0.86932	1.402	1.3452	1.4411
D:\Leaf\temp\A17-002	1	3	top	30	739.654	505	1.4647	227624	7041	976.699	1719	2901	2158.7	0.33989	36.9724	0.013897	1.3439	1.76	0.010341	0	0.030933	220583	234.7	0.03192	8792	293.067	0.038625	0.80084	12.6529	10.8638	93.7414	81.5765	16.0311	38.9323	73.6823	12.9474	40.6305	140918	0.61908	0.58815	1.0386	0.39814	28	37	32	0.87834	1.3851	1.3576	1.4338
D:\Leaf\temp\A17-002	1	2	right	26	603.017	435.718	1.384	172721	6852	908.906	1740	2654	1822.91	0.30814	40.7809	0.014263	1.4559	1.9144	0.0097965	0	0.039671	165869	263.538	0.04131	7761	298.5	0.044934	0.88288	12.9004	10.777	92.7343	78.5938	13.5397	40.8267	68.0487	13.333	38.7111	125738	0.72798	0.68831	1.0449	0.42827	30	30	30	0.86218	1.4874	1.3892	1.5141
D:\Leaf\temp\A17-002	4	3	top	26	687.484	476.875	1.4416	202189	6189	1039.14	1652	2558	1945.14	0.3883	32.3626	0.013367	1.3151	1.5898	0.010164	0	0.03061	196000	238.038	0.031577	7508	288.769	0.037134	0.82432	10.19	8.4483	108.938	51.6564	11.3627	31.1691	61.7531	11.0018	30.8144	150392	0.74382	0.71321	1.0371	0.33293	22	34	28	0.90109	1.2019	1.2055	1.2572
D:\Leaf\temp\A17-002	3	1	left	25	589.025	449.049	1.3117	181670	5675	883.907	1465	2387	1805.91	0.40067	31.3633	0.013843	1.3218	1.6574	0.010473	0	0.031238	175995	227	0.032245	7375	295	0.040596	0.76949	11.8373	9.7059	98.1044	73.9312	14.0994	38.2761	58.7807	10.5324	35.0886	124997	0.68804	0.65681	1.0406	0.33726	29	32	31	0.88276	1.2924	1.0965	1.2998
D:\Leaf\temp\A17-002	3	3	top	25	708.668	523.462	1.3538	235019	6070	931.123	1505	2745	2171.12	0.39195	32.0613	0.011515	1.2643	1.6163	0.0091075	0	0.025828	228949	242.8	0.026512	7867	314.68	0.033474	0.77158	11.6647	9.7351	102.477	61.3959	11.6322	35.1437	61.5425	9.0102	33.4684	137989	0.58714	0.56131	1.0335	0.32541	30	34	31	0.89387	1.2404	1.1643	1.2649
D:\Leaf\temp\A17-002	3	2	right	25	593.417	454.116	1.3068	183239	6650	900.122	1507	2442	1835.12	0.38613	32.5442	0.013623	1.3307	1.6742	0.010238	0	0.036291	176589	266	0.037658	7593	303.72	0.041438	0.87581	12.2217	10.2864	98.1444	66.2988	13.5542	36.456	67.1051	10.646	36.8653	128372	0.70057	0.66428	1.0414	0.35791	28	27	28	0.8724	1.3089	1.2969	1.3688
D:\Leaf\temp\A17-002	5	1	left	28	588.981	472.959	1.2453	193426	5459	942.296	1498	2423	1867.3	0.41402	30.3523	0.014995	1.2976	1.5897	0.011556	0	0.028223	187967	194.964	0.029042	6848	244.571	0.035404	0.79717	10.4909	7.9647	105.454	61.9097	11.7316	33.2504	70.396	8.8033	33.1839	141797	0.73308	0.70486	1.0354	0.27925	27	30	29	0.88138	1.1832	1.1373	1.2125
D:\Leaf\temp\A17-002	5	3	top	31	726.164	509.48	1.4253	235181	6378	1082.97	1740	2746	2088.97	0.39193	32.0626	0.01484	1.3145	1.6067	0.011289	0	0.02712	228803	205.742	0.027876	8116	261.807	0.03451	0.78586	10.4869	8.9125	105.533	59.798	5.8362	33.7633	60.6573	10.5833	33.4259	172511	0.73352	0.7064	1.0345	0.3132	28	37	33	0.89798	1.2188	1.0776	1.2356
D:\Leaf\temp\A17-002	5	2	right	26	608.608	467.552	1.3017	196616	5933	900.372	1453	2456	1903.37	0.40961	30.6788	0.01366	1.2903	1.6138	0.010586	0	0.030176	190683	228.192	0.031114	6973	268.192	0.035465	0.85085	11.3197	9.5515	99.2371	68.5155	13.1223	33.847	63.6736	8.9331	38.6462	129714	0.65973	0.62956	1.0355	0.31904	27	33	30	0.88028	1.2747	1.0709	1.2691
D:\Leaf\temp\A17-002	6	1	left	25	573.887	429.429	1.3364	163129	5135	873.211	1326	2167	1714.21	0.43654	28.7864	0.014584	1.2641	1.5185	0.011537	0	0.031478	157994	205.4	0.032501	6051	242.04	0.037093	0.84862	10.1171	8.2088	104.694	61.3171	10.4244	32.0139	68.5478	12.1371	34.1887	116404	0.71357	0.68209	1.0371	0.30054	26	29	27	0.88893	1.1639	1.139	1.2202
D:\Leaf\temp\A17-002	6	3	top	27	665.722	490.539	1.3571	200552	5620	969.619	1485	2480	1964.62	0.40976	30.6674	0.013743	1.2623	1.5315	0.010887	0	0.028023	194932	208.148	0.028831	6415	237.593	0.031987	0.87607	9.6808	7.9508	107.778	66.5222	10.4908	33.895	64.2878	8.8791	29.7052	136894	0.68259	0.65456	1.032	0.321	26	37	29	0.90086	1.1793	1.174	1.2294
D:\Leaf\temp\A17-002	6	2	right	25	579.838	437.001	1.3269	168061	5357	842.343	1279	2194	1757.34	0.43874	28.6422	0.014226	1.2485	1.5184	0.011395	0	0.031875	162704	214.28	0.032925	5721	228.84	0.034041	0.93637	10.4001	8.5865	101.977	69.6068	13.378	35.2094	62.2799	9.1305	33.9463	111000	0.66047	0.6286	1.034	0.30271	28	33	30	0.8933	1.1424	1.1586	1.2067
D:\Leaf\temp\A17-002	7	1	left	27	620.944	446.536	1.3906	182376	5852	846.39	1468	2471	1849.39	0.37535	33.4794	0.014599	1.3361	1.7344	0.010927	0	0.032088	176524	216.741	0.033151	6901	255.593	0.037839	0.84799	11.8794	9.8798	92.8716	68.8207	11.5901	41.3836	75.0421	11.8881	38.3151	114555	0.62813	0.59604	1.0378	0.39192	26	31	29	0.87124	1.4206	1.2466	1.4268
D:\Leaf\temp\A17-002	7	3	top	32	727.55	482.037	1.5093	213644	7489	1054.95	1760	2726	2020.95	0.36128	34.7825	0.015834	1.3489	1.6683	0.011739	0	0.035054	206155	234.031	0.036327	8816	275.5	0.041265	0.84948	11.9493	10.0325	95.1042	78.4367	13.4178	40.1648	72.5738	7.2114	38.3907	158718	0.74291	0.70786	1.0413	0.39215	26	37	31	0.87834	1.3592	1.3863	1.4206
D:\Leaf\temp\A17-002	7	2	right	26	633.304	477.055	1.3275	198618	6864	901.561	1531	2543	1913.56	0.38595	32.5592	0.013587	1.3289	1.6982	0.010224	0	0.034559	191754	264	0.035796	7490	288.077	0.037711	0.91642	12.8798	10.7576	94.5919	68.3759	14.1343	38.2232	67.4262	14.0147	39.3022	128495	0.64695	0.61239	1.0377	0.36316	28	32	31	0.8759	1.3556	1.1813	1.3629
D:\Leaf\temp\A17-002	8	3	top	29	660.511	478.217	1.3812	194628	6430	964.19	1603	2543	1904.19	0.3782	33.2267	0.01523	1.3355	1.6625	0.011404	0	0.033037	188198	221.724	0.034166	7419	255.828	0.038119	0.86669	11.3759	9.4707	97.476	74.0264	11.2603	36.8396	85.275	10.5879	38.4639	135541	0.69641	0.66337	1.0381	0.39031	27	32	29	0.88247	1.3594	1.2684	1.3963
[truncated: 166 more columns]

## Sheet: A17_sz
FileName	Leave	Leaflet	Direction	Spec_1	Spec_2	Spec_3	Spec_4	Spec_5	Spec_6	Spec_7	Spec_8	Spec_9	Spec_10	Spec_11	Spec_12	Spec_13	Spec_14	Spec_15	Spec_16	Spec_17	Spec_18	Spec_19	Spec_20	Spec_21	Spec_22	Spec_23	Spec_24	Spec_25	Spec_26	Spec_27	Spec_28	Spec_29	Spec_30	Spec_31	Spec_32	Spec_33	Spec_34	Spec_35	Spec_36	Spec_37	Spec_38	Spec_39	Spec_40	Spec_41	Spec_42	Spec_43	Spec_44	Spec_45	Spec_46
D:\Leaf\temp\A17-001	3	1	left	1.2685	0.039867	0.055149	0.016673	0.024997	0.0073238	0.011136	0.003298	0.0048064	0.0050328	0.003145	0.0050305	0.0016836	0.0029279	0.0026806	0.0017921	0.0042848	0.0028607	0.0031344	0.0025606	0.0053909	0.0025798	0.0027067	0.0018126	0.0025905	0.0011571	0.0012995	0.001665	0.0018941	0.0029707	0.0038053	0.003116	0.0039697	0.0029155	0.0022418	0.0031909	0.0031573	0.002917	0.0040855	0.0029231	0.0024709	0.0016825	0.0026209	0.0028267	0.0017202	0.0012938
D:\Leaf\temp\A17-001	3	3	top	1.2617	0.038802	0.082663	0.017148	0.03602	0.0040844	0.015552	0.0034831	0.0075779	0.0032823	0.0053055	0.001892	0.0042911	0.0020488	0.0018743	0.0020932	0.0021146	0.0027914	0.0029468	0.0027635	0.0037632	0.0014741	0.0042098	0.004025	0.002952	0.0026593	0.0021904	0.0015812	0.0023861	0.0014914	0.0025709	0.0013703	0.00078463	0.0033807	0.0032517	0.0026233	0.0029159	0.0016015	0.0016155	0.0019038	0.001741	0.0021482	0.0026872	0.0030407	0.0024612	0.0030375
D:\Leaf\temp\A17-001	3	2	right	1.2424	0.053327	0.072908	0.014549	0.028794	0.0068517	0.011293	0.0071439	0.0069447	0.004798	0.0049217	0.0034081	0.0027462	0.0017603	0.0029586	0.003543	0.0027507	0.0024858	0.0018316	0.0014246	0.0051473	0.0053897	0.0032857	0.0015274	0.0023169	0.0018657	0.0035087	0.0054592	0.0051889	0.0029249	0.0049601	0.0028674	0.0042445	0.0029656	0.0018049	0.0020963	0.0034587	0.0034355	0.0024852	0.0019557	0.0016321	0.001812	0.0015032	0.0017407	0.0011687	0.0018715
D:\Leaf\temp\A17-001	2	1	left	1.263	0.075549	0.086312	0.0093727	0.035025	0.012291	0.0089919	0.0068154	0.0048356	0.0040802	0.0039444	0.0051833	0.0028555	0.0038056	0.0039792	0.0031056	0.004327	0.0037606	0.0015184	0.0026036	0.0043693	0.0040819	0.0049155	0.0044266	0.0044764	0.0035379	0.0016325	0.0014321	0.00085573	0.0012727	0.0025326	0.003624	0.0049389	0.0045846	0.0045489	0.0029269	0.0014204	0.0012757	0.0019326	0.0015823	0.00077879	0.0029807	0.0011046	0.0016772	0.001689	0.003129
D:\Leaf\temp\A17-001	2	3	top	1.2469	0.043105	0.095566	0.011342	0.049261	0.011302	0.011262	0.0027719	0.0099879	0.0031242	0.0059562	0.0015457	0.0019935	0.0037124	0.0016564	0.0010382	0.0034988	0.0029712	0.0019569	0.0025533	0.0021366	0.001522	0.0029923	0.0040177	0.0026186	0.0020724	0.002044	0.0035191	0.0020984	0.0028716	0.0021202	0.0008798	0.00040874	0.0025134	0.0020695	0.0034111	0.0031807	0.0030936	0.002101	0.00094389	0.0010154	0.0021977	0.0024699	0.0024811	0.0018726	0.0016208
D:\Leaf\temp\A17-001	2	2	right	1.2726	0.026603	0.07617	0.0087299	0.038794	0.0051716	0.010873	0.0024589	0.0061794	0.007651	0.004839	0.003607	0.0017713	0.0035665	0.0029104	0.0025462	0.0037947	0.0037722	0.0022594	0.0026045	0.0028899	0.0013675	0.0023563	0.0015236	0.0023579	0.0027079	0.0047592	0.0033025	0.0039432	0.0024938	0.00061574	0.003036	0.0020669	0.0032927	0.0028743	0.0023793	0.0019548	0.0012784	0.0026833	0.0024481	0.0030489	0.0019667	0.0021771	0.0019284	0.0015537	0.0011864
D:\Leaf\temp\A17-001	1	1	left	1.2737	0.078525	0.071618	0.021402	0.036864	0.012507	0.011701	0.0050718	0.0074684	0.0047746	0.0046265	0.0062103	0.002781	0.0033802	0.0018869	0.0018896	0.0051719	0.001491	0.0041073	0.0040178	0.0070582	0.003269	0.0029893	0.0033371	0.0040323	0.0030159	0.0025241	0.0024816	0.0023166	0.0026968	0.0030727	0.0025903	0.0042955	0.0057877	0.0045967	0.0022572	0.0020908	0.0040933	0.0024935	0.0050577	0.0050194	0.0037992	0.0048069	0.003909	0.0029692	0.0021897
D:\Leaf\temp\A17-001	1	3	top	1.2345	0.060213	0.10416	0.0040594	0.038716	0.0053721	0.0081328	0.0063901	0.0077547	0.0047264	0.0032186	0.0024959	0.0042242	0.0034985	0.0049167	0.003087	0.0016945	0.0025558	0.0030813	0.0013567	0.0034878	0.0049537	0.0044589	0.0034284	0.0053285	0.0035385	0.0037242	0.0030506	0.0030972	0.0032057	0.0030342	0.0033402	0.0021516	0.0018622	0.0020416	0.00095399	0.003029	0.0036999	0.0025614	0.004227	0.0039183	0.0030989	0.001912	0.002406	0.0025112	0.0021658
D:\Leaf\temp\A17-001	1	2	right	1.258	0.080283	0.073698	0.015811	0.036831	0.0067835	0.010731	0.0090339	0.0086309	0.0041442	0.0035483	0.0047232	0.0045125	0.0025668	0.0034428	0.0047867	0.0030968	0.0030647	0.0051213	0.0074618	0.0059562	0.0024356	0.0037603	0.002818	0.0052456	0.0025885	0.0020409	0.0008857	0.0049644	0.0038587	0.0032602	0.0045241	0.0059777	0.0049084	0.0036928	0.0013709	0.0023549	0.0027012	0.0037513	0.0044628	0.0042076	0.0028095	0.0025164	0.003021	0.0018107	0.0010691
D:\Leaf\temp\A17-001	6	1	left	1.2665	0.053951	0.063309	0.022269	0.033502	0.0062411	0.010921	0.0044116	0.0051727	0.0078346	0.0038808	0.0058635	0.0023518	0.0034706	0.0042842	0.00085063	0.0043439	0.0008813	0.0035129	0.0049197	0.0068867	0.0041979	0.0038942	0.0013054	0.0021937	0.0036171	0.0042915	0.0061208	0.0052421	0.0062153	0.0040026	0.0033942	0.0029488	0.0027905	0.0031144	0.0036989	0.0041768	0.002546	0.0038698	0.0020783	0.0042749	0.0027756	0.003147	0.0030612	0.0023155	0.0031716
D:\Leaf\temp\A17-001	6	3	top	1.2626	0.037995	0.098852	0.012055	0.040203	0.0057099	0.012567	0.0040725	0.0066012	0.003542	0.005417	0.0026547	0.0010586	0.0029256	0.0026146	0.0027385	0.0036213	0.0018303	0.0021709	0.00063109	0.0015382	0.0026732	0.0026287	0.0052634	0.0037115	0.003836	0.0021021	0.0049996	0.0053406	0.0037814	0.0031537	0.0033489	0.0037569	0.0048143	0.0049421	0.0035807	0.0028317	0.0021028	0.0033314	0.0018791	0.0013419	0.00096975	0.001879	0.0013358	0.0024917	0.0019115
D:\Leaf\temp\A17-001	6	2	right	1.2699	0.07463	0.069776	0.017966	0.030992	0.0074234	0.010578	0.008007	0.0030554	0.00507	0.0029863	0.0026337	0.0026626	0.0020263	0.0029454	0.0035829	0.0049108	0.0027029	0.0025627	0.0054621	0.0040569	0.0025323	0.0018239	0.0025772	0.0024169	0.0035633	0.0048707	0.0063694	0.0077605	0.0058727	0.0030534	0.0023118	0.0024744	0.0027349	0.0029459	0.0037349	0.0050584	0.0037376	0.0036659	0.0026658	0.0038349	0.0036114	0.0029553	0.00057792	0.0018491	0.0023807
D:\Leaf\temp\A17-001	5	1	left	1.2656	0.062104	0.065809	0.014804	0.033603	0.0083285	0.012581	0.0065728	0.0079334	0.0034449	0.0050381	0.0024385	0.003413	0.0011672	0.0035165	0.0021194	0.0017917	0.002898	0.0029879	0.0048618	0.0039275	0.0038982	0.0047395	0.006165	0.0034638	0.0028428	0.0027398	0.0023406	0.0043312	0.005492	0.0053419	0.0034288	0.0024493	0.0023805	0.0024093	0.002408	0.0017494	0.0015692	0.0032256	0.0030665	0.0018849	0.0026388	0.002394	0.0036943	0.0028259	0.0026584
D:\Leaf\temp\A17-001	5	3	top	1.2186	0.059838	0.096948	0.0084899	0.038618	0.0068065	0.011594	0.0050824	0.0077664	0.0051742	0.0049873	0.0054875	0.0029502	0.003513	0.0015145	0.0023396	0.0039863	0.0022135	0.0011703	0.0033973	0.0014366	0.0031363	0.0040889	0.0042247	0.0035276	0.0029106	0.0013147	0.0029184	0.0040588	0.0038289	0.0022411	0.0027426	0.0013281	0.0017913	0.0024167	0.0015138	0.001714	0.002676	0.0023869	0.0023884	0.0020417	0.0025247	0.0018744	0.0018267	0.0026334	0.0038479
D:\Leaf\temp\A17-001	5	2	right	1.2871	0.082945	0.068425	0.0095946	0.034721	0.0067	0.014932	0.0084966	0.0058902	0.0049464	0.0038121	0.0032463	0.0030267	0.0017511	0.0032667	0.0040967	0.0043834	0.0022762	0.0020939	0.0030793	0.0055198	0.0032125	0.0035961	0.0025685	0.0040161	0.0058713	0.0042678	0.0038523	0.0012831	0.0011017	0.0040243	0.0039713	0.004035	0.0034774	0.0025872	0.0038706	0.0038485	0.003576	0.0029517	0.0035003	0.0049396	0.0039351	0.0033565	0.0020748	0.0024671	0.0025261
D:\Leaf\temp\A17-001	4	3	top	1.276	0.047097	0.08161	0.01344	0.040338	0.0067474	0.013672	0.0050271	0.0094624	0.004775	0.0029678	0.0027234	0.0011181	0.0033922	0.0033843	0.0013787	0.001628	0.00082338	0.0030826	0.001651	0.0021568	0.002754	0.0018022	0.0020254	0.0040618	0.0019514	0.0023254	0.0034822	0.0062289	0.0026769	0.0030441	0.0029047	0.0034896	0.0039116	0.0032843	0.0035331	0.0033255	0.0019363	0.0025184	0.0020174	0.0016187	0.0011288	0.0017753	0.0019533	0.0022979	0.0018084
D:\Leaf\temp\A17-001	7	1	left	1.284	0.026546	0.071094	0.021255	0.037167	0.0046309	0.013956	0.0047431	0.0070993	0.0041719	0.0032579	0.0035037	0.002815	0.003827	0.0023575	0.0012128	0.0032938	0.0044994	0.0047346	0.0025266	0.0038679	0.0024694	0.0043616	0.0021081	0.0030395	0.0018234	0.0035474	0.0023954	0.0033604	0.0021079	0.0019643	0.0031745	0.0022603	0.0024133	0.0014625	0.0015842	0.0034165	0.0051171	0.0034637	0.0032244	0.0024848	0.0017539	0.0019372	0.0018655	0.002128	0.0019571
D:\Leaf\temp\A17-001	7	3	top	1.2642	0.050506	0.091487	0.0086413	0.044951	0.007822	0.01124	0.0034005	0.010312	0.0030082	0.0032597	0.0026769	0.003006	0.0012651	0.0019615	0.0021069	0.0011903	0.0032854	0.0023476	0.0013246	0.0026038	0.0012535	0.003616	0.0028853	0.0044119	0.0030065	0.0018964	0.0019072	0.0010693	0.0018263	0.001396	0.0015055	0.0013909	0.0010575	0.00068988	0.0028157	0.0029495	0.0029862	0.0031297	0.0019881	0.002054	0.0024728	0.0017352	0.0011273	0.0020821	0.0018095
D:\Leaf\temp\A17-001	7	2	right	1.2828	0.048824	0.069729	0.0096423	0.037757	0.0045864	0.014373	0.0052534	0.0047501	0.0051549	0.0044209	0.0022067	0.0038647	0.0018019	0.0024598	0.0028258	0.0028198	0.0029915	0.0044911	0.0039651	0.0027715	0.0035012	0.0023917	0.002248	0.0033694	0.0011701	0.0030525	0.0022491	0.001565	0.0012163	0.0014008	0.0017775	0.0025286	0.0027425	0.0028647	0.0033242	0.0038773	0.0045873	0.0032969	0.0040247	0.0044359	0.0025343	0.0025138	0.0014209	0.0015292	0.00088374
D:\Leaf\temp\A17-001	9	1	left	1.2556	0.066277	0.057116	0.010031	0.032555	0.005693	0.011046	0.0053615	0.0060622	0.0078051	0.0030469	0.0035192	0.002387	0.0035431	0.0047425	0.0027232	0.0021649	0.0020646	0.0033978	0.0038416	0.0017167	0.0062945	0.0055039	0.0050058	0.0042913	0.0036978	0.0030775	0.0030475	0.0014582	0.0030598	0.002642	0.0021534	0.0029523	0.0025546	0.0020706	0.0016451	0.0037868	0.0029644	0.0030709	0.0038677	0.0023739	0.0024865	0.0017455	0.0021552	0.0023285	0.0027741
D:\Leaf\temp\A17-001	9	3	top	1.2737	0.069938	0.094252	0.015199	0.035058	0.0026117	0.00933	0.0065489	0.0039423	0.0033916	0.0036811	0.0037459	0.0034078	0.0023364	0.0011845	0.0029007	0.0011838	0.001827	0.0034316	0.0018255	0.0041185	0.0024902	0.0044544	0.0035785	0.0040223	0.0026746	0.0019362	0.0027894	0.002515	0.0016085	0.0010628	0.0010896	0.0021407	0.00194	0.002657	0.0039548	0.0039005	0.0041137	0.0040272	0.0033454	0.0021668	0.0014659	0.0018394	0.0011517	0.0020825	0.0013424
D:\Leaf\temp\A17-001	9	2	right	1.3004	0.082273	0.061764	0.015683	0.026518	0.0071819	0.014581	0.0058646	0.0043268	0.0033235	0.0037348	0.0030709	0.0048767	0.0034483	0.0035994	0.0020618	0.002444	0.0018675	0.0012092	0.0063138	0.0029954	0.0054225	0.0037759	0.0047221	0.0026555	0.0028184	0.0021571	0.0020311	0.00097214	0.0016979	0.0021354	0.0022051	0.0019265	0.002134	0.0018844	0.0020634	0.0030245	0.004165	0.0052466	0.003819	0.0029787	0.001328	0.0016604	0.0024956	0.0017689	0.0029023
D:\Leaf\temp\A17-001	8	1	left	1.2673	0.075932	0.085109	0.013245	0.032688	0.011429	0.01007	0.0055849	0.0062659	0.0067095	0.0034694	0.004269	0.0019366	0.0027301	0.0021091	0.0024767	0.0069229	0.005807	0.0031316	0.0018105	0.0040933	0.0021214	0.0022393	0.0034373	0.0036626	0.0022369	0.0023251	0.0019277	0.0020829	0.0036972	0.0049664	0.0048203	0.0044216	0.0045984	0.0048439	0.0049698	0.0043306	0.0052368	0.0044551	0.003222	0.0026875	0.0027598	0.0019375	0.0019665	0.0021004	0.0015546
D:\Leaf\temp\A17-001	8	3	top	1.235	0.045748	0.094323	0.0089723	0.039881	0.0042125	0.01026	0.0071674	0.0061641	0.0020526	0.004238	0.0018662	0.0027601	0.0038122	0.0029337	0.0040543	0.0047854	0.0021207	0.0033281	0.0020824	0.0016882	0.0010212	0.0046333	0.0027837	0.0020896	0.001548	0.0040922	0.0021499	0.0023987	0.0011478	0.0034585	0.0028757	0.0036781	0.0022469	0.0030395	0.0044817	0.003625	0.0027989	0.0032205	0.0026597	0.00322	0.0023473	0.0018931	0.0009004	0.0014483	0.0011215
D:\Leaf\temp\A17-001	8	2	right	1.271	0.072578	0.070759	0.014353	0.027737	0.004149	0.0095908	0.0076134	0.0046233	0.0057069	0.0043775	0.0029939	0.0021757	0.004068	0.0039037	0.0029855	0.0044622	0.0024733	0.0027773	0.0057735	0.0053462	0.0046192	0.0046044	0.0057231	0.0041637	0.0031342	0.0026633	0.0019155	0.0024412	0.0041953	0.0042011	0.0047265	0.0045837	0.0057465	0.0044371	0.0038065	0.0027491	0.0030834	0.0018365	0.001349	0.0018317	0.0024074	0.00381	0.0045465	0.0045948	0.0023883
D:\Leaf\temp\A17-001	12	1	left	1.2989	0.041483	0.04653	0.013916	0.027926	0.0070168	0.0097835	0.0045413	0.0070949	0.0063127	0.0050866	0.0022851	0.0033433	0.0030584	0.0043031	0.0029643	0.0049114	0.0010072	0.0028045	0.0024888	0.0035458	0.0027268	0.0025856	0.0038157	0.0043559	0.0041186	0.0028539	0.0077281	0.0056449	0.0052792	0.0036814	0.0043365	0.0038069	0.0027384	0.0021022	0.001143	0.00038291	0.0011466	0.0021748	0.00064196	0.0014767	0.00027348	0.0026831	0.0017939	0.0021827	0.0022846
D:\Leaf\temp\A17-001	12	2	right	1.288	0.052208	0.057204	0.013384	0.026108	0.0034543	0.010169	0.0066147	0.0046564	0.0035966	0.0034345	0.0019506	0.0032869	0.0046452	0.0012272	0.003561	0.00056625	0.00249	0.0035174	0.0023791	0.002236	0.0025638	0.004309	0.0038695	0.0031829	0.0029252	0.003573	0.0039935	0.0027316	0.0028961	0.0045335	0.0031127	0.002298	0.0036566	0.0022846	0.0034982	0.0026233	0.0013024	0.00035383	0.00166	0.0012364	0.0017556	0.003224	0.004899	0.0046139	0.0029817
D:\Leaf\temp\A17-001	12	2	right	1.2855	0.05277	0.057944	0.01377	0.025804	0.004343	0.0099002	0.0068634	0.0048549	0.0033974	0.0035432	0.001881	0.0032783	0.0043863	0.0015574	0.0035921	0.00084048	0.0023211	0.0033581	0.0025622	0.0021633	0.0024783	0.0040555	0.0040809	0.0031179	0.0028819	0.0035034	0.0039629	0.0028053	0.0028146	0.0044119	0.003312	0.0022127	0.0035745	0.0024808	0.0033807	0.0027624	0.0013539	0.00048159	0.0016321	0.0011756	0.0017573	0.0029245	0.0047324	0.0048555	0.0030054
D:\Leaf\temp\A17-001	11	1	left	1.249	0.037102	0.069824	0.018526	0.030915	0.0037731	0.013224	0.0046853	0.0050425	0.0036442	0.0052901	0.0035259	0.0031632	0.003492	0.0044091	0.0016401	0.0070173	0.0028255	0.0036879	0.0026131	0.0033149	0.0015806	0.0021867	0.0011462	0.001886	0.001976	0.0018044	0.0022974	0.0032038	0.0037144	0.0025291	0.0024482	0.0044382	0.0025741	0.0024236	0.0032197	0.0030497	0.00226	0.0020997	0.0013012	0.0033137	0.0018196	0.0025315	0.0020488	0.0012337	0.0015868
D:\Leaf\temp\A17-001	11	3	top	1.2518	0.043318	0.092204	0.017451	0.04418	0.0073289	0.01246	0.00328	0.0078481	0.0036418	0.0053438	0.0031191	0.0023584	0.0018255	0.0027018	0.0018276	0.0027322	0.0031997	0.0028265	0.0021531	0.0039235	0.0024404	0.0028036	0.0042342	0.0036526	0.0014615	0.001354	0.0025506	0.0031698	0.0033645	0.0018718	0.001324	0.0016938	0.0018261	0.0017815	0.0031119	0.0035388	0.0026971	0.0024245	0.0018914	0.00064906	0.0011055	0.00057762	0.001823	0.0016506	0.00087606
D:\Leaf\temp\A17-001	10	3	top	1.2599	0.066666	0.097217	0.013827	0.041859	0.0055618	0.014965	0.0076319	0.0065853	0.0036461	0.0041236	0.0024591	0.0025052	0.003545	0.001503	0.0013357	0.0039186	0.0023339	0.0034921	0.002611	0.0039837	0.0022623	0.0031234	0.005057	0.0036667	0.0041349	0.0049683	0.0030824	0.0044576	0.0023527	0.0026631	0.0020248	0.0022308	0.0021477	0.0023798	0.0027117	0.0030883	0.0026947	0.0014653	0.00073364	0.0010975	0.0012391	0.0021732	0.0028994	0.0042144	0.0040892
D:\Leaf\temp\A17-001	10	2	right	1.2661	0.083889	0.078388	0.01218	0.030486	0.0073874	0.011057	0.0089139	0.0084145	0.0066547	0.0020746	0.0023224	0.0021842	0.0039768	0.0042952	0.0032987	0.0034345	0.0045267	0.0047242	0.0054262	0.0042736	0.0027879	0.0026424	0.0015846	0.0065341	0.003442	0.0023222	0.0030635	0.0053895	0.0036771	0.0029825	0.0016536	0.0031337	0.0032787	0.0038783	0.0040299	0.0050093	0.0044059	0.003754	0.0020559	0.0034428	0.0024854	0.0025645	0.0018232	0.0009769	0.0010108
D:\Leaf\temp\A17-002	2	1	left	1.2664	0.054487	0.059733	0.025836	0.029199	0.010365	0.011219	0.005603	0.004331	0.0056496	0.0042963	0.0055245	0.0036321	0.0035357	0.0034047	0.0024024	0.0034752	0.0013551	0.0044665	0.0050345	0.0062989	0.0045977	0.0031995	0.0017998	0.0021403	0.0030753	0.0041936	0.0061875	0.0055804	0.004627	0.0043447	0.0040889	0.0036836	0.0025451	0.0021317	0.0046492	0.0038238	0.0042139	0.004255	0.0021104	0.0039782	0.0023229	0.0036039	0.0031637	0.0023327	0.0035244
D:\Leaf\temp\A17-002	2	3	top	1.2527	0.049131	0.096065	0.0052369	0.037599	0.0021806	0.013437	0.0058575	0.0069271	0.0046756	0.0042662	0.0026251	0.0019932	0.0026144	0.0023849	0.0014003	0.0028707	0.0020169	0.0022454	0.0020133	0.0010875	0.0022306	0.0031291	0.0047421	0.002823	0.0042875	0.0038173	0.0043273	0.0039051	0.0026154	0.0046638	0.0033596	0.003279	0.0039885	0.0043849	0.0035953	0.0031759	0.0037936	0.0037213	0.0020737	0.0018615	0.0017902	0.0011324	0.0019046	0.0031449	0.002079
D:\Leaf\temp\A17-002	2	2	right	1.2749	0.06961	0.073681	0.022276	0.03336	0.0086822	0.011777	0.0079531	0.0037653	0.0046551	0.0040472	0.0055789	0.0048421	0.0020118	0.0044578	0.0046193	0.0040935	0.0033613	0.002957	0.0042454	0.0036307	0.0036874	0.0014887	0.0023117	0.0035419	0.0048521	0.0029103	0.0046602	0.0070923	0.0061312	0.0030339	0.003942	0.0018806	0.0025267	0.0034121	0.0038286	0.0049189	0.0028204	0.002065	0.0024505	0.0036469	0.0045515	0.0038938	0.0022236	0.0011001	0.0021479
D:\Leaf\temp\A17-002	1	1	left	1.2662	0.070258	0.064513	0.022909	0.037749	0.0091339	0.012462	0.005762	0.0079556	0.0026349	0.0054517	0.005911	0.0026013	0.0036084	0.0025725	0.0017814	0.0028465	0.0027537	0.0050225	0.0022072	0.0059321	0.0037821	0.0034215	0.0022091	0.0048207	0.0021694	0.0017593	0.0017065	0.0012764	0.0036597	0.0041907	0.003611	0.0033292	0.0047409	0.0066419	0.0051713	0.0035133	0.0034814	0.0040121	0.0033384	0.0033042	0.0037524	0.0038233	0.0025371	0.0018535	0.0015897
D:\Leaf\temp\A17-002	1	3	top	1.2371	0.071209	0.10274	0.0092936	0.041758	0.0074809	0.010987	0.0042346	0.0071198	0.0032665	0.0055496	0.0025811	0.002212	0.0035418	0.0045118	0.0016075	0.0027226	0.0029111	0.0025909	0.0021433	0.002198	0.0036598	0.0041149	0.0022941	0.0041236	0.0045026	0.0038584	0.0028941	0.0017584	0.0035966	0.0022132	0.0036381	0.0024263	0.001925	0.0012591	0.0032483	0.0045025	0.0032704	0.0031194	0.0025275	0.0029274	0.0019443	0.0021606	0.0025069	0.0017723	0.0026427
D:\Leaf\temp\A17-002	1	2	right	1.264	0.073407	0.082841	0.023319	0.035758	0.006768	0.01246	0.0099455	0.0082723	0.0044623	0.0013868	0.0060616	0.0055864	0.0035884	0.0028878	0.0059746	0.0024232	0.0039734	0.005334	0.0074742	0.0074169	0.0024506	0.0027658	0.0019344	0.003656	0.0032011	0.0041279	0.0011223	0.0032594	0.0032359	0.0035776	0.0045419	0.0065011	0.0040803	0.0033382	0.0015803	0.003319	0.0030547	0.0022768	0.0020887	0.0035991	0.0032499	0.0028413	0.0031339	0.0020521	0.0020041
D:\Leaf\temp\A17-002	4	3	top	1.2365	0.048386	0.097769	0.010264	0.045454	0.012128	0.0081389	0.0047122	0.0083688	0.0029205	0.0035617	0.0031751	0.0028375	0.0027263	0.002239	0.0008853	0.0024256	0.0033446	0.0020486	0.0021911	0.0019708	0.0014979	0.0015932	0.0034431	0.0016672	0.0022799	0.0020961	0.0048287	0.0031542	0.0019911	0.00090282	0.00073774	0.0014045	0.0017757	0.001457	0.0034446	0.0028217	0.0031985	0.0018373	0.0013558	0.0020725	0.0021298	0.0025653	0.0021955	0.0021125	0.0020076
D:\Leaf\temp\A17-002	3	1	left	1.2843	0.066818	0.052409	0.017041	0.027861	0.0075576	0.0087725	0.0077018	0.0048469	0.0040616	0.0031903	0.003817	0.0034899	0.0041764	0.0027267	0.0019124	0.0063137	0.0039815	0.0038405	0.0027169	0.0052539	0.0026424	0.0023158	0.002894	0.0036271	0.0021358	0.0010146	0.001329	0.0027995	0.0029955	0.0030125	0.0038422	0.0052908	0.0065933	0.0066916	0.0048769	0.003258	0.0023876	0.0010217	0.002205	0.0022899	0.001729	0.0018308	0.0013701	0.0011682	0.00027966
D:\Leaf\temp\A17-002	3	3	top	1.2647	0.055623	0.077625	0.010541	0.036121	0.0040095	0.013187	0.0046657	0.0068054	0.0016008	0.0044605	0.0037351	0.0023703	0.0034198	0.0017823	0.0011181	0.0029676	0.0012521	0.0024743	0.0018344	0.0015691	0.00232	0.0010921	0.0018962	0.0033998	0.0010764	0.0031891	0.0035257	0.0051903	0.0037651	0.0032119	0.0036583	0.0031381	0.0033628	0.0033857	0.003145	0.0040687	0.0021096	0.0023549	0.0023435	0.0018931	0.0017334	0.0019114	0.0016624	0.0019354	0.001756
D:\Leaf\temp\A17-002	3	2	right	1.2757	0.064193	0.057977	0.021113	0.026144	0.01152	0.009261	0.0064834	0.0041173	0.0062457	0.0030184	0.006996	0.0035922	0.0031951	0.0028075	0.0021469	0.0044232	0.0037379	0.0016022	0.0051542	0.0082642	0.0048915	0.0034137	0.003049	0.0028	0.0038174	0.0038493	0.0039982	0.004538	0.004613	0.0054132	0.0038039	0.003689	0.0034194	0.0020328	0.001438	0.0018417	0.0023465	0.0037895	0.0027745	0.0038793	0.0027275	0.0017776	0.0018629	0.0021369	0.0019284
D:\Leaf\temp\A17-002	5	1	left	1.301	0.03559	0.044772	0.011505	0.023638	0.0070883	0.011055	0.0064637	0.0062137	0.0050822	0.0043133	0.0015973	0.0023176	0.0026394	0.0044087	0.0019064	0.0048875	0.0019759	0.0032447	0.0025369	0.0023946	0.0022539	0.0015359	0.0044974	0.0018476	0.0042892	0.0039667	0.00541	0.0051878	0.0055337	0.004549	0.0045726	0.0047481	0.0026238	0.0019863	0.0016475	0.0012193	0.0016565	0.00059898	0.0017885	0.0006744	0.0012356	0.00062884	0.0022581	0.0028358	0.0019779
D:\Leaf\temp\A17-002	5	3	top	1.246	0.044991	0.084849	0.0098773	0.034346	0.0075429	0.0093858	0.0031636	0.0053128	0.0023802	0.0037905	0.0016587	0.0042364	0.0011569	0.0017155	0.0015692	0.0019955	0.0023857	0.002036	0.0022721	0.0026582	0.001202	0.0050337	0.002763	0.0023581	0.0013954	0.003495	0.0023539	0.0024387	0.0016182	0.0024919	0.0016258	0.002074	0.001666	0.0020188	0.0031046	0.0038638	0.0030273	0.0017709	0.0017018	0.0010928	0.0013822	0.0024955	0.0033189	0.0016459	0.0024725
D:\Leaf\temp\A17-002	5	2	right	1.29	0.048399	0.050667	0.014103	0.027137	0.007602	0.013305	0.0091142	0.0064281	0.004677	0.0035118	0.0028259	0.0031494	0.0037625	0.0020479	0.0025002	0.0017764	0.0025226	0.0044562	0.0020628	0.0038451	0.0032673	0.0029816	0.0021648	0.0024522	0.0032953	0.0030755	0.0029849	0.0017375	0.0043191	0.0045877	0.003985	0.0036659	0.0023592	0.0026725	0.0042525	0.001953	0.001664	0.00098493	0.0016701	0.0031366	0.0043463	0.0036461	0.0028197	0.0015462	0.0032093
D:\Leaf\temp\A17-002	6	1	left	1.2808	0.026941	0.067857	0.014682	0.034509	0.0051228	0.016245	0.0032692	0.0074388	0.0027511	0.0039345	0.003792	0.0029692	0.0026491	0.0020386	0.0025671	0.0023327	0.0039402	0.0046416	0.0027925	0.0038271	0.0022765	0.0051512	0.0031152	0.0032933	0.0016613	0.0032457	0.0030223	0.0033576	0.0025449	0.0018672	0.0025985	0.0025888	0.0020959	0.0013285	0.002606	0.0021073	0.0041118	0.004503	0.0022947	0.0026099	0.0019961	0.0021854	0.0022583	0.0021709	0.0015054
D:\Leaf\temp\A17-002	6	3	top	1.2661	0.037646	0.091589	0.01283	0.045331	0.0081172	0.0095617	0.0033034	0.011381	0.0018848	0.0039009	0.0032166	0.0038535	0.001283	0.002465	0.0027455	0.00087374	0.002803	0.0020546	0.001679	0.0030438	0.00048615	0.002459	0.0020633	0.0045643	0.0032257	0.0028779	0.0020691	0.0010135	0.0012843	0.0019402	0.0011611	0.001037	0.0016182	0.00064584	0.0016205	0.0025384	0.0029019	0.0026299	0.0020607	0.0026908	0.0027861	0.0029765	0.0013359	0.001681	0.0022123
D:\Leaf\temp\A17-002	6	2	right	1.2766	0.038786	0.065782	0.0075904	0.038178	0.0036228	0.014223	0.0057268	0.004592	0.0049773	0.0031735	0.0024289	0.0025201	0.0029766	0.0019323	0.0031008	0.0021081	0.0030929	0.0032706	0.0045424	0.002504	0.0036216	0.0020908	0.0036507	0.0024863	0.0019968	0.0017295	0.0026178	0.0019249	0.0010493	0.001119	0.0016807	0.0017197	0.0032913	0.0028407	0.0033224	0.0028716	0.0036601	0.0042157	0.0037975	0.0041927	0.0042415	0.0025131	0.0022544	0.0015856	0.0011335
D:\Leaf\temp\A17-002	7	1	left	1.258	0.07947	0.069022	0.014551	0.035037	0.011803	0.010614	0.0060286	0.0078716	0.0034373	0.0053699	0.0028609	0.0045924	0.00189	0.0044493	0.0022944	0.0029665	0.0015927	0.0030159	0.0054826	0.0045773	0.004535	0.0052549	0.0058935	0.0031299	0.0026632	0.0019182	0.0034295	0.0063412	0.0049665	0.0037065	0.0038561	0.0038139	0.0032978	0.0023548	0.0016138	0.0021401	0.0032921	0.0029699	0.0019566	0.001852	0.0024051	0.0026109	0.002701	0.0030444	0.0020772
D:\Leaf\temp\A17-002	7	3	top	1.2224	0.059835	0.10251	0.0111	0.040943	0.0063733	0.012025	0.0084936	0.0050347	0.0044956	0.0035898	0.0051325	0.0033353	0.0034039	0.0013432	0.0036914	0.0031804	0.0028213	0.001611	0.0029841	0.0016869	0.0034108	0.0041042	0.0042326	0.0036869	0.0029397	0.0016456	0.0035414	0.0032926	0.0023844	0.0016895	0.003704	0.0030989	0.0030469	0.0026347	0.0019509	0.0022515	0.0024737	0.0031043	0.0038856	0.0023465	0.0020242	0.00075498	0.00131	0.0017952	0.0025599
D:\Leaf\temp\A17-002	7	2	right	1.2812	0.068426	0.068284	0.0091689	0.032922	0.0060235	0.011792	0.0080524	0.0059281	0.0048632	0.0035939	0.0039641	0.0025163	0.0029937	0.0039461	0.0024579	0.0032756	0.0033738	0.0022522	0.0019012	0.0038475	0.0041894	0.0040108	0.0016577	0.0051742	0.005565	0.0042292	0.0035169	0.0024145	0.0018831	0.0031701	0.0038218	0.0029025	0.0028292	0.0012309	0.0026716	0.0038779	0.0034833	0.0038634	0.0035228	0.0024152	0.0027173	0.0036331	0.0038499	0.0031262	0.0037369
D:\Leaf\temp\A17-002	8	3	top	1.2611	0.069537	0.096988	0.01169	0.043581	0.0041143	0.013252	0.0078411	0.006642	0.0035109	0.0051534	0.0030968	0.0022542	0.0032699	0.0019174	0.0015383	0.0041525	0.0019858	0.0036457	0.0037091	0.004271	0.0026471	0.0038106	0.0053259	0.0040025	0.0042037	0.0048217	0.0031453	0.0043797	0.0027121	0.0016027	0.0017054	0.0020565	0.0029094	0.0028055	0.0030447	0.0035167	0.0024354	0.0022358	0.00069999	0.0012129	0.00099672	0.0018944	0.0040771	0.0043101	0.0035275
[truncated: 74 more columns]

## Sheet: FN1923_tz
FileName	Leave	Leaflet	Direction	Tooth Number	Blade Length	Blade Width	Length Width Ratio	Total Blade Area	Total Tooth Area	Total Tooth Base Length	Total Length of Outer Edges	Total Blade Perimeter	Inner Perimeter	Compactness	Shape Factor	Frequency of Teeth	Perimeter Ratio	Tooth Perimeter Ratio	Tooth Num Blade Ratio	Mean Ratio Length Outer	Relative Tooth Area	Blade Area excluding Teeth	Mean Tooth Area	Tooth Area Balde Ratio	Total Valley Area	Mean Valley Area	Relative Valley Area	Tooth Valley Area Ratio	Mean Tooth Height	Mean Valley Height	Mean Angle at Tip	Maximum Left Angle	Minimum Left Angle	Mean Left Angle	Maximum Right Angle	Minimum Right Angle	Mean Right Angle	Area with Teeth Outline	Outline Teeth Area Ratio	Base Teeth Area Ratio	Lobing	THV	50% xFreq. Cut	50% yFreq. Cut	50% Freq. Cut	Base Percent	X Entropy	Y Entropy	Entropy
C:\Leaf\temp\FNB1923-002	2	2	right	12	225.003	188.958	1.1908	28816	2184	310.738	506	877	681.739	0.47081	26.691	0.017602	1.2864	1.6284	0.013683	0	0.075791	26632	182	0.082007	2121	176.75	0.073605	1.0297	8.5365	12.5783	92.4002	51.8355	14.3591	33.9044	58.6974	17.5318	35.2154	18607	0.64572	0.56993	1.0736	0.36949	17	17	17	0.86111	1.2834	1.2831	1.3448
C:\Leaf\temp\FNB1923-002	1	2	right	11	202.007	168.241	1.2007	24417	2062	271.232	501	840	610.232	0.43485	28.8979	0.018026	1.3765	1.8471	0.013095	0	0.084449	22355	187.454	0.092239	2429	220.818	0.09948	0.84891	10.618	13.0854	75.6792	65.7189	22.0431	41.103	65.2654	25.307	46.4002	14667	0.60069	0.51624	1.0995	0.4817	17	15	16	0.84894	1.4697	1.3514	1.5071
C:\Leaf\temp\FNB1923-002	4	1	left	11	200.321	188.733	1.0614	28457	1873	309.388	455	826	680.388	0.52413	23.9757	0.016167	1.214	1.4706	0.013317	0	0.065819	26584	170.273	0.070456	1690	153.636	0.059388	1.1083	7.2591	11.1529	98.1723	54.6978	13.0443	32.9193	45.168	13.6224	27.0923	18337	0.64438	0.57856	1.0594	0.28009	18	18	18	0.87748	1.0517	1.1024	1.1373
C:\Leaf\temp\FNB1923-002	6	1	left	12	196.642	179.402	1.0961	25799	1749	309.09	475	821	655.09	0.48098	26.1266	0.018318	1.2533	1.5368	0.014616	0	0.067793	24050	145.75	0.072723	1521	126.75	0.058956	1.1499	7.0216	11.3208	99.6833	42.6717	16.0119	27.9282	52.3933	21.5955	32.4519	17519	0.67906	0.61126	1.059	0.29007	20	20	20	0.86252	1.0863	1.2629	1.2165
C:\Leaf\temp\FNB1923-002	6	3	top	14	260.909	226.614	1.1513	39875	2018	382.909	584	1027	825.909	0.47508	26.4509	0.016951	1.2435	1.5252	0.013632	0	0.050608	37857	144.143	0.053306	2215	158.214	0.055549	0.91106	6.6229	13.0572	108.134	47.4521	11.6938	25.4261	50.6049	16.4077	28.4175	27104	0.67972	0.62912	1.0555	0.27832	22	23	23	0.8946	1.0776	1.0849	1.1307
C:\Leaf\temp\FNB1923-002	6	2	right	12	213.009	183.33	1.1619	27690	1811	315.017	493	822	644.017	0.51498	24.4017	0.018633	1.2764	1.565	0.014599	0	0.065403	25879	150.917	0.06998	1827	152.25	0.06598	0.99124	7.3976	13.246	97.9716	53.2141	9.7592	28.341	50.9836	10.0795	34.093	18941	0.68404	0.61863	1.066	0.33716	18	17	18	0.87845	1.2073	1.267	1.2754
C:\Leaf\temp\FNB1923-002	5	2	right	13	209.614	174.597	1.2006	25316	2084	295.735	520	881	656.735	0.40988	30.6589	0.019795	1.3415	1.7583	0.014756	0	0.082319	23232	160.308	0.089704	2112	162.462	0.083426	0.98674	10.2219	11.8696	72.5078	90	18.6339	46.9073	130.66	26.2938	47.4017	17369	0.68609	0.60377	1.0834	0.43214	19	19	19	0.83787	1.4352	1.4736	1.5225
C:\Leaf\temp\FNB1923-002	7	1	left	13	256.921	213.581	1.2029	38523	2931	417.81	684	1024	757.811	0.46167	27.2195	0.017155	1.3513	1.6371	0.012695	0	0.076084	35592	225.462	0.08235	3260	250.769	0.084625	0.89908	10.4945	15.4434	89.7353	52.8355	20.774	33.0115	71.3575	16.9104	40.9377	30218	0.78441	0.70833	1.0846	0.36195	19	17	18	0.86389	1.3046	1.2046	1.336
C:\Leaf\temp\FNB1923-002	7	3	top	17	316.514	252.008	1.256	52390	2414	416.387	669	1221	968.387	0.4416	28.4566	0.017555	1.2609	1.6067	0.013923	0	0.046077	49976	142	0.048303	2783	163.706	0.053121	0.86741	7.4331	11.2512	101.378	62.8341	5.217	29.606	54.8717	20.4306	35.4989	31631	0.60376	0.55768	1.0531	0.35493	23	20	21	0.87501	1.2709	1.2568	1.3298
C:\Leaf\temp\FNB1923-002	7	2	right	13	252.464	193.941	1.3018	35144	2663	393.397	644	996	745.396	0.44519	28.2272	0.01744	1.3362	1.637	0.013052	0	0.075774	32481	204.846	0.081986	2810	216.154	0.079957	0.94769	9.4936	15.0197	91.2713	52.8225	15.2347	32.5655	59.1221	24.0871	39.5684	27586	0.78494	0.70917	1.08	0.33266	20	20	20	0.86319	1.1848	1.345	1.3177
C:\Leaf\temp\FNB1923-002	8	1	left	11	182.736	161.941	1.1284	22049	1429	265.343	426	772	611.343	0.4649	27.03	0.017993	1.2628	1.6055	0.014249	0	0.06481	20620	129.909	0.069302	1542	140.182	0.069935	0.92672	6.5966	12.1062	95.9195	46.0846	9.1437	29.5601	73.0702	17.0996	33.2049	13910	0.63087	0.56606	1.0699	0.35003	21	20	21	0.86252	1.2022	1.4057	1.3363
C:\Leaf\temp\FNB1923-002	8	3	top	13	226.883	207.781	1.0919	32868	1645	380.632	567	956	769.632	0.45193	27.8063	0.016891	1.2422	1.4896	0.013598	0	0.050049	31223	126.538	0.052686	1752	134.769	0.053304	0.93893	5.8047	10.5035	107.81	52.7228	11.3623	25.3402	46.9267	10.3288	27.2483	25031	0.76156	0.71151	1.0533	0.27378	25	21	23	0.88699	1.0793	1.1209	1.1526
C:\Leaf\temp\FNB1923-002	9	1	left	12	251.208	197.942	1.2691	34661	2405	334.66	564	1031	801.66	0.40976	30.6673	0.014969	1.2861	1.6853	0.011639	0	0.069386	32256	200.417	0.07456	3142	261.833	0.090649	0.76544	10.8563	13.4305	77.9871	78.7325	21.3197	40.3422	71.2777	23.5705	46.0733	21360	0.61625	0.54687	1.0906	0.40659	20	17	19	0.83536	1.4543	1.3967	1.4948
C:\Leaf\temp\FNB1923-002	9	3	top	18	329.298	265.228	1.2416	55356	3580	494.347	828	1304	970.347	0.40909	30.7178	0.01855	1.3438	1.6749	0.013804	0	0.064672	51776	198.889	0.069144	3873	215.167	0.069965	0.92435	9.9865	12.6286	92.5172	77.2415	12.0846	37.8529	60.3016	10.7683	38.0653	39925	0.72124	0.65657	1.07	0.38751	24	20	22	0.85994	1.308	1.4178	1.4224
C:\Leaf\temp\FNB1923-002	9	2	right	13	268.57	232.349	1.1559	44481	3507	422.049	687	1126	861.049	0.44087	28.5038	0.015098	1.3077	1.6278	0.011545	0	0.078843	40974	269.769	0.085591	3033	233.308	0.068186	1.1563	10.5188	14.5382	90.4026	54.98	21.0512	37.7007	58.4708	15.2725	35.4599	32379	0.72793	0.64909	1.0682	0.36246	18	18	18	0.85819	1.2638	1.3498	1.3535
C:\Leaf\temp\FNB1923-003	2	1	left	12	215.821	185	1.1666	28080	2067	312.187	532	898	678.187	0.43758	28.7181	0.017694	1.3241	1.7041	0.013363	0	0.073611	26013	172.25	0.07946	2365	197.083	0.084224	0.874	9.1393	13.1226	88.0792	57.3214	9.3109	33.5801	58.7512	12.581	40.7249	18371	0.65424	0.58063	1.0842	0.40368	19	17	18	0.85097	1.3691	1.3418	1.4163
C:\Leaf\temp\FNB1923-003	2	3	top	13	255.101	208.471	1.2237	35258	2247	329.277	555	1028	802.277	0.41926	29.9729	0.016204	1.2814	1.6855	0.012646	0	0.06373	33011	172.846	0.068068	2668	205.231	0.075671	0.8422	9.5591	12.711	86.7601	55.4458	21.0112	35.2936	64.0701	25.4147	42.1716	20537	0.58248	0.51875	1.0757	0.40245	20	20	20	0.86434	1.3954	1.3795	1.4404
C:\Leaf\temp\FNB1923-003	2	2	right	11	200.088	164.177	1.2187	24147	2107	268.197	491	830	607.197	0.44047	28.5294	0.018116	1.3669	1.8307	0.013253	0	0.087257	22040	191.546	0.095599	2365	215	0.097942	0.89091	10.6211	13.1492	75.7435	56.7316	22.343	40.7296	62.9937	26.8665	46.695	14402	0.59643	0.50917	1.0979	0.47442	17	16	16	0.84737	1.4575	1.3919	1.504
C:\Leaf\temp\FNB1923-003	1	1	left	14	268.701	232.355	1.1564	44092	3151	455.752	724	1092	823.753	0.46465	27.0449	0.016995	1.3256	1.5886	0.012821	0	0.071464	40941	225.071	0.076964	3263	233.071	0.074004	0.96568	9.748	13.4486	93.868	58.7214	12.6101	34.4179	57.4954	21.3182	36.0694	34836	0.79008	0.71861	1.074	0.34624	20	19	20	0.8685	1.2736	1.1762	1.2995
C:\Leaf\temp\FNB1923-003	4	1	left	11	222.407	179.689	1.2377	27524	1451	284.589	448	848	684.588	0.48098	26.1264	0.016068	1.2387	1.5742	0.012972	0	0.052718	26073	131.909	0.055651	1899	172.636	0.068994	0.76409	6.8433	12.8244	100.544	41.2098	13.3389	26.8735	67.6997	8.3515	30.2389	15532	0.56431	0.51159	1.069	0.32614	17	18	17	0.87666	1.2003	1.2678	1.28
C:\Leaf\temp\FNB1923-003	4	3	top	12	269.898	225.719	1.1957	39717	2075	364.313	574	1044	834.313	0.45792	27.4426	0.014383	1.2513	1.5756	0.011494	0	0.052245	37642	172.917	0.055125	2327	193.917	0.05859	0.89171	7.676	15.0198	102.734	54.3495	16.964	29.1557	56.2343	11.3607	27.5628	25211	0.63477	0.58252	1.0586	0.29283	20	20	20	0.89275	1.1193	1.2187	1.1939
C:\Leaf\temp\FNB1923-003	4	2	right	10	193.342	165.197	1.1704	22260	1608	239.279	398	793	634.279	0.44482	28.2502	0.015766	1.2502	1.6633	0.01261	0	0.072237	20652	160.8	0.077862	1538	153.8	0.069093	1.0455	7.8777	13.6056	87.2579	48.2344	20.217	34.5455	64.757	22.1404	36.3822	12167	0.54659	0.47435	1.0691	0.38424	18	17	18	0.84767	1.3464	1.477	1.4488
C:\Leaf\temp\FNB1923-003	6	2	right	12	221.032	187.473	1.179	28251	2098	312.249	518	877	671.249	0.46158	27.2248	0.017877	1.3065	1.6589	0.013683	0	0.074263	26153	174.833	0.08022	2167	180.583	0.076705	0.96816	8.5288	12.2417	90.8046	50.8991	15.2782	33.4362	67.474	19.0186	37.5983	18071	0.63966	0.5654	1.0767	0.37621	17	17	17	0.86308	1.3315	1.245	1.3523
C:\Leaf\temp\FNB1923-003	5	1	left	11	213.992	175.411	1.2199	27776	1678	276.989	449	868	695.989	0.46328	27.125	0.015805	1.2471	1.621	0.012673	0	0.060412	26098	152.546	0.064296	2152	195.636	0.077477	0.77974	8.5276	11.8871	85.1446	57.7605	17.2838	39.4573	47.7789	22.0802	36.4771	14903	0.53654	0.47613	1.0775	0.3644	17	17	17	0.86616	1.3004	1.1873	1.3296
C:\Leaf\temp\FNB1923-003	5	3	top	15	264.75	227.22	1.1652	39662	2353	405.865	613	1010	802.865	0.48859	25.7198	0.018683	1.258	1.5104	0.014851	0	0.059326	37309	156.867	0.063068	2269	151.267	0.057208	1.037	7.3136	11.8202	103.724	56.3882	11.8701	29.9057	48.7712	15.2693	30.4126	28114	0.70884	0.64951	1.0572	0.30577	20	21	20	0.8878	1.1757	1.2084	1.2328
C:\Leaf\temp\FNB1923-003	5	2	right	11	213.002	163.003	1.3067	25673	2097	277.428	491	856	642.428	0.44029	28.5411	0.017123	1.3324	1.7698	0.01285	0	0.081681	23576	190.636	0.088946	2133	193.909	0.083083	0.98312	9.7655	12.709	80.3016	60.277	17.3387	36.7584	75.1717	26.0952	45.0952	15390	0.59946	0.51778	1.0831	0.43869	17	19	18	0.84444	1.4315	1.5308	1.5288
C:\Leaf\temp\FNB1923-003	7	2	right	12	205.119	176.819	1.1601	27912	2354	331.674	539	852	644.674	0.48319	26.0069	0.018614	1.3216	1.6251	0.014085	0	0.084336	25558	196.167	0.092104	2143	178.583	0.076777	1.0985	8.991	13.648	91.2215	46.1313	22.9774	34.3239	54.6633	14.5325	36.2103	20626	0.73897	0.65463	1.0768	0.37333	17	18	17	0.85772	1.3194	1.2148	1.3597
C:\Leaf\temp\FNB1923-003	10	1	left	10	217.505	202.002	1.0767	31336	1796	308.123	486	890	712.123	0.49713	25.2776	0.014043	1.2498	1.5773	0.011236	0	0.057314	29540	179.6	0.060799	1824	182.4	0.058208	0.98465	7.4602	13.684	95.7027	53.2806	9.6744	28.3975	65.6641	12.4873	31.9741	18998	0.60627	0.54895	1.0582	0.32455	18	18	18	0.87839	1.2138	1.2212	1.2537
C:\Leaf\temp\FNB1923-003	10	3	top	11	283.754	247.202	1.1479	47151	2108	370.522	572	1125	923.523	0.46816	26.842	0.011911	1.2182	1.5438	0.0097778	0	0.044707	45043	191.636	0.0468	2408	218.909	0.05107	0.87542	7.9384	15.7094	100.78	39.5715	10.3908	25.8259	52.8387	11.2474	30.9984	26538	0.56283	0.51812	1.0511	0.29724	22	19	21	0.89145	1.1498	1.1374	1.1947
C:\Leaf\temp\FNB1923-003	10	2	right	10	201.636	202.633	0.99508	32098	2455	326.329	504	908	730.329	0.48923	25.6858	0.013692	1.2433	1.5445	0.011013	0	0.076485	29643	245.5	0.082819	1710	171	0.053274	1.4357	8.1251	15.6582	98.026	50.9069	14.2612	25.8829	51.6329	11.3578	31.5846	21947	0.68375	0.60727	1.0533	0.30008	18	16	17	0.86547	1.1036	1.2279	1.2245
C:\Leaf\temp\FNB1923-004	1	1	left	13	267.346	233.334	1.1458	44203	2418	395.61	652	1088	831.61	0.46925	26.7797	0.015632	1.3083	1.6481	0.011949	0	0.054702	41785	186	0.057868	3105	238.846	0.070244	0.77874	9.7062	12.9195	90.8983	57.7272	18.1411	35.8481	56.5627	19.9859	36.7267	28280	0.63978	0.58507	1.0702	0.37157	19	18	19	0.86862	1.3079	1.2422	1.3312
C:\Leaf\temp\FNB1923-004	1	2	right	15	242.778	193.786	1.2528	32656	1977	317.733	529	961	749.733	0.44435	28.2803	0.020007	1.2818	1.6649	0.015609	0	0.06054	30679	131.8	0.064441	1795	119.667	0.054967	1.1014	7.1579	10.1852	98.0739	64.5052	7.2558	33.8754	55.3752	8.5214	32.9625	18748	0.57411	0.51357	1.055	0.40753	18	17	18	0.85755	1.3748	1.3522	1.4176
C:\Leaf\temp\FNB1923-004	2	2	right	14	204.003	176.963	1.1528	26210	1546	274.632	479	873	668.632	0.43216	29.0778	0.020938	1.3057	1.7442	0.016037	0	0.058985	24664	110.429	0.062682	1542	110.143	0.058833	1.0026	6.4452	10.1919	96.7393	55.9973	11.3605	33.4703	62.3394	3.3813	33.6671	14896	0.56833	0.50935	1.0588	0.38225	22	21	22	0.86002	1.3168	1.3506	1.3927
C:\Leaf\temp\FNB1923-004	3	1	left	13	254.283	229.445	1.1083	40546	2466	382.69	632	1024	774.69	0.48591	25.8614	0.016781	1.3218	1.6515	0.012695	0	0.06082	38080	189.692	0.064758	2801	215.462	0.069082	0.8804	9.0745	13.6625	92.2154	90	9.7254	37.2046	59.4288	8.7792	33.8136	27189	0.67057	0.60975	1.0691	0.41235	17	17	18	0.87332	1.3997	1.2376	1.3702
C:\Leaf\temp\FNB1923-004	3	3	top	12	309.027	267.882	1.1536	53992	2788	400.196	643	1194	951.196	0.47592	26.4046	0.012616	1.2553	1.6067	0.01005	0	0.051637	51204	232.333	0.054449	3266	272.167	0.06049	0.85364	10.2412	15.953	93.7466	45.1847	16.7245	30.447	69.9565	19.8709	37.0571	29389	0.54432	0.49268	1.0605	0.39702	18	19	18	0.88028	1.2934	1.2503	1.3458
C:\Leaf\temp\FNB1923-004	3	2	right	12	244.584	220.005	1.1117	36409	2501	337.874	547	979	769.874	0.47737	26.3243	0.015587	1.2716	1.6189	0.012257	0	0.068692	33908	208.417	0.073758	2383	198.583	0.065451	1.0495	9.3942	13.7354	89.8992	60.6609	20.9892	36.229	49.4553	22.5308	35.8919	22539	0.61905	0.55036	1.0655	0.39696	17	18	18	0.8731	1.3093	1.248	1.3508
C:\Leaf\temp\FNB1923-004	7	3	top	11	280.22	246	1.1391	46455	2113	375.16	586	1117	906.16	0.46788	26.858	0.012139	1.2327	1.562	0.0098478	0	0.045485	44342	192.091	0.047652	2459	223.546	0.052933	0.85929	8.2064	15.1393	100.221	48.7401	11.4251	29.507	48.6334	11.1866	28.0006	26215	0.56431	0.51882	1.0529	0.30153	21	19	20	0.89981	1.1298	1.1894	1.1971
C:\Leaf\temp\FNB1923-004	7	2	right	10	200.384	193.662	1.0347	31300	2180	324.036	504	896	716.036	0.48993	25.6491	0.013966	1.2513	1.5554	0.011161	0	0.069649	29120	218	0.074863	1776	177.6	0.056741	1.2275	7.7702	16.9319	99.0919	57.1318	7.9542	28.9503	51.8758	8.6199	27.1849	21803	0.69658	0.62693	1.0567	0.31259	17	18	18	0.87316	1.0827	1.252	1.2328
C:\Leaf\temp\FNB1923-004	8	1	left	12	216.708	166.865	1.2987	26057	1844	305.476	506	836	635.476	0.46851	26.8218	0.018883	1.3155	1.6564	0.014354	0	0.070768	24213	153.667	0.076157	2144	178.667	0.082281	0.86007	8.3885	14.0408	90.4062	54.0587	16.7584	36.518	58.7572	16.8929	34.9946	18133	0.6959	0.62513	1.0823	0.35276	18	17	18	0.86418	1.2662	1.2383	1.3215
C:\Leaf\temp\FNB1923-004	8	3	top	13	239.953	197.101	1.2174	31364	1703	274.686	477	983	780.686	0.40788	30.8089	0.016652	1.2591	1.7365	0.013225	0	0.054298	29661	131	0.057415	2154	165.692	0.068677	0.79062	8.2763	11.9278	86.5259	61.9383	18.5122	37.7553	63.1083	12.5803	39.9868	14729	0.46961	0.41532	1.0687	0.46119	22	19	20	0.85554	1.4622	1.4	1.5089
C:\Leaf\temp\FNB1923-004	8	2	right	11	201.427	166.904	1.2068	24566	1617	249.695	420	822	651.695	0.45688	27.5048	0.016879	1.2613	1.6821	0.013382	0	0.065823	22949	147	0.070461	1789	162.636	0.072824	0.90386	7.7889	12.5523	87.8039	59.8757	8.6637	33.9	62.9389	10.6129	38.7841	13151	0.53533	0.46951	1.0728	0.37078	19	17	18	0.84677	1.3254	1.3742	1.3966
C:\Leaf\temp\FNB1923-004	9	1	left	12	217.635	180.422	1.2063	27826	2106	311.352	529	868	650.352	0.46411	27.0763	0.018452	1.3347	1.699	0.013825	0	0.075685	25720	175.5	0.081882	2568	214	0.092288	0.82009	9.4063	13.2829	87.5989	60.2724	12.7267	36.5077	52.6324	18.1528	38.3736	18390	0.66089	0.58521	1.0923	0.42236	17	16	17	0.85121	1.363	1.3842	1.432
C:\Leaf\temp\FNB1923-004	9	3	top	13	255	205.353	1.2418	34701	2264	327.287	533	1010	804.287	0.42747	29.3968	0.016163	1.2558	1.6285	0.012871	0	0.065243	32437	174.154	0.069797	2478	190.615	0.07141	0.91364	9.303	12.1776	86.7127	57.3078	21.3307	35.8748	71.6931	16.8358	41.6466	20254	0.58367	0.51843	1.0714	0.44838	20	21	20	0.86237	1.4141	1.4364	1.4938
C:\Leaf\temp\FNB1923-004	9	2	right	11	197.712	166.904	1.1846	24009	2058	265.67	478	835	622.67	0.43272	29.0402	0.017666	1.341	1.7992	0.013174	0	0.085718	21951	187.091	0.093754	2253	204.818	0.09384	0.91345	10.1843	13.2318	77.5867	57.9153	22.7256	41.1273	69.5037	27.0807	44.0446	14193	0.59115	0.50544	1.0938	0.46594	17	16	16	0.84368	1.4606	1.3813	1.506
C:\Leaf\temp\FNB1923-004	10	1	left	10	167.705	151.427	1.1075	18719	1346	232.745	401	724	555.745	0.44876	28.0024	0.017994	1.3028	1.7229	0.013812	0	0.071906	17373	134.6	0.077477	1418	141.8	0.075752	0.94922	7.503	12.2799	87.7312	53.4201	19.7582	30.2369	86.9456	23.979	40.0991	10912	0.58294	0.51103	1.0758	0.50982	18	14	16	0.83955	1.3347	1.7711	1.6209
C:\Leaf\temp\FNB1923-004	10	3	top	13	225.912	201.765	1.1197	31251	1498	333.897	494	849	688.897	0.54483	23.0649	0.018871	1.2324	1.4795	0.015312	0	0.047934	29753	115.231	0.050348	1715	131.923	0.054878	0.87347	5.8775	11.8557	107.631	59.123	12.8692	26.3631	42.3209	9.5662	26.4363	20448	0.65432	0.60638	1.0549	0.31371	20	19	19	0.88893	1.1754	1.0959	1.2059
C:\Leaf\temp\FNB1923-004	10	2	right	11	174.152	161.009	1.0816	21322	1462	251.511	387	717	581.511	0.52119	24.1107	0.018916	1.233	1.5387	0.015342	0	0.068568	19860	132.909	0.073615	1251	113.727	0.058672	1.1687	6.4287	10.5879	96.5859	45.6708	17.1603	29.7279	46.1082	19.2108	32.2227	12737	0.59736	0.5288	1.0587	0.30371	18	19	18	0.86922	1.1204	1.2026	1.2188
C:\Leaf\temp\FNB1923-005	2	3	top	14	236.901	225.229	1.0518	37364	2182	362.947	579	1035	818.947	0.43831	28.67	0.017095	1.2638	1.5953	0.013527	0	0.058398	35182	155.857	0.06202	2188	156.286	0.058559	0.99726	7.6537	10.9299	96.3921	52.9587	5.9314	32.9212	60.0569	15.2174	34.6213	24114	0.64538	0.58698	1.0586	0.37988	21	21	21	0.86592	1.2977	1.3466	1.3828
C:\Leaf\temp\FNB1923-005	2	2	right	14	197.608	175.251	1.1276	25802	1844	297.986	493	848	652.986	0.45089	27.8701	0.02144	1.2986	1.6544	0.016509	0	0.071467	23958	131.714	0.076968	1693	120.929	0.065615	1.0892	7.1086	9.8149	92.2821	59.1844	17.6276	32.768	62.6418	21.0216	39.5695	17253	0.66867	0.5972	1.0656	0.3797	21	22	21	0.85662	1.32	1.3824	1.4069
C:\Leaf\temp\FNB1923-005	3	1	left	12	192.425	157.166	1.2243	21776	1735	277.764	478	819	618.764	0.40796	30.8028	0.019393	1.3236	1.7209	0.014652	0	0.079675	20041	144.583	0.086573	2033	169.417	0.09336	0.85342	8.6838	10.7564	81.5647	81.9709	21.3764	44.1188	53.9961	19.5214	38.0036	14255	0.65462	0.57494	1.0934	0.39009	19	18	18	0.83776	1.376	1.3567	1.4459
C:\Leaf\temp\FNB1923-005	3	2	right	13	205.937	184.101	1.1186	26609	1828	294.614	483	869	680.614	0.44279	28.3799	0.0191	1.2768	1.6394	0.01496	0	0.068699	24781	140.615	0.073766	2028	156	0.076215	0.90138	7.5663	10.5984	90.841	54.3644	14.923	32.2349	71.8865	22.3827	40.4075	16469	0.61893	0.55023	1.0762	0.39178	19	17	18	0.84495	1.3313	1.33	1.4245
C:\Leaf\temp\FNB1923-005	5	1	left	13	245.317	207.697	1.1811	36030	2077	347.874	551	967	763.874	0.4842	25.9531	0.017019	1.2659	1.5839	0.013444	0	0.057646	33953	159.769	0.061173	2082	160.154	0.057785	0.9976	7.4013	13.2958	103.272	44.2428	8.9422	26.5045	56.7305	11.4537	31.4462	23180	0.64335	0.58571	1.0578	0.32297	20	18	19	0.87214	1.2051	1.216	1.2684
C:\Leaf\temp\FNB1923-005	5	3	top	14	282.716	253.622	1.1147	47513	2352	385.808	638	1172	919.808	0.43468	28.9096	0.015221	1.2742	1.6537	0.011945	0	0.049502	45161	168	0.05208	2573	183.786	0.054154	0.91411	8.2764	13.4967	100.133	45.6227	8.3515	30.171	55.9832	13.3389	33.0066	27417	0.57704	0.52754	1.0542	0.33702	21	22	22	0.88466	1.2491	1.2562	1.2933
C:\Leaf\temp\FNB1923-005	6	2	right	11	197.497	183.461	1.0765	26322	2199	319.18	494	808	633.18	0.50665	24.803	0.017373	1.2761	1.5477	0.013614	0	0.083542	24123	199.909	0.091158	1871	170.091	0.071081	1.1753	8.4982	12.2011	90.8951	54.0402	13.7248	32.938	60.1225	20.0447	35.968	18898	0.71795	0.63441	1.0711	0.33091	16	18	17	0.85985	1.2227	1.2406	1.2971
C:\Leaf\temp\FNB1923-005	9	1	left	10	183.068	183.068	1	25018	1792	284.489	428	784	640.489	0.51148	24.5686	0.015613	1.2241	1.5045	0.012755	0	0.071628	23226	179.2	0.077155	1700	170	0.067951	1.0541	7.9837	13.3126	93.0384	41.7495	15.8974	27.9101	48.0696	23.8852	35.7919	16365	0.65413	0.5825	1.068	0.3126	16	16	16	0.86511	1.091	1.2395	1.2252
C:\Leaf\temp\FNB1923-005	9	3	top	13	222.426	227.035	0.9797	35566	1893	347.803	592	1041	796.803	0.41242	30.4696	0.016315	1.3065	1.7021	0.012488	0	0.053225	33673	145.615	0.056217	2134	164.154	0.060001	0.88707	7.2411	13.6357	101.942	85.3709	10.0519	30.725	49.9939	9.0119	28.7987	22441	0.63097	0.57774	1.06	0.56065	17	16	16	0.8498	1.4613	1.6804	1.6233
C:\Leaf\temp\FNB1923-005	9	2	right	11	162.308	172.351	0.94173	21971	1725	278.494	430	754	602.494	0.48564	25.8757	0.018257	1.2515	1.544	0.014589	0	0.078513	20246	156.818	0.085202	1374	124.909	0.062537	1.2555	6.9812	10.9901	96.4844	46.5565	12.0468	27.9513	51.5784	12.7783	34.1233	15360	0.6991	0.62059	1.0625	0.36193	16	17	17	0.86555	1.2586	1.2285	1.2809
C:\Leaf\temp\FNB1923-005	8	2	right	10	164.615	162.635	1.0122	21248	1571	239.126	431	822	630.126	0.39517	31.7999	0.01587	1.3045	1.8024	0.012165	0	0.073936	19677	157.1	0.079839	1461	146.1	0.068759	1.0753	8.0302	11.0007	84.5563	56.294	27.0031	40.8597	56.8138	19.0336	33.4448	11623	0.54702	0.47308	1.0688	0.43515	20	24	21	0.83668	1.443	1.5417	1.543
C:\Leaf\temp\FNB1923-005	10	3	top	13	282.082	242.157	1.1649	44437	2477	362.206	586	1102	878.206	0.45982	27.3287	0.014803	1.2548	1.6179	0.011797	0	0.055742	41960	190.538	0.059032	2658	204.462	0.059815	0.9319	9.36	13.8847	93.9336	46.1836	19.8295	34.1112	53.8706	21.4495	34.8763	24467	0.5506	0.49486	1.0598	0.38558	21	20	21	0.87519	1.2797	1.2673	1.3607
C:\Leaf\temp\FNB1923-001	2	2	right	12	215.922	182.124	1.1856	28171	1895	319.165	521	850	648.165	0.48998	25.6469	0.018514	1.3114	1.6324	0.014118	0	0.067268	26276	157.917	0.072119	1800	150	0.063895	1.0528	7.3023	13.5269	99.2091	52.0272	14.4903	27.538	52.5736	11.644	33.4111	19153	0.67988	0.61262	1.0639	0.37425	18	19	19	0.87277	1.2939	1.3124	1.3482
C:\Leaf\temp\FNB1923-001	1	2	right	14	189.214	165.194	1.1454	24365	1301	300.606	452	764	612.606	0.52455	23.9563	0.022853	1.2471	1.5036	0.018325	0	0.053396	23064	92.9286	0.056408	1157	82.6429	0.047486	1.1245	4.4217	9.9267	113.007	45.8741	9.7439	22.5478	59.7418	9.5036	25.6111	16681	0.68463	0.63123	1.0475	0.32983	22	22	22	0.88097	1.1494	1.3488	1.286
C:\Leaf\temp\FNB1923-001	3	1	left	11	202.072	191.481	1.0553	28814	1816	301.504	452	829	678.504	0.52687	23.8509	0.016212	1.2218	1.4992	0.013269	0	0.063025	26998	165.091	0.067264	1783	162.091	0.06188	1.0185	7.3845	12.3088	97.7451	46.0965	11.569	27.7191	59.2061	15.8963	32.8147	18471	0.64104	0.57802	1.0619	0.28284	20	18	19	0.87698	1.1097	1.0189	1.1394
C:\Leaf\temp\FNB1923-001	4	1	left	13	245.614	206.087	1.1918	36212	2616	394.963	620	1000	774.963	0.45505	27.6152	0.016775	1.2904	1.5698	0.013	0	0.072241	33596	201.231	0.077866	2568	197.538	0.070916	1.0187	8.9372	12.9173	98.4662	59.1667	10.3488	31.5851	60.558	13.4909	32.0458	636	0.017563	-0.054678	1.0709	0.29929	17	19	18	0.86684	1.1394	1.1962	1.2304
C:\Leaf\temp\FNB1923-001	4	2	right	12	225.234	182.661	1.2331	28294	2108	301.031	518	900	683.031	0.43895	28.628	0.017569	1.3177	1.7208	0.013333	0	0.074503	26186	175.667	0.080501	2311	192.583	0.081678	0.91216	9.6124	12.857	82.2948	58.7804	20.7902	40.9669	55.7488	23.7814	40.2793	17465	0.61727	0.54277	1.0817	0.4199	18	18	18	0.84649	1.4163	1.3613	1.4665
C:\Leaf\temp\FNB1923-001	5	1	left	13	255.928	214.238	1.1946	38627	3041	422.956	686	1031	767.956	0.45665	27.5186	0.016928	1.3425	1.6219	0.012609	0	0.078727	35586	233.923	0.085455	3397	261.308	0.087944	0.8952	10.6888	15.8782	89.434	56.5819	16.2742	35.6306	62.9691	17.7521	38.6747	30509	0.78984	0.71111	1.0879	0.34952	19	18	18	0.86531	1.2489	1.2134	1.3056
C:\Leaf\temp\FNB1923-001	5	3	top	17	317.292	256.265	1.2381	53081	2501	428.716	675	1219	972.716	0.44889	27.9942	0.017477	1.2532	1.5745	0.013946	0	0.047117	50580	147.118	0.049446	2568	151.059	0.048379	0.97391	7.6308	11.0733	101.845	66.8082	9.6339	30.4018	63.2878	12.7317	34.1738	32284	0.6082	0.56109	1.0484	0.31128	22	20	22	0.88454	1.1825	1.1683	1.2476
C:\Leaf\temp\FNB1923-001	6	1	left	11	201.063	157.99	1.2726	22234	1723	249.252	439	795	605.252	0.44207	28.4261	0.018174	1.3135	1.7613	0.013836	0	0.077494	20511	156.636	0.084004	2136	194.182	0.096069	0.80665	9.6349	12.119	76.7698	63.3045	18.2178	44.431	61.099	22.7642	41.7392	12787	0.57511	0.49762	1.0961	0.45248	17	16	16	0.8442	1.4726	1.3471	1.5017
C:\Leaf\temp\FNB1923-001	6	2	right	11	215.418	180.936	1.1906	26979	2025	288.447	485	870	673.447	0.44792	28.0552	0.016334	1.2919	1.6814	0.012644	0	0.075058	24954	184.091	0.081149	2233	203	0.082768	0.90685	9.0539	13.4199	89.5591	51.9262	6.3637	31.6179	59.9461	11.3522	38.921	16156	0.59884	0.52378	1.0828	0.40837	17	16	16	0.85304	1.3381	1.3848	1.4255
C:\Leaf\temp\FNB1923-001	7	2	right	13	204.768	173.17	1.1825	25149	2101	304.062	526	875	653.062	0.41278	30.4436	0.019906	1.3398	1.7299	0.014857	0	0.083542	23048	161.615	0.091158	2076	159.692	0.082548	1.012	8.6398	10.8627	83.1458	67.5965	19.2728	39.5378	77.2912	19.6351	42.1989	17439	0.69343	0.60989	1.0825	0.42833	20	20	19	0.83493	1.4318	1.4021	1.5111
C:\Leaf\temp\FNB1923-001	11	1	left	13	210.498	155.425	1.3543	23324	1936	308.679	500	789	597.679	0.47082	26.6901	0.021751	1.3201	1.6198	0.016477	0	0.083005	21388	148.923	0.090518	2081	160.077	0.089221	0.93032	8.2481	11.028	89.0948	57.3141	16.0176	35.385	59.5962	17.9111	39.3211	17991	0.77135	0.68835	1.0892	0.39438	16	16	16	0.85557	1.3277	1.3285	1.403
C:\Leaf\temp\FNB1923-001	11	3	top	13	267.997	224.154	1.1956	39794	2391	371.997	581	1032	822.997	0.46954	26.7634	0.015796	1.254	1.5618	0.012597	0	0.060084	37403	183.923	0.063925	2703	207.923	0.067925	0.88457	8.7925	13.8833	94.3266	50.5272	15.85	32.3551	64.0121	21.3773	36.168	25870	0.6501	0.59001	1.0679	0.33889	21	19	20	0.87849	1.2491	1.2363	1.298
C:\Leaf\temp\FNB1923-001	11	2	right	12	211.814	171.292	1.2366	27008	2074	324.522	517	852	659.522	0.46754	26.8774	0.018195	1.2918	1.5931	0.014085	0	0.076792	24934	172.833	0.08318	2145	178.75	0.079421	0.9669	8.1565	11.3038	90.9942	56.7226	14.923	32.3249	63.6249	3.5915	38.4821	18555	0.68702	0.61023	1.0794	0.37575	18	16	18	0.85272	1.3205	1.322	1.3869
C:\Leaf\temp\FNB1923-001	10	2	right	11	200.521	161.555	1.2412	24291	2070	265.387	486	857	636.387	0.41562	30.2354	0.017285	1.3467	1.8313	0.012835	0	0.085217	22221	188.182	0.093155	2264	205.818	0.093203	0.91431	10.2919	13.2498	76.5409	62.3828	22.6259	41.3038	63.976	30.1193	45.1463	14314	0.58927	0.50405	1.0932	0.46564	18	16	17	0.84676	1.4652	1.3688	1.5032
[truncated: 166 more columns]

## Sheet: FN1923_sz
FileName	Leave	Leaflet	Direction	Spec_1	Spec_2	Spec_3	Spec_4	Spec_5	Spec_6	Spec_7	Spec_8	Spec_9	Spec_10	Spec_11	Spec_12	Spec_13	Spec_14	Spec_15	Spec_16	Spec_17	Spec_18	Spec_19	Spec_20	Spec_21	Spec_22	Spec_23	Spec_24	Spec_25	Spec_26	Spec_27	Spec_28	Spec_29	Spec_30	Spec_31	Spec_32	Spec_33	Spec_34	Spec_35	Spec_36	Spec_37	Spec_38	Spec_39	Spec_40	Spec_41	Spec_42	Spec_43	Spec_44	Spec_45	Spec_46
C:\Leaf\temp\FNB1923-003	2	1	left	1.3098	0.0908	0.047208	0.018261	0.011694	0.012809	0.0011578	0.010101	0.00093663	0.0049081	0.009173	0.018083	0.020366	0.015669	0.018028	0.009516	0.0069244	0.006354	0.0070277	0.0075067	0.0049649	0.003614	0.0038128	0.0023474	0.0036112	0.0042987	0.0042783	0.0032756	0.0047106	0.0040645	0.0035051	0.0020207	0.0022448	0.0024129	0.0020562	0.00073372	0.0020115	0.0017921	0.00080231	0.00097025	0.00074723	0.00075864	0.0020386	0.0017265	0.0013373	0.00075052
C:\Leaf\temp\FNB1923-003	2	3	top	1.2906	0.086065	0.066519	0.031183	0.021903	0.0058932	0.0077659	0.0032612	0.0054729	0.0088552	0.003861	0.0035297	0.0056494	0.011988	0.0086211	0.013841	0.0080278	0.016155	0.01119	0.0093227	0.0059465	0.0038237	0.0037921	0.0031912	0.0051051	0.0033927	0.0034862	0.0043881	0.0037731	0.0030603	0.0019837	0.0018768	0.0014113	0.0032485	0.0025724	0.0035153	0.0024126	0.0026649	0.0012475	0.0017575	0.0011247	0.001248	0.0016294	0.0011704	0.0010085	0.00078333
C:\Leaf\temp\FNB1923-003	2	2	right	1.3054	0.13223	0.065201	0.016972	0.013251	0.010603	0.0098854	0.0082953	0.0068171	0.0074364	0.0052094	0.013316	0.027971	0.018528	0.021097	0.011391	0.012133	0.0064319	0.0039584	0.0053689	0.0043411	0.0042771	0.003168	0.0047715	0.0033365	0.0052976	0.003398	0.0049752	0.003507	0.0032226	0.0035587	0.00183	0.001364	0.0011844	0.0010043	0.001758	0.00062176	0.0013507	0.0024148	0.0018018	0.0011216	0.0010212	0.00093663	0.0019889	0.0020183	0.0015494
C:\Leaf\temp\FNB1923-003	1	1	left	1.324	0.066058	0.042161	0.017876	0.018763	0.0047115	0.0082821	0.0067459	0.0036164	0.0073554	0.0052822	0.0054269	0.016466	0.0093116	0.016044	0.0088262	0.0088924	0.0051848	0.0047827	0.0058694	0.0054124	0.0057878	0.0026178	0.0043434	0.0060226	0.0063697	0.0038613	0.0039698	0.0023721	0.0040045	0.0036021	0.0028674	0.0019332	0.0010909	0.001154	0.0018592	0.0025925	0.0016247	0.0011074	0.0014966	0.0017802	0.00017723	0.00065166	0.0013552	0.0013213	0.0018221
C:\Leaf\temp\FNB1923-003	4	1	left	1.2817	0.063709	0.056976	0.01158	0.023056	0.0084686	0.0071155	0.0033192	0.0093685	0.003984	0.0044512	0.01369	0.020737	0.011251	0.0091531	0.004312	0.0060403	0.0037095	0.0031028	0.0021014	0.0045437	0.00093856	0.0030964	0.0024111	0.0033609	0.0043884	0.0053856	0.003646	0.0033101	0.0016633	0.0021374	0.00080582	0.0020383	0.0018606	0.0011623	0.001205	0.00095266	0.00053236	0.0010584	0.0007625	0.0012794	0.00073654	0.0011039	0.00077444	0.00085138	0.0013567
C:\Leaf\temp\FNB1923-003	4	3	top	1.2997	0.043989	0.074186	0.0072137	0.028902	0.0041715	0.0036393	0.0040044	0.0031661	0.0061573	0.0038527	0.0062894	0.003631	0.0069603	0.0097427	0.011773	0.0090956	0.0072256	0.0046875	0.0037751	0.0039237	0.0038876	0.0031842	0.0012436	0.0029038	0.0032552	0.001472	0.0022274	0.0032636	0.0012313	0.0031702	0.0013786	0.0021924	0.0031909	0.0024588	0.0014085	0.0010624	0.0017792	0.001141	0.0017066	0.00070583	0.0018249	0.0015114	0.00071887	0.00047646	0.00086301
C:\Leaf\temp\FNB1923-003	4	2	right	1.3066	0.052703	0.052491	0.022505	0.02764	0.011352	0.0096838	0.0091573	0.0093694	0.008085	0.006877	0.015869	0.015534	0.01305	0.013706	0.0089159	0.0094326	0.0062799	0.0052382	0.0052072	0.0049368	0.0048942	0.00412	0.0068392	0.0053743	0.0035137	0.0033922	0.0020846	0.001281	0.0031548	0.0019879	0.0016893	0.0022333	0.0016183	0.0012656	0.00050276	0.00072456	0.0011888	0.0011102	0.0012834	0.0010659	0.0018214	0.00045354	0.0013273	0.0016756	0.0017207
C:\Leaf\temp\FNB1923-003	6	2	right	1.3108	0.071898	0.061331	0.016573	0.013431	0.0073642	0.0032009	0.008541	0.0047046	0.0034913	0.01741	0.0091096	0.01764	0.012626	0.016016	0.0086406	0.010504	0.0056773	0.0052736	0.0030644	0.0023498	0.0023271	0.0036297	0.005447	0.0043085	0.0071189	0.0027811	0.003832	0.0016923	0.0025433	0.0015439	0.0020284	0.001856	0.0020774	0.002658	0.001465	0.0012448	0.0014749	0.0015662	0.00116	0.0010087	0.0017021	0.00056839	0.0013036	0.00095996	0.001061
C:\Leaf\temp\FNB1923-003	5	1	left	1.3045	0.078223	0.044635	0.026302	0.011367	0.0049182	0.0082105	0.0094116	0.0071616	0.0058656	0.0067418	0.0086419	0.019046	0.012344	0.01487	0.009747	0.0085083	0.0051478	0.0026715	0.0035458	0.0033463	0.0028957	0.0034955	0.006484	0.0047129	0.0050721	0.0059525	0.0072921	0.0045435	0.0037136	0.0024007	0.0019361	0.00055206	0.0011031	0.001201	0.0006857	0.00115	0.0010029	0.00082898	0.00072826	0.00057018	0.0010385	0.00066414	0.0006658	0.00070686	0.0013893
C:\Leaf\temp\FNB1923-003	5	3	top	1.3101	0.044697	0.064919	0.017875	0.029793	0.0052866	0.0072843	0.0062	0.0029244	0.0041894	0.0032754	0.0077428	0.0056235	0.0060421	0.0061827	0.0094265	0.0082061	0.0086789	0.0083208	0.003694	0.0046245	0.0024062	0.0037955	0.0027618	0.0039364	0.0028509	0.0029079	0.0026408	0.0043815	0.0028825	0.0037617	0.0030958	0.0027332	0.0040858	0.001956	0.0016814	0.00082997	0.0011234	0.0011811	0.0015431	0.00055104	0.00083704	0.00082176	0.0012687	0.0011114	0.0013008
C:\Leaf\temp\FNB1923-003	5	2	right	1.2369	0.10752	0.047371	0.042514	0.0082847	0.014512	0.0065926	0.014476	0.0065511	0.010034	0.0083369	0.010582	0.0084387	0.0076297	0.0179	0.011888	0.015183	0.0083978	0.010592	0.0051917	0.0052904	0.0065258	0.0059877	0.0026434	0.0016145	0.0027484	0.0035543	0.0044617	0.0042965	0.0030461	0.0045863	0.0032955	0.0023487	0.0014767	0.0019494	0.0016311	0.0021399	0.0015446	0.0013659	0.00071158	0.00066866	0.00045083	0.00067555	0.00081265	0.00084253	0.00068807
C:\Leaf\temp\FNB1923-003	7	2	right	1.306	0.094437	0.029799	0.027326	0.0049734	0.014534	0.007502	0.012948	0.0042656	0.003257	0.0043343	0.011368	0.015947	0.0076725	0.019024	0.0096487	0.011517	0.0094139	0.0055613	0.0053877	0.0036515	0.0033457	0.0040094	0.0020837	0.0050247	0.0040221	0.002791	0.0018132	0.0026486	0.0030874	0.0037551	0.0024915	0.0016737	0.0019387	0.0010181	0.0014551	0.0017272	0.0009043	0.00076226	0.0013107	0.00052489	0.0011982	0.0018771	0.0013386	0.0011991	0.0014094
C:\Leaf\temp\FNB1923-003	10	1	left	1.3333	0.065969	0.03767	0.018589	0.02246	0.011248	0.0036866	0.0061508	0.0049724	0.010048	0.011163	0.015806	0.0077627	0.0084028	0.0079948	0.0052268	0.0060395	0.0048219	0.0052298	0.0049176	0.0031417	0.0022597	0.0023907	0.0058233	0.0042602	0.0034758	0.0016412	0.0016922	0.0023709	0.0021968	0.0016948	0.00076304	0.0007631	0.0015672	0.00076677	0.0023226	0.0010447	0.00093852	0.0017738	0.0011047	0.0012382	0.00089441	0.00098801	0.00050844	0.00060938	0.0008465
C:\Leaf\temp\FNB1923-003	10	3	top	1.3263	0.040202	0.070736	0.0083724	0.03164	0.0081468	0.0066046	0.0047051	0.0066569	0.0036157	0.0037506	0.0049594	0.0082039	0.0048674	0.0095202	0.0068902	0.009172	0.0041889	0.0045706	0.002773	0.0051507	0.0043336	0.0034623	0.0045287	0.0026189	0.003255	0.00289	0.0030116	0.0028801	0.0019903	0.001709	0.0010054	0.0016377	0.0020055	0.002165	0.0010676	0.00085836	0.0015351	0.0010359	0.0011517	0.001498	0.00079027	0.0012051	0.00077806	0.0016205	0.00094945
C:\Leaf\temp\FNB1923-003	10	2	right	1.3339	0.029877	0.044035	0.012793	0.011093	0.017397	0.0079815	0.0057404	0.0087907	0.012299	0.010856	0.015785	0.0077001	0.0090991	0.0073489	0.0066983	0.0026946	0.0044096	0.0043976	0.0034764	0.0037727	0.0029997	0.0032476	0.0036257	0.0043766	0.0023271	0.0035177	0.0029816	0.0014705	0.00061647	0.0016739	0.0027184	0.0014524	0.0012022	0.0020506	0.0014747	0.0010748	0.001811	0.00032479	0.0020753	0.0021569	0.001115	0.0017081	0.0015144	0.0007782	0.0013157
C:\Leaf\temp\FNB1923-004	1	1	left	1.3308	0.091384	0.044259	0.017025	0.017421	0.0065789	0.010196	0.0084016	0.0045557	0.0069951	0.0041736	0.0079547	0.01586	0.0082346	0.016867	0.0076428	0.0090661	0.0058379	0.0061356	0.005668	0.0051926	0.0040865	0.0020656	0.0055722	0.0046829	0.0044804	0.0030497	0.002719	0.0057602	0.0048134	0.0044209	0.001462	0.0015989	0.0017415	0.0015171	0.0018726	0.0016901	0.0016965	0.0014049	0.0011013	0.00081915	0.00078913	0.0015199	0.0017787	0.0014317	0.0014234
C:\Leaf\temp\FNB1923-004	1	2	right	1.2999	0.082162	0.063145	0.014092	0.021873	0.0052004	0.012259	0.0048611	0.0069786	0.0077695	0.0080141	0.016909	0.010618	0.013113	0.013688	0.01275	0.0066757	0.0066068	0.0048987	0.0079035	0.0072418	0.0030815	0.0038073	0.0034398	0.0042638	0.0036932	0.0055875	0.0057543	0.0036376	0.0023733	0.0015181	0.0027011	0.0034302	0.0026101	0.0025683	0.001569	0.00099676	0.0017585	0.0013115	0.001666	0.0018795	0.0019582	0.0012163	0.00090397	0.00070368	0.00083246
C:\Leaf\temp\FNB1923-004	2	2	right	1.303	0.10005	0.034278	0.020604	0.01213	0.0077441	0.0041745	0.0048139	0.0042392	0.0061187	0.0075085	0.015544	0.0052622	0.012683	0.0082205	0.013445	0.0057298	0.0071188	0.0055342	0.0045751	0.0062243	0.0076239	0.0068758	0.008021	0.0060552	0.0025688	0.0032999	0.0033836	0.0018075	0.0026318	0.0017536	0.0030467	0.0021477	0.0013654	0.0021405	0.0014161	0.0024	0.0026886	0.00095831	0.0015669	0.00044124	0.0013728	0.0013467	0.0014471	0.0017118	0.00076853
C:\Leaf\temp\FNB1923-004	3	1	left	1.3548	0.11962	0.047994	0.02633	0.0218	0.010605	0.0085167	0.0047237	0.0048271	0.0036326	0.0098649	0.010512	0.0077516	0.020716	0.012973	0.013	0.0064622	0.0083842	0.0071099	0.0037846	0.0032781	0.0012014	0.0021891	0.0015842	0.0022898	0.0027362	0.0027458	0.0056968	0.003314	0.0037667	0.0010334	0.0023476	0.0025521	0.0021429	0.0020479	0.0024624	0.0011082	0.00071226	0.00097038	0.0012271	0.0013267	0.0013367	0.0017975	0.001624	0.0011814	0.0018115
C:\Leaf\temp\FNB1923-004	3	3	top	1.3292	0.083796	0.08084	0.01185	0.038678	0.010039	0.0095954	0.0081962	0.0050288	0.005264	0.0035955	0.0059696	0.0062439	0.0048651	0.0050186	0.014949	0.016996	0.010141	0.0068926	0.0034451	0.004824	0.0044842	0.0034917	0.0032154	0.0028302	0.0029263	0.0028254	0.001822	0.0021314	0.0034304	0.0026855	0.0019895	0.0010094	0.0034045	0.0034844	0.0025216	0.0021988	0.0016268	0.0010414	0.0012948	0.0019442	0.0012608	0.00066709	0.0009055	0.0010173	0.00090698
C:\Leaf\temp\FNB1923-004	3	2	right	1.3389	0.087148	0.058519	0.017386	0.030884	0.0052879	0.0079223	0.00659	0.0041497	0.0053964	0.011662	0.0091091	0.010788	0.012716	0.012187	0.013764	0.0098547	0.006561	0.0037247	0.0048423	0.0032705	0.0050031	0.0053327	0.0058051	0.0052734	0.0036855	0.0043399	0.0020343	0.002832	0.0017276	0.0043164	0.0034446	0.002091	0.0011827	0.0012519	0.0011146	0.0011299	0.0010522	0.001587	0.00089808	0.0012068	0.00095724	0.0010284	0.00080226	0.00066205	0.0012216
C:\Leaf\temp\FNB1923-004	7	3	top	1.3246	0.056391	0.064741	0.018171	0.036219	0.0045523	0.003721	0.0043948	0.0054855	0.0023828	0.0056128	0.0031135	0.0040429	0.0099701	0.008084	0.0086591	0.010484	0.0045897	0.0056445	0.0032113	0.0052369	0.0032104	0.0035854	0.0020461	0.0037045	0.0032445	0.0030739	0.0023636	0.0012694	0.0022725	0.0023972	0.0012994	0.00038856	0.00068783	0.0015564	0.00095578	0.00271	0.0017747	0.0013843	0.00068965	0.00023692	0.0014086	0.00078195	0.00047904	0.00043839	0.00079477
C:\Leaf\temp\FNB1923-004	7	2	right	1.3231	0.049063	0.034008	0.014685	0.021722	0.015356	0.0052006	0.0055077	0.010509	0.015034	0.0083562	0.013738	0.0072061	0.0089193	0.0078625	0.0054616	0.0015967	0.0033488	0.0033758	0.002747	0.0043195	0.0047477	0.0057074	0.0035974	0.0030785	0.0025899	0.002616	0.0017674	0.0020824	0.00061763	0.0020668	0.0021642	0.00079168	0.0013104	0.0010058	0.001935	0.0019282	0.0017295	0.00055485	0.0012728	0.0013351	0.0012665	0.0016803	0.0010724	0.0011145	0.00094739
C:\Leaf\temp\FNB1923-004	8	1	left	1.2849	0.073005	0.053857	0.011659	0.010833	0.0074058	0.011508	0.0052418	0.0062638	0.0060164	0.0064258	0.016219	0.0079013	0.012255	0.0080682	0.011452	0.010115	0.010227	0.010954	0.0068806	0.004981	0.0034297	0.0046473	0.0013388	0.0012358	0.0034055	0.0031343	0.0040222	0.0031806	0.0026124	0.0012379	0.0015513	0.0013233	0.0014383	0.0018903	0.00154	0.00084868	0.00037977	0.0005789	0.0021699	0.00093957	0.0016599	0.0012652	0.00061257	0.00056289	0.00060774
C:\Leaf\temp\FNB1923-004	8	3	top	1.3184	0.081174	0.091235	0.02612	0.027454	0.0057304	0.0065303	0.0094735	0.004922	0.0066451	0.0057846	0.0085144	0.0069696	0.0072011	0.011435	0.014048	0.0096919	0.012778	0.013023	0.0090221	0.0067467	0.0059999	0.0060826	0.0051893	0.004722	0.0054542	0.0059209	0.0068855	0.0058962	0.0037199	0.0017812	0.0034302	0.0019303	0.0016342	0.0031181	0.0026734	0.0034606	0.0023763	0.0018504	0.0019562	0.001009	0.00064808	0.00060784	0.00088569	0.0010204	0.0014858
C:\Leaf\temp\FNB1923-004	8	2	right	1.3028	0.069825	0.037461	0.016826	0.013289	0.0071933	0.0070183	0.0046909	0.012119	0.0098785	0.0085479	0.015126	0.020908	0.012079	0.01211	0.0065314	0.010135	0.0085807	0.0074976	0.0099867	0.0068723	0.0068876	0.0029554	0.0029494	0.0052252	0.0026816	0.0021682	0.0039437	0.0025981	0.0037857	0.0021823	0.0031558	0.0020369	0.0011612	0.001415	0.0023683	0.0019579	0.0022502	0.0023209	0.0019077	0.0016374	0.00066273	0.0014974	0.0010237	0.00076651	0.00060726
C:\Leaf\temp\FNB1923-004	9	1	left	1.3141	0.10114	0.056836	0.012771	0.014585	0.013807	0.0044826	0.0084307	0.0039234	0.0076272	0.0098237	0.023066	0.017444	0.016369	0.014668	0.011038	0.004116	0.0096083	0.0085083	0.005107	0.0040316	0.0038173	0.0027465	0.0042414	0.0057765	0.003406	0.0031217	0.0034903	0.0025518	0.0045802	0.0035485	0.0030139	0.0014761	0.0018949	0.0019157	0.001501	0.0016015	0.0010706	0.0013883	0.0005573	0.002086	0.00090854	0.0010919	0.00078142	0.0013073	0.0013517
C:\Leaf\temp\FNB1923-004	9	3	top	1.2973	0.090564	0.074228	0.040108	0.027476	0.0043955	0.0080335	0.0068777	0.005284	0.0071675	0.0047745	0.0055982	0.0094201	0.011392	0.008392	0.012237	0.0099634	0.0089922	0.013698	0.0096962	0.0098574	0.0043851	0.0040395	0.0052099	0.0035403	0.0043544	0.0019887	0.0028069	0.0053174	0.0036917	0.0041795	0.0034471	0.0027516	0.0034305	0.0028275	0.0020048	0.0016501	0.0021701	0.00076174	0.0012833	0.0014671	0.0021738	0.00076663	0.0014493	0.00032983	0.00065548
C:\Leaf\temp\FNB1923-004	9	2	right	1.3119	0.11272	0.059249	0.023758	0.014564	0.013547	0.0073533	0.014612	0.0051757	0.011626	0.0042527	0.0063383	0.024465	0.02296	0.018673	0.014891	0.010599	0.0088767	0.0040838	0.0050998	0.0016339	0.0058975	0.0041896	0.0035637	0.0057185	0.0044906	0.0036297	0.0039363	0.0044636	0.0037194	0.0027155	0.0032663	0.0022031	0.0024244	0.0022951	0.0010738	0.001414	0.00066583	0.0011213	0.0016419	0.00077153	0.00054983	0.0017479	0.00095939	0.00072748	0.00067994
C:\Leaf\temp\FNB1923-004	10	1	left	1.2938	0.15656	0.047091	0.039617	0.026232	0.021501	0.01754	0.01674	0.014065	0.01267	0.016136	0.0076869	0.016621	0.013295	0.012705	0.011173	0.010438	0.0063297	0.0033772	0.0046978	0.0058632	0.0032156	0.0025915	0.0028096	0.0020455	0.0013513	0.0033942	0.0039947	0.004582	0.0023097	0.0034477	0.003056	0.0021882	0.0012397	0.0026712	0.0021123	0.0018976	0.0011408	0.0010567	0.0014666	0.00074399	0.0010043	0.0017287	0.00088625	0.0008999	0.0022258
C:\Leaf\temp\FNB1923-004	10	3	top	1.3502	0.047657	0.06413	0.016854	0.021744	0.0086363	0.006859	0.0023458	0.0054562	0.0060033	0.0058288	0.0047045	0.0042986	0.011649	0.0095037	0.0072439	0.0076852	0.0069848	0.0071294	0.0046184	0.0053084	0.0034256	0.002883	0.0024929	0.0018481	0.0019361	0.0026769	0.0033896	0.002352	0.0020181	0.0014581	0.0023455	0.0025504	0.0004199	0.0013102	0.0018444	0.001237	0.0016595	0.00094639	0.0015232	0.0012985	0.0014936	0.0013488	0.00079509	0.00093329	0.0011452
C:\Leaf\temp\FNB1923-004	10	2	right	1.3307	0.054004	0.028264	0.013022	0.0093564	0.0094802	0.010035	0.0079157	0.0070784	0.0037007	0.0047745	0.0083104	0.0057615	0.014774	0.010983	0.01097	0.0083	0.0073454	0.0069197	0.0068782	0.0037178	0.0043147	0.0030422	0.0021908	0.0033436	0.0021714	0.00082778	0.0027447	0.0017312	0.0038884	0.0016641	0.0018851	0.0020926	0.0013128	0.001571	0.0010804	0.00090463	0.0016609	0.0010779	0.0019252	0.0013094	0.0010775	0.00028241	0.00024584	0.0012132	0.00080031
C:\Leaf\temp\FNB1923-005	2	3	top	1.3499	0.061952	0.058178	0.030098	0.023688	0.01263	0.0055806	0.008129	0.0041003	0.0043403	0.0065822	0.0066383	0.0095485	0.012069	0.0084817	0.010913	0.0068768	0.010101	0.0037202	0.005557	0.0048345	0.0031901	0.0021919	0.0056794	0.0066918	0.0060911	0.0065011	0.0046666	0.004273	0.003241	0.002862	0.0025239	0.0018711	0.0025679	0.0024328	0.0017716	0.0016228	0.0026175	0.00096067	0.0020772	0.0011547	0.0015536	0.0015845	0.0017358	0.00074854	0.00069639
C:\Leaf\temp\FNB1923-005	2	2	right	1.3082	0.077474	0.033457	0.030849	0.016669	0.0054662	0.0050997	0.0093902	0.0030578	0.004707	0.0041277	0.01336	0.013195	0.010962	0.010315	0.010824	0.0092116	0.0070787	0.0060706	0.0054855	0.004602	0.0060136	0.0066012	0.0072644	0.0080776	0.006312	0.0051984	0.0041717	0.0042664	0.0012472	0.0020158	0.002544	0.0013762	0.0015469	0.0015196	0.0019785	0.00096487	0.0011297	0.0010371	0.0016344	0.00096324	0.0011136	0.00084094	0.00053271	0.0019372	0.0013316
C:\Leaf\temp\FNB1923-005	3	1	left	1.3003	0.057271	0.040937	0.021638	0.011381	0.013948	0.010149	0.0046853	0.0083306	0.0066007	0.010626	0.0054684	0.019871	0.021875	0.013638	0.011947	0.0067362	0.0048314	0.0027553	0.0034475	0.003302	0.0081558	0.0065661	0.0047749	0.0044028	0.0029904	0.0055696	0.0059624	0.0063312	0.0046037	0.0031997	0.001046	0.0027242	0.0023705	0.0029636	0.0026219	0.0026526	0.0014231	0.001577	0.00064006	0.0015811	0.00097766	0.00090312	0.00055016	0.0017392	0.00081183
C:\Leaf\temp\FNB1923-005	3	2	right	1.3025	0.058165	0.055982	0.017087	0.012816	0.007033	0.0083797	0.0049554	0.010385	0.012933	0.0096979	0.020403	0.012025	0.014558	0.0086295	0.011788	0.0083574	0.0086691	0.0042289	0.0051356	0.00308	0.0025117	0.0035067	0.0076062	0.0062188	0.0071604	0.0051222	0.0051092	0.0025367	0.0017082	0.0026815	0.0016387	0.0030259	0.0019743	0.0024613	0.0036265	0.0011364	0.0016013	0.0017559	0.0016703	0.0015533	0.0015401	0.00088827	0.0022273	0.00132	0.0012202
C:\Leaf\temp\FNB1923-005	5	1	left	1.3062	0.040741	0.053703	0.018205	0.018492	0.0049223	0.0095068	0.0060744	0.0079914	0.0062556	0.011827	0.0056946	0.014949	0.0091309	0.0088113	0.0022923	0.0077866	0.0072434	0.0066348	0.0061271	0.0041779	0.0057174	0.0037297	0.0036273	0.0028124	0.0025015	0.0020393	0.0034796	0.0034016	0.002978	0.0022541	0.0014276	0.0010599	0.0017022	0.0011319	0.0010545	0.001125	0.0016781	0.00054169	0.0013232	0.002322	0.0013496	0.0010175	0.00059458	0.0011447	0.00080176
C:\Leaf\temp\FNB1923-005	5	3	top	1.3372	0.07168	0.064522	0.010812	0.040987	0.0067147	0.004832	0.0036572	0.0069045	0.0021243	0.0061294	0.006332	0.0043527	0.0079179	0.0044234	0.0095003	0.0060234	0.010015	0.0037772	0.0082574	0.0083138	0.0102	0.0076258	0.0046263	0.0038892	0.0023471	0.0024451	0.0029921	0.0013392	0.0022595	0.0028487	0.0035057	0.00077124	0.0013966	0.00084027	0.0019322	0.0017648	0.0016753	0.00097109	0.0017312	0.0015117	0.0011137	0.00081699	0.0012118	0.00037183	0.0009568
C:\Leaf\temp\FNB1923-005	6	2	right	1.3236	0.044813	0.025267	0.032777	0.015069	0.0045084	0.0079514	0.0082672	0.0078749	0.0078221	0.015115	0.014734	0.0097277	0.013072	0.014157	0.010326	0.0082325	0.0049976	0.0054726	0.0063023	0.0051425	0.0047336	0.0019326	0.0039936	0.0045977	0.0047447	0.0034846	0.0025337	0.0011219	0.0014918	0.0032133	0.0021481	0.0019456	0.0015496	0.00055847	0.0020738	0.0016404	0.0015379	0.0012954	0.00083787	0.00044416	0.0010268	0.00061254	0.0012232	0.0001564	0.00056543
C:\Leaf\temp\FNB1923-005	9	1	left	1.3502	0.042102	0.022517	0.03206	0.0071874	0.013721	0.0076209	0.0075944	0.0084513	0.012432	0.0097102	0.014833	0.010969	0.014412	0.0056889	0.01231	0.0065739	0.0062021	0.0048711	0.0030585	0.0045686	0.0029724	0.0040578	0.0043228	0.0044297	0.0021138	0.00074529	0.0027413	0.0022336	0.0025565	0.0025939	0.0013845	0.00062375	0.00096846	0.00079063	0.0010414	0.0011413	0.0018468	0.0013968	0.001084	0.0011598	0.0011569	0.0011914	0.0009925	0.00057153	0.00088136
C:\Leaf\temp\FNB1923-005	9	3	top	1.3712	0.1607	0.10085	0.055646	0.022687	0.037516	0.02272	0.018429	0.015303	0.012435	0.012636	0.00746	0.0047608	0.0047932	0.010032	0.0088877	0.0083069	0.010565	0.011227	0.0075782	0.0055349	0.0036412	0.0034186	0.0030305	0.0031117	0.0037385	0.0048398	0.0031663	0.0034097	0.0032787	0.0017472	0.0021701	0.0018475	0.0027525	0.0024328	0.00082949	0.0016471	0.0010125	0.0013249	0.00084809	0.0015581	0.0012753	0.00053334	0.00094997	0.0011542	0.0016349
C:\Leaf\temp\FNB1923-005	9	2	right	1.4986	0.071702	0.027204	0.040607	0.0063425	0.015443	0.0068221	0.0090887	0.0089231	0.0064127	0.020191	0.023105	0.014569	0.0096605	0.0057856	0.006256	0.0053913	0.0050808	0.0030175	0.0030103	0.0037187	0.003135	0.0048066	0.004963	0.0056153	0.003965	0.0033061	0.0016779	0.0028147	0.0021131	0.0025825	0.001928	0.0017705	0.0017963	0.00056483	0.0008836	0.0016623	0.0010817	0.00080483	0.0014566	0.0015759	0.0023056	0.0016858	0.001609	0.0013552	0.00083539
C:\Leaf\temp\FNB1923-005	8	2	right	1.3354	0.083031	0.032981	0.038344	0.014591	0.0087828	0.010719	0.0072779	0.013285	0.0059367	0.01068	0.013533	0.0074783	0.0155	0.010655	0.0076156	0.0077876	0.0072606	0.0097132	0.0092816	0.0040284	0.0045214	0.0037196	0.0051532	0.0048613	0.0025459	0.0058397	0.0038256	0.0040132	0.0020287	0.0025459	0.0035237	0.0017101	0.0013394	0.0010268	0.0019157	0.0033006	0.0023745	0.00097001	0.0019128	0.0014682	0.0018216	0.0021476	0.0022863	0.0026072	0.00076214
C:\Leaf\temp\FNB1923-005	10	3	top	1.3204	0.068377	0.082337	0.0213	0.027852	0.0074878	0.0042998	0.0084874	0.0042679	0.0053102	0.0073618	0.0083666	0.0071488	0.010765	0.0065211	0.01197	0.0090133	0.0051683	0.0039388	0.0064349	0.0094679	0.0097428	0.0085775	0.0045428	0.0049853	0.0045432	0.0021937	0.0024702	0.0010323	0.0026515	0.003321	0.0029196	0.0014642	0.0017511	0.0026787	0.00097251	0.0014555	0.0015084	0.0016568	0.0019811	0.0014612	0.00093631	0.00096248	0.00070921	0.00069055	0.00090874
C:\Leaf\temp\FNB1923-001	2	2	right	1.288	0.078288	0.063367	0.013114	0.023102	0.008466	0.0054157	0.005318	0.0067767	0.0025379	0.0088991	0.011676	0.0086656	0.014118	0.011279	0.0088739	0.0083017	0.0064056	0.0043663	0.0048249	0.0048424	0.0043589	0.0028058	0.0032473	0.0031178	0.0032331	0.0023971	0.0022904	0.0031215	0.0029011	0.0018511	0.0011346	0.0010057	0.0011707	0.002171	0.00054045	0.0019033	0.0020857	0.0011705	0.0017614	0.0011957	0.0012397	0.0011481	0.0020454	0.0010697	0.0011054
C:\Leaf\temp\FNB1923-001	1	2	right	1.2837	0.070151	0.049448	0.019688	0.01672	0.0084554	0.0052129	0.007737	0.0073914	0.0067083	0.0094457	0.0061634	0.0083482	0.00673	0.00603	0.0034402	0.0056062	0.0017024	0.0035695	0.0025845	0.0065013	0.005193	0.0054872	0.0029288	0.0036891	0.0020179	0.0032659	0.0026784	0.0023232	0.0013721	0.0007326	0.0015484	0.0013148	0.00082535	0.0013216	0.0019351	0.00064551	0.0009233	0.00060596	0.0018676	0.0012186	0.00067772	0.0025675	0.0013516	0.0010585	0.0012394
C:\Leaf\temp\FNB1923-001	3	1	left	1.3574	0.047857	0.016235	0.017039	0.011061	0.010305	0.0072797	0.0065315	0.0067206	0.0036273	0.012282	0.016612	0.010887	0.012324	0.0034105	0.0045985	0.0022375	0.0040641	0.0047665	0.0036894	0.005122	0.0035827	0.0034963	0.0031683	0.0051487	0.0055125	0.0044657	0.0030777	0.0021617	0.0018657	0.0017362	0.0017027	0.0015267	0.0014665	0.0014786	0.0009902	0.00086106	0.00049106	0.0015144	0.0010953	0.00084087	0.0014478	0.0010095	0.0008443	0.00056968	0.0011505
C:\Leaf\temp\FNB1923-001	4	1	left	1.2966	0.02938	0.043844	0.021026	0.0098479	0.0067625	0.0040031	0.005748	0.0037864	0.0033873	0.0077871	0.013592	0.011792	0.016552	0.013044	0.013922	0.0057116	0.006171	0.0058251	0.00617	0.0041927	0.0034549	0.0028633	0.0019233	0.00084939	0.0017289	0.0031399	0.0052408	0.0044665	0.0026135	0.002811	0.0027439	0.002431	0.0017942	0.0011972	0.0013711	0.0011792	0.00076383	0.0017196	0.0007335	0.0011045	0.0012272	0.00046562	0.0011437	0.0017632	0.0014737
C:\Leaf\temp\FNB1923-001	4	2	right	1.2923	0.079506	0.066537	0.014051	0.016704	0.014333	0.013358	0.0079536	0.0047317	0.0058114	0.0051508	0.009976	0.013922	0.0074264	0.017883	0.011131	0.014472	0.012438	0.0074116	0.0051137	0.0052416	0.0076059	0.0048312	0.005663	0.0035452	0.0038979	0.003007	0.0041301	0.0049929	0.0039377	0.0029351	0.0028347	0.0025816	0.0026684	0.00089554	0.0011211	0.0010742	0.00056247	0.0013249	0.00096615	0.0009167	0.0013631	0.00069534	0.0010116	0.0018114	0.00071068
C:\Leaf\temp\FNB1923-001	5	1	left	1.3132	0.054549	0.050659	0.020694	0.017268	0.0034595	0.0084277	0.0049821	0.0042251	0.012964	0.0033816	0.0050892	0.015394	0.007326	0.015965	0.0090427	0.011826	0.014049	0.0077429	0.0071522	0.0058171	0.0078746	0.0060692	0.0039584	0.003562	0.0039723	0.003051	0.0020229	0.0027545	0.0033946	0.0026646	0.0015724	0.0015677	0.0018495	0.00065993	0.0016382	0.0013334	0.0016808	0.0011903	0.00095134	0.0014844	0.0011558	0.00076893	0.0006977	0.00094963	0.0011828
C:\Leaf\temp\FNB1923-001	5	3	top	1.2838	0.041701	0.070739	0.016235	0.024929	0.0039155	0.0065161	0.0032023	0.005009	0.0043768	0.002675	0.0055322	0.0031321	0.0017745	0.01112	0.011905	0.0086715	0.010531	0.0054069	0.0068558	0.0025619	0.0017529	0.0038861	0.0020719	0.0026609	0.0045262	0.003541	0.0026509	0.0032207	0.0022805	0.0029448	0.0023386	0.0029927	0.0031686	0.0046338	0.0034412	0.0034944	0.0016416	0.0015354	0.00093859	0.00093575	0.0014849	0.0011398	0.0013605	0.00061603	0.00081597
C:\Leaf\temp\FNB1923-001	6	1	left	1.2832	0.098559	0.066678	0.017387	0.02002	0.015604	0.0065909	0.0086034	0.0081506	0.01037	0.01276	0.0057821	0.018281	0.024486	0.014905	0.015111	0.011105	0.0079812	0.0066517	0.0075494	0.0063535	0.0060158	0.0049752	0.0041414	0.0037019	0.0023912	0.0017278	0.00088738	0.0029287	0.0019574	0.0035261	0.0028588	0.0025077	0.0009865	0.0018952	0.0014373	0.0012406	0.0012265	0.00081236	0.00066696	0.0015829	0.00085536	0.00088628	0.00058752	0.0012089	0.0011236
C:\Leaf\temp\FNB1923-001	6	2	right	1.3138	0.071147	0.060696	0.019278	0.021904	0.0098883	0.0064297	0.0082897	0.0068186	0.010672	0.010628	0.027562	0.018291	0.016407	0.010329	0.0071485	0.0047325	0.0022908	0.0029227	0.0026613	0.0031954	0.0061382	0.0030632	0.0042186	0.0029051	0.0068088	0.0041359	0.004891	0.0032276	0.0024302	0.0018439	0.0023149	0.0020241	0.00087271	0.00086047	0.0025383	0.002002	0.00095668	0.00057664	0.0015477	0.0010141	0.0011638	0.00071771	0.0010944	0.0013348	0.00086971
C:\Leaf\temp\FNB1923-001	7	2	right	1.3131	0.049728	0.068824	0.020781	0.018219	0.017446	0.005631	0.0071382	0.0087893	0.0070734	0.0087177	0.012308	0.016538	0.0085027	0.010767	0.0091933	0.012769	0.010272	0.010514	0.0062289	0.0074682	0.0060511	0.00765	0.0089077	0.0068991	0.0049751	0.004892	0.0020744	0.0042486	0.0027106	0.003258	0.0038869	0.0023996	0.0025279	0.0040318	0.0023879	0.0015762	0.0014591	0.0023482	0.0018131	0.0013999	0.0011959	0.00095972	0.00080954	0.0014627	0.0012053
C:\Leaf\temp\FNB1923-001	11	1	left	1.2675	0.08073	0.054985	0.016735	0.018099	0.007338	0.0096166	0.0079386	0.0052078	0.0062399	0.012819	0.012039	0.017216	0.019707	0.013199	0.012901	0.010279	0.0058173	0.004705	0.0041192	0.0049494	0.0046505	0.0030218	0.00089486	0.0025897	0.0027067	0.0041954	0.0042074	0.0037831	0.001177	0.003132	0.0036099	0.0037736	0.0020634	0.0016658	0.0015304	0.0014713	0.0006514	0.00074099	0.0018689	0.0013665	0.00098484	0.00034971	0.00061454	0.0011637	0.0011877
C:\Leaf\temp\FNB1923-001	11	3	top	1.2993	0.056208	0.059909	0.025366	0.026044	0.0056647	0.0086962	0.0053247	0.002062	0.0077879	0.0038869	0.0076715	0.0033242	0.005482	0.015837	0.009867	0.011513	0.007187	0.0066646	0.0059169	0.0081345	0.0062033	0.0039136	0.0041049	0.0035321	0.0030287	0.0018509	0.0011923	0.0038764	0.0022814	0.0029726	0.0032113	0.0025035	0.0028345	0.0018017	0.0014557	0.0012335	0.0014123	0.0011238	0.00096938	0.0010708	0.00082221	0.00099803	0.0017182	0.00050856	0.00052028
C:\Leaf\temp\FNB1923-001	11	2	right	1.2962	0.075503	0.043029	0.016584	0.014484	0.014946	0.0052314	0.0073146	0.0035915	0.0093196	0.015225	0.0089825	0.022792	0.012096	0.014321	0.0057965	0.0045196	0.0072156	0.0040958	0.0062775	0.0039576	0.0033898	0.0037844	0.0023419	0.0061823	0.0063729	0.0066646	0.0036376	0.0027818	0.0030302	0.0022964	0.0025419	0.0018384	0.0007947	0.00076745	0.0010806	0.00077475	0.0023951	0.0014981	0.0017	0.0016012	0.0016723	0.001314	0.00096621	0.00080539	0.00067704
C:\Leaf\temp\FNB1923-001	10	2	right	1.3147	0.11244	0.067053	0.023406	0.011188	0.0098268	0.0082496	0.0052259	0.0080975	0.010358	0.0051101	0.0044337	0.02311	0.02687	0.017893	0.01249	0.0082346	0.0094726	0.0053238	0.0050198	0.0046917	0.0045996	0.0044157	0.0030712	0.0056324	0.0040278	0.0054007	0.0040201	0.0048183	0.0038876	0.002677	0.0021299	0.0023292	0.0016285	0.0018117	0.00052698	0.0008968	0.0010115	0.002036	0.0022876	0.0012264	0.00092266	0.00153	0.0014139	0.0010909	0.0019272
C:\Leaf\temp\FNB1923-002	2	2	right	1.2903	0.064784	0.063395	0.013154	0.010372	0.0075318	0.0042646	0.0055695	0.0060299	0.0048967	0.013721	0.011097	0.016659	0.011466	0.01555	0.01142	0.010468	0.0069476	0.0032083	0.0038295	0.0015033	0.0037223	0.0045096	0.0077907	0.0034974	0.0045973	0.003271	0.0031058	0.0012754	0.0030447	0.0019367	0.0016166	0.002014	0.0018624	0.0024705	0.0018233	0.00083955	0.0011601	0.0012446	0.000897	0.00064963	0.0017235	0.00082983	0.0012003	0.00074003	0.0014153
C:\Leaf\temp\FNB1923-002	1	2	right	1.3114	0.13519	0.068625	0.019688	0.013218	0.011557	0.0084682	0.007647	0.0052884	0.0078554	0.0056227	0.015511	0.029754	0.020711	0.020524	0.0074767	0.0095076	0.0059647	0.0034294	0.005288	0.005104	0.0037586	0.0035039	0.0055875	0.0027876	0.0052303	0.004376	0.0054038	0.0041116	0.0033745	0.0025798	0.0017934	0.0017391	0.0024498	0.0015028	0.0007448	0.001296	0.00089856	0.0025319	0.0008368	0.0011222	0.0011177	0.0014734	0.0017512	0.0017645	0.0019293
C:\Leaf\temp\FNB1923-002	4	1	left	1.3559	0.036121	0.023733	0.018191	0.013386	0.0049781	0.0053952	0.0080004	0.0084395	0.0088756	0.01012	0.01436	0.013541	0.01195	0.0060297	0.0055426	0.0024108	0.0020074	0.006058	0.0033164	0.0041172	0.0040989	0.005114	0.0029307	0.0051425	0.0057064	0.0044392	0.0037313	0.0018828	0.0018835	0.00085685	0.0016006	0.001553	0.0010458	0.00094549	0.0015832	0.0013446	0.0009884	0.00074527	0.00074798	0.00099585	0.0011373	0.0012183	0.00073758	0.00065095	0.00036511
C:\Leaf\temp\FNB1923-002	6	1	left	1.3289	0.017131	0.043321	0.012632	0.009099	0.0050796	0.0053499	0.010125	0.0051306	0.0068183	0.0082632	0.0096357	0.014696	0.009892	0.0090062	0.0070391	0.0080376	0.0044656	0.0063362	0.0078642	0.0051516	0.0064791	0.003803	0.0036936	0.0059837	0.0019907	0.0035668	0.0022631	0.0033515	0.0024532	0.0010107	0.0015288	0.0020457	0.0020113	0.00082554	0.0012484	0.0015765	0.0012156	0.00095267	0.0017317	0.0017374	0.0016585	0.0013684	0.00089627	0.000699	0.0013169
C:\Leaf\temp\FNB1923-002	6	3	top	1.3375	0.024319	0.068908	0.010928	0.025277	0.0070378	0.0066996	0.0028666	0.0042853	0.0038674	0.0058839	0.0015387	0.010036	0.0041499	0.011118	0.003999	0.0092039	0.0038347	0.0043202	0.0020966	0.0023793	0.0018425	0.0047479	0.0040409	0.0043246	0.0044787	0.0039677	0.0027185	0.0035085	0.0029987	0.002355	0.0036312	0.0012664	0.0016928	0.0016158	0.0019929	0.001741	0.0011157	0.00067474	0.00074966	0.00043806	0.001061	0.00073274	0.00092716	0.00065317	0.00050351
C:\Leaf\temp\FNB1923-002	6	2	right	1.303	0.077627	0.051552	0.015217	0.016809	0.011795	0.0045547	0.0066367	0.0046169	0.0025403	0.0094	0.0076948	0.0070616	0.012465	0.014778	0.0095314	0.0078261	0.0085612	0.0047058	0.0020919	0.003696	0.0040301	0.0023727	0.0026414	0.0029098	0.0017149	0.0042608	0.0031883	0.003109	0.0023493	0.00099061	0.0024786	0.00067764	0.001307	0.0025324	0.0012892	0.0014717	0.00096773	0.0016592	0.00080761	0.0014479	0.00042206	0.00093372	0.0004443	0.0010659	0.0010662
C:\Leaf\temp\FNB1923-002	5	2	right	1.3157	0.05196	0.070047	0.024821	0.026472	0.013828	0.0017776	0.0091501	0.010901	0.0081613	0.010248	0.011721	0.017263	0.0092564	0.0068139	0.010401	0.014907	0.011107	0.010058	0.0063413	0.007408	0.0085597	0.0076273	0.0071247	0.0066878	0.0051357	0.0040314	0.003218	0.0031502	0.0033646	0.0025641	0.0037169	0.0029979	0.0018113	0.003117	0.0020123	0.0026662	0.00097031	0.002362	0.00095617	0.0016918	0.00026817	0.00072255	0.0015889	0.0013493	0.0012328
C:\Leaf\temp\FNB1923-002	7	1	left	1.3082	0.062213	0.055886	0.026058	0.011925	0.002861	0.0081336	0.00626	0.0064853	0.011306	0.006798	0.0070439	0.014895	0.0050838	0.014654	0.010534	0.01442	0.013906	0.0088444	0.0069532	0.0070663	0.0044283	0.0036036	0.0041735	0.0029961	0.0034811	0.0033363	0.0018319	0.0021531	0.0028812	0.002722	0.0032328	0.0016391	0.0021027	0.00058124	0.0019145	0.00064604	0.0002407	0.0013138	0.001397	0.00047002	0.00087956	0.0010055	0.001641	0.0012131	0.00041686
C:\Leaf\temp\FNB1923-002	7	3	top	1.291	0.051044	0.081517	0.016676	0.02074	0.0073502	0.010553	0.0037347	0.0047783	0.0055522	0.0047254	0.0063795	0.0028586	0.0066494	0.0094953	0.01211	0.0091434	0.0087232	0.0054392	0.0057934	0.0039479	0.0025857	0.0022263	0.0033995	0.0032639	0.00231	0.0029457	0.0031797	0.0027084	0.0022506	0.0041448	0.0038607	0.0045995	0.0024861	0.0020935	0.0034817	0.0033427	0.0021507	0.0021211	0.0013682	0.00074831	0.00071265	0.0013521	0.00066499	0.0014259	0.00086594
C:\Leaf\temp\FNB1923-002	7	2	right	1.2759	0.047889	0.060355	0.0092089	0.016104	0.0017073	0.0084921	0.0083422	0.0050466	0.007134	0.0037459	0.0023754	0.012739	0.0080484	0.0093716	0.004806	0.0089223	0.017615	0.010363	0.0092734	0.0060258	0.0032344	0.0055511	0.0037227	0.003296	0.0056073	0.0032946	0.0011772	0.001379	0.0028076	0.0019871	0.0018826	0.0043792	0.0030315	0.0014713	0.0015269	0.0011911	0.00066348	0.0012093	0.0020282	0.0012892	0.0013607	0.0014143	0.00047902	0.0013813	0.00095294
C:\Leaf\temp\FNB1923-002	8	1	left	1.3183	0.05747	0.048676	0.023603	0.0075522	0.012554	0.0040209	0.010681	0.0043734	0.003386	0.0097806	0.012243	0.0080912	0.015142	0.0063913	0.0072702	0.0051578	0.0047346	0.005062	0.0054457	0.0067825	0.00556	0.0050579	0.0043989	0.0046913	0.0043053	0.0029909	0.0029183	0.0034063	0.001198	0.0018239	0.0016375	0.0021267	0.0016137	0.0012459	0.0007803	0.0016007	0.0008397	0.0016454	0.0023733	0.0013273	0.0014335	0.0012436	0.0012361	0.0011173	0.0014186
C:\Leaf\temp\FNB1923-002	8	3	top	1.3314	0.021062	0.045359	0.014725	0.024332	0.0093666	0.0043327	0.0044234	0.0042395	0.0060299	0.0055209	0.0024872	0.004303	0.005029	0.0064988	0.005859	0.0043391	0.0080099	0.0040251	0.0051692	0.0044462	0.0048676	0.0035538	0.0023761	0.0021101	0.00064359	0.0045721	0.002458	0.0032736	0.0014172	0.0019499	0.002716	0.0013761	0.0019922	0.0022879	0.0018096	0.0013105	0.0024179	0.0010852	0.0018215	0.0020458	0.00092296	0.0013549	0.0013695	0.001762	0.0014821
C:\Leaf\temp\FNB1923-002	9	1	left	1.2773	0.047685	0.059977	0.024173	0.019081	0.011388	0.00597	0.0097352	0.0087827	0.0082272	0.002795	0.017114	0.0089537	0.0186	0.013734	0.012937	0.010887	0.0051256	0.0081335	0.011216	0.0061465	0.0093164	0.0061795	0.0052874	0.0036813	0.0035184	0.0020792	0.0072803	0.006947	0.0048788	0.0041926	0.002839	0.0015868	0.0017905	0.0011904	0.001798	0.0023865	0.0029328	0.0011385	0.0019122	0.0011154	0.0017071	0.0017058	0.0024432	0.0013296	0.00080821
C:\Leaf\temp\FNB1923-002	9	3	top	1.2895	0.049231	0.085804	0.015535	0.028276	0.0088198	0.011043	0.0032036	0.0033376	0.0083111	0.0049038	0.0061877	0.0048137	0.0077408	0.0059551	0.0056828	0.01489	0.012445	0.011604	0.0077193	0.0015676	0.004352	0.0033273	0.0066857	0.0045798	0.0052987	0.0027369	0.003294	0.0054568	0.0044336	0.0044552	0.0030533	0.0027296	0.0019541	0.0018398	0.0028199	0.0033158	0.0040504	0.0038378	0.0021691	0.0019164	0.001655	0.0012376	0.0017302	0.0014813	0.0018774
C:\Leaf\temp\FNB1923-002	9	2	right	1.3125	0.055501	0.044849	0.027188	0.014846	0.008664	0.004436	0.012119	0.0075685	0.0069542	0.01181	0.0089097	0.012372	0.0064424	0.0093723	0.010153	0.012732	0.010074	0.010142	0.0068558	0.0039353	0.0047184	0.0027534	0.0066808	0.0033421	0.0050322	0.002348	0.005341	0.0042695	0.0036451	0.001316	0.00199	0.0014823	0.0028234	0.0024011	0.0022196	0.0017193	0.0018622	0.00074744	0.00036159	0.00096881	0.00093434	0.00088225	0.0013683	0.0010712	0.0016846
[truncated: 74 more columns]

[truncated: 2 more sheets: FN3296_tz, FN3296_sz]
